# Supplementary material for: Transposon sequencing reveals the essential gene set and genes enabling gut symbiosis in the insect symbiont Caballeronia insecticola
Source: ISME Commun. 2024 Jan 10;4(1):ycad001. doi: 10.1093/ismeco/ycad001 (PMC10809759; doi:10.1093/ismeco/ycad001)
Supplement: Supp_data_2_essential_genome_CI_ycad001 [file supp_data_2_essential_genome_ci_ycad001.xlsx]

## Sheet: Essential_genome_CI
#Orf	#Old_orf	Start	End	Orientation	Size_gene	Number_TA_sites	Localisation_1	Localisation_2	Gene_name	COG	Annotation
BRPE64_RS00005	BRPE64_ACDS00010	354	1952	+	1598	23	chromosome 1	NC_021287,1	dnaA	L	chromosomal replication initiator protein DnaA
BRPE64_RS00010	BRPE64_ACDS00020	2204	3307	+	1103	8	chromosome 1	NC_021287,1	dnaN	L	DNA polymerase III subunit beta
BRPE64_RS00015	BRPE64_ACDS00030	3420	5903	+	2483	28	chromosome 1	NC_021287,1	gyrB	L	DNA topoisomerase (ATP-hydrolyzing) subunit B
BRPE64_RS00120	BRPE64_ACDS00220	25357	28002	-	2645	20	chromosome 1	NC_021287,1	topB	L	DNA topoisomerase III
BRPE64_RS00135	BRPE64_ACDS00260	30028	30531	+	503	4	chromosome 1	NC_021287,1	-	J	peptide deformylase
BRPE64_RS00140	BRPE64_ACDS00270	30535	31527	+	992	6	chromosome 1	NC_021287,1	fmt	J	methionyl-tRNA formyltransferase
BRPE64_RS00170	BRPE64_ACDS00340	37898	38614	+	716	7	chromosome 1	NC_021287,1	-	T	response regulator
BRPE64_RS00210	BRPE64_ACDS00410	45077	46225	-	1148	17	chromosome 1	NC_021287,1	mrdB	D	rod shape-determining protein RodA
BRPE64_RS00215	BRPE64_ACDS00420	46251	48560	-	2309	28	chromosome 1	NC_021287,1	mrdA	DM	penicillin-binding protein 2
BRPE64_RS00220	BRPE64_ACDS00430	48652	49164	-	512	7	chromosome 1	NC_021287,1	mreD	M	rod shape-determining protein MreD
BRPE64_RS00225	BRPE64_ACDS00440	49161	50327	-	1166	6	chromosome 1	NC_021287,1	mreC	D	rod shape-determining protein MreC
BRPE64_RS00230	BRPE64_ACDS00450	50526	51569	-	1043	8	chromosome 1	NC_021287,1	mreB	D	rod shape-determining protein
BRPE64_RS00235	BRPE64_ACDS00460	51945	52244	+	299	2	chromosome 1	NC_021287,1	-	J	Asp-tRNA(Asn)/Glu-tRNA(Gln) amidotransferase subunit GatC
BRPE64_RS00240	BRPE64_ACDS00470	52306	53802	+	1496	22	chromosome 1	NC_021287,1	-	J	Asp-tRNA(Asn)/Glu-tRNA(Gln) amidotransferase subunit GatA
BRPE64_RS00245	BRPE64_ACDS00480	53805	55274	+	1469	16	chromosome 1	NC_021287,1	-	J	Asp-tRNA(Asn)/Glu-tRNA(Gln) amidotransferase subunit GatB
BRPE64_RS00295	BRPE64_ACDS00580	63461	64759	+	1298	9	chromosome 1	NC_021287,1	-	T	sensor histidine kinase
BRPE64_RS00300	BRPE64_ACDS00590	64804	65346	+	542	6	chromosome 1	NC_021287,1	-	TK	response regulator transcription factor
BRPE64_RS00680	BRPE64_ACDS01400	146373	148157	-	1784	24	chromosome 1	NC_021287,1	argS	J	arginine--tRNA ligase
BRPE64_RS00765	BRPE64_ACDS01600	164340	165161	-	821	4	chromosome 1	NC_021287,1	-	H	type III pantothenate kinase
BRPE64_RS00770	BRPE64_ACDS01610	165158	166060	-	902	2	chromosome 1	NC_021287,1	-	H	biotin-
BRPE64_RS00845	BRPE64_ACDS01760	177360	178184	+	824	9	chromosome 1	NC_021287,1	lipB	H	lipoyl(octanoyl) transferase LipB
BRPE64_RS00850	BRPE64_ACDS01770	178177	179175	+	998	9	chromosome 1	NC_021287,1	lipA	H	lipoyl synthase
BRPE64_RS00930	BRPE64_ACDS01950	196900	198486	-	1586	17	chromosome 1	NC_021287,1	-	O	PDZ domain-containing protein
BRPE64_RS00975	BRPE64_ACDS02040	203916	204896	+	980	6	chromosome 1	NC_021287,1	bioC	H	methyltransferase domain-containing protein
BRPE64_RS01085	BRPE64_ACDS02270	225891	226826	-	935	11	chromosome 1	NC_021287,1	rpoH	K	RNA polymerase sigma factor RpoH
BRPE64_RS01125	BRPE64_ACDS02350	233678	234985	-	1307	4	chromosome 1	NC_021287,1	ftsY	U	signal recognition particle-docking protein FtsY
BRPE64_RS01135	BRPE64_ACDS02370	235940	236443	+	503	7	chromosome 1	NC_021287,1	coaD	H	pantetheine-phosphate adenylyltransferase
BRPE64_RS01150	BRPE64_ACDS02400	237903	238502	-	599	6	chromosome 1	NC_021287,1	pth	J	aminoacyl-tRNA hydrolase
BRPE64_RS01155	BRPE64_ACDS02410	238634	239254	-	620	5	chromosome 1	NC_021287,1	rplY	J	50S ribosomal protein L25/general stress protein Ctc
BRPE64_RS01160	BRPE64_ACDS02420	239406	240359	-	953	7	chromosome 1	NC_021287,1	-	FE	ribose-phosphate pyrophosphokinase
BRPE64_RS01175	BRPE64_ACDS02430	240653	241534	-	881	7	chromosome 1	NC_021287,1	ispE	I	4-(cytidine 5\\'-diphospho)-2-C-methyl-D-erythritol kinase
BRPE64_RS01180	BRPE64_ACDS02440	241564	242190	-	626	10	chromosome 1	NC_021287,1	lolB	M	lipoprotein localization protein LolB
BRPE64_RS01185	BRPE64_ACDS02450	242190	244049	-	1859	16	chromosome 1	NC_021287,1	-	R	tetratricopeptide repeat protein
BRPE64_RS01210	BRPE64_ACDS02500	247667	248635	-	968	6	chromosome 1	NC_021287,1	-	T	HPr kinase/phosphorylase
BRPE64_RS01215	BRPE64_ACDS02510	248822	249277	-	455	4	chromosome 1	NC_021287,1	ptsN	GT	PTS IIA-like nitrogen regulatory protein PtsN
BRPE64_RS01230	BRPE64_ACDS02550	251966	252748	-	782	10	chromosome 1	NC_021287,1	-	M	LPS export ABC transporter ATP-binding protein
BRPE64_RS01235	BRPE64_ACDS02560	252745	253440	-	695	9	chromosome 1	NC_021287,1	yhbN	M	lipopolysaccharide transport periplasmic protein LptA
BRPE64_RS01240	BRPE64_ACDS02570	253471	254073	-	602	8	chromosome 1	NC_021287,1	-	M	LPS export ABC transporter periplasmic protein LptC
BRPE64_RS01245	BRPE64_ACDS02580	254076	254612	-	536	4	chromosome 1	NC_021287,1	-	MR	HAD family hydrolase
BRPE64_RS01250	BRPE64_ACDS02590	254639	255622	-	983	5	chromosome 1	NC_021287,1	-	T	KpsF/GutQ family sugar-phosphate isomerase
BRPE64_RS01295	BRPE64_ACDS02680	266689	267222	+	533	9	chromosome 1	NC_021287,1	ssb	L	single-stranded DNA-binding protein
BRPE64_RS01410	BRPE64_ACDS02950	295415	296146	+	731	16	chromosome 1	NC_021287,1	-	H	bifunctional demethylmenaquinone methyltransferase/2-methoxy-6-polyprenyl-1,4-benzoquinol methylase UbiE
BRPE64_RS01420	BRPE64_ACDS02970	297350	298078	+	728	3	chromosome 1	NC_021287,1	-	H	sterol-binding protein
BRPE64_RS01425	BRPE64_ACDS02980	298099	299673	+	1574	14	chromosome 1	NC_021287,1	-	HT	ubiquinone biosynthesis regulatory protein kinase UbiB
BRPE64_RS01435	BRPE64_ACDS03000	300451	300849	+	398	2	chromosome 1	NC_021287,1	-	R	hypothetical protein
BRPE64_RS01440	BRPE64_ACDS03010	301022	301684	+	662	8	chromosome 1	NC_021287,1	-	S	DUF502 domain-containing protein
BRPE64_RS01445	BRPE64_ACDS03020	301778	303580	+	1802	17	chromosome 1	NC_021287,1	aspS	J	aspartate--tRNA ligase
BRPE64_RS01555	BRPE64_ACDS03260	329198	330268	+	1070	13	chromosome 1	NC_021287,1	pyrC	F	dihydroorotase
BRPE64_RS01570	BRPE64_ACDS03290	332662	333090	+	428	11	chromosome 1	NC_021287,1	rplM	J	50S ribosomal protein L13
BRPE64_RS01575	BRPE64_ACDS03300	333102	333494	+	392	4	chromosome 1	NC_021287,1	rpsI	J	30S ribosomal protein S9
BRPE64_RS01580	BRPE64_ACDS03310	333704	334069	+	365	8	chromosome 1	NC_021287,1	-	O	iron-sulfur cluster insertion protein ErpA
BRPE64_RS01590	BRPE64_ACDS03330	335648	336904	+	1256	12	chromosome 1	NC_021287,1	tyrS	J	tyrosine--tRNA ligase
BRPE64_RS01670	BRPE64_ACDS03490	352350	353561	-	1211	8	chromosome 1	NC_021287,1	ubiH	HC	UbiH/UbiF/VisC/COQ6 family ubiquinone biosynthesis hydroxylase
BRPE64_RS01705	BRPE64_ACDS03570	360423	361553	+	1130	10	chromosome 1	NC_021287,1	-	J	tRNA 2-thiouridine(34) synthase MnmA
BRPE64_RS01760	BRPE64_ACDS03690	370623	371573	-	950	14	chromosome 1	NC_021287,1	secF	U	protein translocase subunit SecF
BRPE64_RS01765	BRPE64_ACDS03700	371600	373666	-	2066	23	chromosome 1	NC_021287,1	secD	U	protein translocase subunit SecD
BRPE64_RS01770	BRPE64_ACDS03710	373804	374133	-	329	4	chromosome 1	NC_021287,1	yajC	U	preprotein translocase subunit YajC
BRPE64_RS01805	BRPE64_ACDS03800	382751	383608	+	857	10	chromosome 1	NC_021287,1	ubiA	H	4-hydroxybenzoate octaprenyltransferase
BRPE64_RS01885	BRPE64_ACDS03970	407731	408627	-	896	9	chromosome 1	NC_021287,1	-	F	NAD kinase
BRPE64_RS01895	BRPE64_ACDS03990	409972	411039	+	1067	17	chromosome 1	NC_021287,1	hemH	H	ferrochelatase
BRPE64_RS01905	BRPE64_ACDS04020	411966	412571	+	605	1	chromosome 1	NC_021287,1	grpE	O	nucleotide exchange factor GrpE
BRPE64_RS01915	BRPE64_ACDS04050	413093	415048	+	1955	11	chromosome 1	NC_021287,1	dnaK	O	molecular chaperone DnaK
BRPE64_RS01920	BRPE64_ACDS04060	415301	416437	+	1136	9	chromosome 1	NC_021287,1	-	O	molecular chaperone DnaJ
BRPE64_RS01975	BRPE64_ACDS04170	426377	428476	-	2099	17	chromosome 1	NC_021287,1	glyS	J	glycine--tRNA ligase subunit beta
BRPE64_RS01980	0	428620	429522	-	902	15	chromosome 1	NC_021287,1	-	J	glycine--tRNA ligase subunit alpha
BRPE64_RS01985	BRPE64_ACDS04190	429719	431410	-	1691	15	chromosome 1	NC_021287,1	lnt	M	apolipoprotein N-acyltransferase
BRPE64_RS02000	BRPE64_ACDS04220	433343	433807	-	464	6	chromosome 1	NC_021287,1	-	J	rRNA maturation RNase YbeY
BRPE64_RS02005	BRPE64_ACDS04230	433804	434925	-	1121	10	chromosome 1	NC_021287,1	-	T	PhoH family protein
BRPE64_RS02115	BRPE64_ACDS04460	456859	457440	-	581	4	chromosome 1	NC_021287,1	folK	H	2-amino-4-hydroxy-6-hydroxymethyldihydropteridine diphosphokinase
BRPE64_RS02125	BRPE64_ACDS04480	459118	459804	-	686	8	chromosome 1	NC_021287,1	-	E	HAD-IB family hydrolase
BRPE64_RS02340	BRPE64_ACDS04940	504058	504948	+	890	10	chromosome 1	NC_021287,1	purC	F	phosphoribosylaminoimidazolesuccinocarboxamide synthase
BRPE64_RS02345	BRPE64_ACDS04950	505002	505523	+	521	6	chromosome 1	NC_021287,1	purE	F	5-(carboxyamino)imidazole ribonucleotide mutase
BRPE64_RS02350	BRPE64_ACDS04960	505612	506799	+	1187	12	chromosome 1	NC_021287,1	purK	F	5-(carboxyamino)imidazole ribonucleotide synthase
BRPE64_RS02355	BRPE64_ACDS04970	506834	507865	+	1031	7	chromosome 1	NC_021287,1	-	J	threonylcarbamoyl-AMP synthase
BRPE64_RS02750	BRPE64_ACDS05770	605267	606478	-	1211	5	chromosome 1	NC_021287,1	-	H	bifunctional phosphopantothenoylcysteine decarboxylase/phosphopantothenate--cysteine ligase CoaBC
BRPE64_RS02755	BRPE64_ACDS05780	606558	607064	-	506	5	chromosome 1	NC_021287,1	lspA	MU	lipoprotein signal peptidase
BRPE64_RS02760	BRPE64_ACDS05790	607065	609896	-	2831	39	chromosome 1	NC_021287,1	ileS	J	isoleucine--tRNA ligase
BRPE64_RS02765	BRPE64_ACDS05800	609998	610993	-	995	7	chromosome 1	NC_021287,1	ribF	H	bifunctional riboflavin kinase/FAD synthetase
BRPE64_RS02785	BRPE64_ACDS05840	614758	615954	+	1196	16	chromosome 1	NC_021287,1	-	I	fatty acid desaturase
BRPE64_RS02810	BRPE64_ACDS05900	620074	620307	-	233	1	chromosome 1	NC_021287,1	rpmB	J	50S ribosomal protein L28
BRPE64_RS03015	BRPE64_ACDS06330	658245	659393	-	1148	16	chromosome 1	NC_021287,1	-	MN	LPS export ABC transporter permease LptG
BRPE64_RS03020	BRPE64_ACDS06340	659398	660489	-	1091	8	chromosome 1	NC_021287,1	-	MN	LPS export ABC transporter permease LptF
BRPE64_RS03055	BRPE64_ACDS06420	666308	667210	+	902	15	chromosome 1	NC_021287,1	lgt	M	prolipoprotein diacylglyceryl transferase
BRPE64_RS03150	BRPE64_ACDS06610	683058	683891	-	833	9	chromosome 1	NC_021287,1	panC	H	pantoate--beta-alanine ligase
BRPE64_RS03155	BRPE64_ACDS06620	683961	684788	-	827	8	chromosome 1	NC_021287,1	-	L	segregation/condensation protein A
BRPE64_RS03205	BRPE64_ACDS06710	697198	699315	-	2117	27	chromosome 1	NC_021287,1	metG	J	methionine--tRNA ligase
BRPE64_RS03225	BRPE64_ACDS06760	702561	703130	+	569	11	chromosome 1	NC_021287,1	dcd	F	dCTP deaminase
BRPE64_RS03270	BRPE64_ACDS06850	714126	715133	+	1007	7	chromosome 1	NC_021287,1	hemC	H	hydroxymethylbilane synthase
BRPE64_RS03275	BRPE64_ACDS06860	715133	717247	+	2114	8	chromosome 1	NC_021287,1	-	H	fused uroporphyrinogen-III synthase HemD/membrane protein HemX
BRPE64_RS03310	BRPE64_ACDS06930	722776	723774	-	998	10	chromosome 1	NC_021287,1	-	O	thioredoxin-disulfide reductase
BRPE64_RS03350	BRPE64_ACDS07020	733005	734303	+	1298	12	chromosome 1	NC_021287,1	eh-(h-èrj	J	serine--tRNA ligase
BRPE64_RS03390	BRPE64_ACDS07080	738600	738854	+	254	3	chromosome 1	NC_021287,1	minE	D	cell division topological specificity factor MinE
BRPE64_RS03680	BRPE64_ACDS07530	800827	801780	+	953	6	chromosome 1	NC_021287,1	-	S	YicC family protein
BRPE64_RS03685	BRPE64_ACDS07540	801790	802464	+	674	7	chromosome 1	NC_021287,1	gmk	F	guanylate kinase
BRPE64_RS03690	BRPE64_ACDS07550	802535	802738	+	203	2	chromosome 1	NC_021287,1	rpoZ	K	DNA-directed RNA polymerase subunit omega
BRPE64_RS03695	BRPE64_ACDS07560	802884	805208	+	2324	27	chromosome 1	NC_021287,1	relA/spoT (duplicated with non-essential gene BRPE64_ACDS11180)	TK	bifunctional (p)ppGpp synthetase/guanosine-3\\',5\\'-bis(diphosphate) 3\\'-pyrophosphohydrolase
BRPE64_RS03915	BRPE64_ACDS08000	850914	851351	-	437	4	chromosome 1	NC_021287,1	nusB	K	transcription antitermination factor NusB
BRPE64_RS03920	BRPE64_ACDS08010	851348	851863	-	515	1	chromosome 1	NC_021287,1	-	H	6,7-dimethyl-8-ribityllumazine synthase
BRPE64_RS03925	BRPE64_ACDS08020	851955	853118	-	1163	7	chromosome 1	NC_021287,1	-	H	bifunctional 3,4-dihydroxy-2-butanone-4-phosphate synthase/GTP cyclohydrolase II
BRPE64_RS03930	BRPE64_ACDS08030	853282	853896	-	614	6	chromosome 1	NC_021287,1	-	H	riboflavin synthase
BRPE64_RS03935	BRPE64_ACDS08040	853928	855049	-	1121	4	chromosome 1	NC_021287,1	ribD	H	bifunctional diaminohydroxyphosphoribosylaminopyrimidine deaminase/5-amino-6-(5-phosphoribosylamino)uracil reductase RibD
BRPE64_RS03940	BRPE64_ACDS08050	855068	856351	-	1283	13	chromosome 1	NC_021287,1	hemL	H	glutamate-1-semialdehyde 2,1-aminomutase
BRPE64_RS04055	BRPE64_ACDS08290	882440	884203	+	1763	17	chromosome 1	NC_021287,1	-	P	ABC transporter permease subunit
BRPE64_RS04060	BRPE64_ACDS08300	884225	885571	+	1346	7	chromosome 1	NC_021287,1	-	P	ATP-binding cassette domain-containing protein
BRPE64_RS04240	BRPE64_ACDS08680	916210	918189	+	1979	14	chromosome 1	NC_021287,1	parE	L	type IIA DNA topoisomerase subunit B
BRPE64_RS04245	BRPE64_ACDS08690	918228	920546	+	2318	17	chromosome 1	NC_021287,1	parC	L	DNA topoisomerase IV subunit A
BRPE64_RS04360	BRPE64_ACDS08940	943748	944701	-	953	8	chromosome 1	NC_021287,1	-	G	transaldolase
BRPE64_RS04480	BRPE64_ACDS09240	971297	974824	+	3527	39	chromosome 1	NC_021287,1	dnaE	L	DNA polymerase III subunit alpha
BRPE64_RS04505	BRPE64_ACDS09290	979335	981119	+	1784	18	chromosome 1	NC_021287,1	msbA	V	lipid A export permease/ATP-binding protein MsbA
BRPE64_RS04535	BRPE64_ACDS09350	985546	986259	-	713	5	chromosome 1	NC_021287,1	nadD	H	nicotinate-nucleotide adenylyltransferase
BRPE64_RS04540	BRPE64_ACDS09360	986250	987209	-	959	8	chromosome 1	NC_021287,1	hemF	H	oxygen-dependent coproporphyrinogen oxidase
BRPE64_RS04545	BRPE64_ACDS09370	987358	988647	-	1289	7	chromosome 1	NC_021287,1	purD	F	phosphoribosylamine--glycine ligase
BRPE64_RS04550	BRPE64_ACDS09380	988916	989644	-	728	6	chromosome 1	NC_021287,1	-	KJ	YebC/PmpR family DNA-binding transcriptional regulator
BRPE64_RS04835	BRPE64_ACDS10020	1057904	1059319	+	1415	17	chromosome 1	NC_021287,1	glnA	E	type I glutamate--ammonia ligase
BRPE64_RS04890	BRPE64_ACDS10160	1071880	1072734	-	854	8	chromosome 1	NC_021287,1	folD	H	bifunctional methylenetetrahydrofolate dehydrogenase/methenyltetrahydrofolate cyclohydrolase FolD
BRPE64_RS04905	BRPE64_ACDS10190	1075733	1076368	-	635	2	chromosome 1	NC_021287,1	-	TK	response regulator transcription factor
BRPE64_RS04910	BRPE64_ACDS10200	1076365	1078893	-	2528	28	chromosome 1	NC_021287,1	-	KT	PAS domain S-box protein
BRPE64_RS04915	BRPE64_ACDS10210	1079186	1081882	+	2696	31	chromosome 1	NC_021287,1	aceE	C	pyruvate dehydrogenase (acetyl-transferring), homodimeric type
BRPE64_RS04920	BRPE64_ACDS10220	1081962	1083599	+	1637	9	chromosome 1	NC_021287,1	aceF	C	dihydrolipoyllysine-residue acetyltransferase
BRPE64_RS05345	BRPE64_ACDS11090	1163692	1164798	+	1106	12	chromosome 1	NC_021287,1	aroC	E	chorismate synthase
BRPE64_RS05350	BRPE64_ACDS11100	1164880	1166553	-	1673	19	chromosome 1	NC_021287,1	-	C	electron transfer flavoprotein-ubiquinone oxidoreductase
BRPE64_RS05400	BRPE64_ACDS11200	1174483	1176390	+	1907	29	chromosome 1	NC_021287,1	thrS	J	threonine--tRNA ligase
BRPE64_RS05405	BRPE64_ACDS11210	1176492	1176965	+	473	4	chromosome 1	NC_021287,1	infC	J	translation initiation factor IF-3
BRPE64_RS05410	BRPE64_ACDS11220	1177209	1177406	+	197	2	chromosome 1	NC_021287,1	rpmI	J	50S ribosomal protein L35
BRPE64_RS05415	0	1177435	1177794	+	359	7	chromosome 1	NC_021287,1	-	J	50S ribosomal protein L20
BRPE64_RS05420	BRPE64_ACDS11240	1177989	1179002	+	1013	10	chromosome 1	NC_021287,1	pheS	J	phenylalanine--tRNA ligase subunit alpha
BRPE64_RS05425	BRPE64_ACDS11250	1179081	1181513	+	2432	17	chromosome 1	NC_021287,1	pheT	J	phenylalanine--tRNA ligase subunit beta
BRPE64_RS05530	BRPE64_ACDS11470	1195784	1197016	+	1232	10	chromosome 1	NC_021287,1	-	S	outer membrane protein assembly factor BamC
BRPE64_RS05580	BRPE64_ACDS11580	1206754	1207569	+	815	3	chromosome 1	NC_021287,1	-	J	tRNA (adenosine(37)-N6)-threonylcarbamoyltransferase complex dimerization subunit type 1 TsaB
BRPE64_RS05590	BRPE64_ACDS11600	1208047	1209066	+	1019	10	chromosome 1	NC_021287,1	-	L	uracil-DNA glycosylase
BRPE64_RS05600	BRPE64_ACDS11620	1210106	1210918	-	812	5	chromosome 1	NC_021287,1	-	H	bifunctional hydroxymethylpyrimidine kinase/phosphomethylpyrimidine kinase
BRPE64_RS05670	BRPE64_ACDS11770	1224868	1225695	-	827	11	chromosome 1	NC_021287,1	dapD	E	2,3,4,5-tetrahydropyridine-2,6-dicarboxylate N-succinyltransferase
BRPE64_RS05685	BRPE64_ACDS11800	1228362	1231877	+	3515	17	chromosome 1	NC_021287,1	-	D	chromosome segregation protein SMC
BRPE64_RS05695	BRPE64_ACDS11820	1233523	1235595	+	2072	15	chromosome 1	NC_021287,1	ligA	L	NAD-dependent DNA ligase LigA
BRPE64_RS05715	BRPE64_ACDS11870	1238962	1241547	-	2585	27	chromosome 1	NC_021287,1	glnD	OT	[protein-PII] uridylyltransferase [Burkholderia insecticola]
BRPE64_RS05725	BRPE64_ACDS11890	1242861	1243613	+	752	8	chromosome 1	NC_021287,1	rpsB	J	30S ribosomal protein S2
BRPE64_RS05730	BRPE64_ACDS11900	1243756	1244637	+	881	3	chromosome 1	NC_021287,1	tsf	J	elongation factor Ts
BRPE64_RS05735	BRPE64_ACDS11910	1244875	1245588	+	713	7	chromosome 1	NC_021287,1	pyrH	F	UMP kinase
BRPE64_RS05740	BRPE64_ACDS11920	1245681	1246241	+	560	5	chromosome 1	NC_021287,1	frr	J	ribosome recycling factor
BRPE64_RS05745	BRPE64_ACDS11930	1246324	1247106	+	782	10	chromosome 1	NC_021287,1	-	I	di-trans,poly-cis-decaprenylcistransferase
BRPE64_RS05750	BRPE64_ACDS11940	1247100	1247912	+	812	13	chromosome 1	NC_021287,1	-	I	phosphatidate cytidylyltransferase
BRPE64_RS05755	BRPE64_ACDS11950	1247931	1249148	+	1217	8	chromosome 1	NC_021287,1	dxr	I	1-deoxy-D-xylulose-5-phosphate reductoisomerase
BRPE64_RS05765	BRPE64_ACDS11970	1250619	1252931	+	2312	46	chromosome 1	NC_021287,1	-	M	outer membrane protein assembly factor BamA
BRPE64_RS05770	BRPE64_ACDS11980	1253014	1253559	+	545	5	chromosome 1	NC_021287,1	-	MO	OmpH family outer membrane protein
BRPE64_RS05775	BRPE64_ACDS11990	1253590	1254681	+	1091	14	chromosome 1	NC_021287,1	lpxD	M	UDP-3-O-(3-hydroxymyristoyl)glucosamine N-acyltransferase
BRPE64_RS05780	BRPE64_ACDS12000	1254875	1255333	+	458	5	chromosome 1	NC_021287,1	fabZ	I	3-hydroxyacyl-ACP dehydratase FabZ
BRPE64_RS05785	BRPE64_ACDS12010	1255396	1256184	+	788	8	chromosome 1	NC_021287,1	lpxA	M	acyl-ACP--UDP-N-acetylglucosamine O-acyltransferase
BRPE64_RS05790	BRPE64_ACDS12020	1256197	1257363	+	1166	8	chromosome 1	NC_021287,1	lpxB	M	lipid-A-disaccharide synthase
BRPE64_RS05830	BRPE64_ACDS12110	1264719	1265156	+	437	6	chromosome 1	NC_021287,1	-	J	type II toxin-antitoxin system RatA family toxin
BRPE64_RS05845	BRPE64_ACDS12140	1266671	1268131	+	1460	11	chromosome 1	NC_021287,1	guaB	F	IMP dehydrogenase
BRPE64_RS31850	BRPE64_ACDS12150	1268171	1269001	+	830	6	chromosome 1	NC_021287,1	-	D	hypothetical protein
BRPE64_RS05855	BRPE64_ACDS12160	1269219	1270802	+	1583	15	chromosome 1	NC_021287,1	guaA	F	glutamine-hydrolyzing GMP synthase
BRPE64_RS06290	BRPE64_ACDS13060	1349868	1350239	+	371	3	chromosome 1	NC_021287,1	rpsF	J	30S ribosomal protein S6
BRPE64_RS06295	BRPE64_ACDS13070	1350285	1350584	+	299	2	chromosome 1	NC_021287,1	-	L	primosomal replication protein N
BRPE64_RS06300	BRPE64_ACDS13080	1350587	1350862	+	275	3	chromosome 1	NC_021287,1	rpsR	J	30S ribosomal protein S18
BRPE64_RS06310	BRPE64_ACDS13100	1351469	1352857	+	1388	19	chromosome 1	NC_021287,1	dnaB	L	replicative DNA helicase
BRPE64_RS06345	#N/A	1359698	1360594	-	896	10	chromosome 1	NC_021287,1	arnD	GM	polysaccharide+deacetylase
BRPE64_RS06350	#N/A	1360607	1361653	-	1046	17	chromosome 1	NC_021287,1	arnA	M	putative+nucleoside-diphosphate-sugar+epimerase+WcaG-like+protein
BRPE64_RS06355	BRPE64_ACDS13200	1361650	1362636	-	986	12	chromosome 1	NC_021287,1	arnA	J	formyltransferase
BRPE64_RS06360	BRPE64_ACDS13210	1362633	1363670	-	1037	15	chromosome 1	NC_021287,1	arnC	N	glycosyltransferase
BRPE64_RS06365	BRPE64_ACDS13220	1363695	1364864	-	1169	8	chromosome 1	NC_021287,1	arnB	M	DegT/DnrJ/EryC1/StrS aminotransferase family protein
BRPE64_RS06375	BRPE64_ACDS13250	1365413	1367086	-	1673	23	chromosome 1	NC_021287,1	arnT	M	glycosyltransferase family 39 protein
BRPE64_RS06390	BRPE64_ACDS13280	1369578	1370900	+	1322	13	chromosome 1	NC_021287,1	-	E	homoserine dehydrogenase
BRPE64_RS06395	BRPE64_ACDS13290	1370916	1372361	+	1445	18	chromosome 1	NC_021287,1	thrC	E	threonine synthase
BRPE64_RS06455	BRPE64_ACDS13440	1387959	1388693	+	734	5	chromosome 1	NC_021287,1	ispD	I	2-C-methyl-D-erythritol 4-phosphate cytidylyltransferase
BRPE64_RS06460	BRPE64_ACDS13450	1388727	1389218	+	491	2	chromosome 1	NC_021287,1	ispF	I	2-C-methyl-D-erythritol 2,4-cyclodiphosphate synthase
BRPE64_RS06580	BRPE64_ACDS13690	1411528	1413162	-	1634	11	chromosome 1	NC_021287,1	pgi	G	glucose-6-phosphate isomerase
BRPE64_RS06615	BRPE64_ACDS13770	1424873	1425409	-	536	5	chromosome 1	NC_021287,1	-	D	septation protein A
BRPE64_RS06680	BRPE64_ACDS13900	1438148	1439134	-	986	4	chromosome 1	NC_021287,1	ygfZ	O	folate-binding protein YgfZ
BRPE64_RS06690	BRPE64_ACDS13920	1440297	1440917	+	620	2	chromosome 1	NC_021287,1	tmk	F	dTMP kinase
BRPE64_RS06695	BRPE64_ACDS13930	1440930	1441970	+	1040	6	chromosome 1	NC_021287,1	holB	L	DNA polymerase III subunit delta\\'
BRPE64_RS07505	BRPE64_ACDS15700	1626448	1627281	+	833	23	chromosome 1	NC_021287,1	bamD	M	outer membrane protein assembly factor BamD
BRPE64_RS07540	BRPE64_ACDS15770	1636365	1637711	-	1346	20	chromosome 1	NC_021287,1	purA	F	adenylosuccinate synthase
BRPE64_RS07545	BRPE64_ACDS15780	1637875	1639026	-	1151	11	chromosome 1	NC_021287,1	-	E	ATP phosphoribosyltransferase regulatory subunit
BRPE64_RS07550	BRPE64_ACDS15790	1639153	1639344	-	191	2	chromosome 1	NC_021287,1	-	S	DUF2065 domain-containing protein
BRPE64_RS07555	BRPE64_ACDS15800	1639396	1640298	-	902	9	chromosome 1	NC_021287,1	hflC	O	protease modulator HflC
BRPE64_RS07560	BRPE64_ACDS15810	1640310	1641710	-	1400	20	chromosome 1	NC_021287,1	hflK	O	FtsH protease activity modulator HflK
BRPE64_RS07570	0	1643126	1643362	-	236	6	chromosome 1	NC_021287,1	-	T	RNA chaperone Hfq
BRPE64_RS07575	BRPE64_ACDS15840	1643548	1644888	-	1340	15	chromosome 1	NC_021287,1	der	R	ribosome biogenesis GTPase Der
BRPE64_RS07580	BRPE64_ACDS15850	1645290	1646435	-	1145	6	chromosome 1	NC_021287,1	-	M	outer membrane protein assembly factor BamB
BRPE64_RS07585	BRPE64_ACDS15860	1646568	1647197	-	629	8	chromosome 1	NC_021287,1	-	T	tetratricopeptide repeat protein
BRPE64_RS07590	BRPE64_ACDS15870	1647298	1648647	-	1349	13	chromosome 1	NC_021287,1	hisS	J	histidine--tRNA ligase
BRPE64_RS07595	BRPE64_ACDS15880	1648654	1649970	-	1316	13	chromosome 1	NC_021287,1	ispG	I	flavodoxin-dependent (E)-4-hydroxy-3-methylbut-2-enyl-diphosphate synthase
BRPE64_RS07600	BRPE64_ACDS15890	1650105	1651253	-	1148	8	chromosome 1	NC_021287,1	-	D	DUF4115 domain-containing protein
BRPE64_RS07605	BRPE64_ACDS15900	1651435	1652577	-	1142	7	chromosome 1	NC_021287,1	-	J	23S rRNA (adenine(2503)-C(2))-methyltransferase RlmN
BRPE64_RS07610	BRPE64_ACDS15910	1652732	1653157	-	425	4	chromosome 1	NC_021287,1	ndk	F	nucleoside-diphosphate kinase
BRPE64_RS07695	BRPE64_ACDS16080	1668399	1670768	-	2369	19	chromosome 1	NC_021287,1	dnaX	L	DNA polymerase III subunit gamma/tau
BRPE64_RS07700	BRPE64_ACDS16090	1671421	1671747	+	326	2	chromosome 1	NC_021287,1	-	O	thioredoxin TrxA
BRPE64_RS07705	BRPE64_ACDS16100	1672020	1673285	+	1265	10	chromosome 1	NC_021287,1	rho	K	transcription termination factor Rho
BRPE64_RS07715	BRPE64_ACDS16120	1674408	1674662	+	254	2	chromosome 1	NC_021287,1	-	J	type B 50S ribosomal protein L31
BRPE64_RS07720	BRPE64_ACDS16130	1674947	1676710	+	1763	16	chromosome 1	NC_021287,1	-	M	UDP phosphate-alpha-4-amino-4-deoxy-L-arabinose arabinosyl transferase
BRPE64_RS07795	BRPE64_ACDS16290	1696996	1698018	+	1022	8	chromosome 1	NC_021287,1	pyrD	F	quinone-dependent dihydroorotate dehydrogenase
BRPE64_RS07850	BRPE64_ACDS16410	1708728	1709420	-	692	5	chromosome 1	NC_021287,1	rpiA	G	ribose-5-phosphate isomerase RpiA
BRPE64_RS07975	BRPE64_ACDS16650	1737536	1738837	-	1301	8	chromosome 1	NC_021287,1	sucB	C	2-oxoglutarate dehydrogenase complex dihydrolipoyllysine-residue succinyltransferase
BRPE64_RS07980	BRPE64_ACDS16660	1738934	1741792	-	2858	31	chromosome 1	NC_021287,1	sucA	C	2-oxoglutarate dehydrogenase E1 component
BRPE64_RS08015	BRPE64_ACDS16750	1750266	1750679	-	413	5	chromosome 1	NC_021287,1	rbfA	J	30S ribosome-binding factor RbfA
BRPE64_RS08020	BRPE64_ACDS16760	1750775	1753765	-	2990	13	chromosome 1	NC_021287,1	infB	J	translation initiation factor IF-2
BRPE64_RS08025	BRPE64_ACDS16770	1753859	1755334	-	1475	8	chromosome 1	NC_021287,1	nusA	K	transcription termination/antitermination protein NusA
BRPE64_RS08030	BRPE64_ACDS16780	1755331	1755789	-	458	9	chromosome 1	NC_021287,1	-	J	ribosome maturation factor RimP
BRPE64_RS08035	BRPE64_ACDS16790	1756165	1758093	-	1928	9	chromosome 1	NC_021287,1	-	J	pseudouridine synthase
BRPE64_RS08040	BRPE64_ACDS16800	1758224	1759231	-	1007	9	chromosome 1	NC_021287,1	-	K	SMC-Scp complex subunit ScpB
BRPE64_RS08120	BRPE64_ACDS16910	1768446	1769855	-	1409	14	chromosome 1	NC_021287,1	gltX	J	glutamate--tRNA ligase
BRPE64_RS08155	BRPE64_ACDS16990	1776307	1776648	-	341	3	chromosome 1	NC_021287,1	-	C	ISC system 2Fe-2S type ferredoxin
BRPE64_RS08160	BRPE64_ACDS17000	1776676	1778541	-	1865	14	chromosome 1	NC_021287,1	hscA	O	Fe-S protein assembly chaperone HscA
BRPE64_RS08165	BRPE64_ACDS17010	1778578	1779108	-	530	7	chromosome 1	NC_021287,1	hscB	O	Fe-S protein assembly co-chaperone HscB
BRPE64_RS08170	BRPE64_ACDS17020	1779192	1779515	-	323	5	chromosome 1	NC_021287,1	iscA	O	iron-sulfur cluster assembly protein IscA
BRPE64_RS08175	BRPE64_ACDS17030	1779597	1780025	-	428	4	chromosome 1	NC_021287,1	iscU	O	Fe-S cluster assembly scaffold IscU
BRPE64_RS08180	BRPE64_ACDS17040	1780074	1781297	-	1223	11	chromosome 1	NC_021287,1	iscS	E	IscS subfamily cysteine desulfurase
BRPE64_RS08185	BRPE64_ACDS17050	1781381	1781908	-	527	5	chromosome 1	NC_021287,1	iscR	K	Fe-S cluster assembly transcriptional regulator IscR
BRPE64_RS08365	BRPE64_ACDS17380	1816686	1818158	-	1472	23	chromosome 1	NC_021287,1	nuoN	C	NADH-quinone oxidoreductase subunit NuoN
BRPE64_RS08370	BRPE64_ACDS17390	1818184	1819683	-	1499	20	chromosome 1	NC_021287,1	nuoM	C	NADH-quinone oxidoreductase subunit M
BRPE64_RS08375	BRPE64_ACDS17400	1819697	1821766	-	2069	28	chromosome 1	NC_021287,1	nuoL	CP	NADH-quinone oxidoreductase subunit L
BRPE64_RS08380	BRPE64_ACDS17410	1821784	1822089	-	305	2	chromosome 1	NC_021287,1	nuoK	C	NADH-quinone oxidoreductase subunit NuoK
BRPE64_RS08385	BRPE64_ACDS17420	1822110	1822787	-	677	5	chromosome 1	NC_021287,1	nuoJ	C	NADH-quinone oxidoreductase subunit J
BRPE64_RS08390	BRPE64_ACDS17440	1822972	1823460	-	488	7	chromosome 1	NC_021287,1	nuoI	C	NADH-quinone oxidoreductase subunit NuoI
BRPE64_RS08395	BRPE64_ACDS17450	1823485	1824549	-	1064	15	chromosome 1	NC_021287,1	nuoH	C	NADH-quinone oxidoreductase subunit NuoH
BRPE64_RS08400	BRPE64_ACDS17460	1824552	1826891	-	2339	18	chromosome 1	NC_021287,1	nuoG	C	NADH-quinone oxidoreductase subunit G
BRPE64_RS08405	BRPE64_ACDS17470	1826944	1828266	-	1322	22	chromosome 1	NC_021287,1	nuoF	C	NADH-quinone oxidoreductase subunit NuoF
BRPE64_RS08410	BRPE64_ACDS17480	1828263	1828748	-	485	6	chromosome 1	NC_021287,1	nuoE	C	NADH-quinone oxidoreductase subunit NuoE
BRPE64_RS08415	BRPE64_ACDS17490	1828902	1830155	-	1253	23	chromosome 1	NC_021287,1	-	C	NADH-quinone oxidoreductase subunit D
BRPE64_RS08420	BRPE64_ACDS17500	1830165	1830767	-	602	13	chromosome 1	NC_021287,1	nuoC	C	NADH-quinone oxidoreductase subunit C
BRPE64_RS08425	BRPE64_ACDS17510	1830801	1831280	-	479	9	chromosome 1	NC_021287,1	nuoB	C	NADH-quinone oxidoreductase subunit B
BRPE64_RS08430	0	1831341	1831700	-	359	10	chromosome 1	NC_021287,1	-	C	NADH-quinone oxidoreductase subunit A
BRPE64_RS08445	BRPE64_ACDS17540	1832581	1833354	-	773	7	chromosome 1	NC_021287,1	tpiA	G	triose-phosphate isomerase
BRPE64_RS08455	BRPE64_ACDS17560	1834738	1836876	-	2138	14	chromosome 1	NC_021287,1	pnp	J	polyribonucleotide nucleotidyltransferase
BRPE64_RS08460	BRPE64_ACDS17580	1837191	1837460	-	269	3	chromosome 1	NC_021287,1	rpsO	J	30S ribosomal protein S15
BRPE64_RS08505	BRPE64_ACDS17670	1848419	1849216	+	797	7	chromosome 1	NC_021287,1	fabI	I	enoyl-ACP reductase FabI
BRPE64_RS08580	BRPE64_ACDS17810	1860974	1862224	-	1250	10	chromosome 1	NC_021287,1	-	E	aspartate kinase
BRPE64_RS08585	BRPE64_ACDS17820	1862565	1864004	-	1439	7	chromosome 1	NC_021287,1	tilS	J	tRNA lysidine(34) synthetase TilS
BRPE64_RS08590	BRPE64_ACDS17830	1864038	1865009	-	971	9	chromosome 1	NC_021287,1	accA	I	acetyl-CoA carboxylase carboxyltransferase subunit alpha
BRPE64_RS08600	BRPE64_ACDS17850	1866261	1867658	-	1397	14	chromosome 1	NC_021287,1	cysS	J	cysteine--tRNA ligase
BRPE64_RS08605	BRPE64_ACDS17870	1868146	1868946	+	800	12	chromosome 1	NC_021287,1	-	R	tetratricopeptide repeat protein
BRPE64_RS08620	BRPE64_ACDS17900	1870186	1870995	+	809	5	chromosome 1	NC_021287,1	lpxH	M	UDP-2,3-diacylglucosamine diphosphatase
BRPE64_RS08635	BRPE64_ACDS17950	1873063	1873866	+	803	10	chromosome 1	NC_021287,1	suhB	G	inositol monophosphatase
BRPE64_RS08680	BRPE64_ACDS18040	1883608	1884750	-	1142	10	chromosome 1	NC_021287,1	-	S	outer membrane protein assembly factor BamC
BRPE64_RS08685	BRPE64_ACDS18050	1884934	1885839	-	905	6	chromosome 1	NC_021287,1	dapA	EM	4-hydroxy-tetrahydrodipicolinate synthase
BRPE64_RS08695	BRPE64_ACDS18070	1886532	1887734	-	1202	13	chromosome 1	NC_021287,1	trpS	J	tryptophan--tRNA ligase
BRPE64_RS08700	BRPE64_ACDS18080	1887739	1888404	-	665	8	chromosome 1	NC_021287,1	-	O	site-2 protease family protein
BRPE64_RS08740	BRPE64_ACDS18160	1894492	1894962	-	470	5	chromosome 1	NC_021287,1	ftsB	D	cell division protein FtsB
BRPE64_RS08745	BRPE64_ACDS18170	1895087	1896370	-	1283	12	chromosome 1	NC_021287,1	eno	G	phosphopyruvate hydratase
BRPE64_RS08750	BRPE64_ACDS18180	1896689	1897543	-	854	6	chromosome 1	NC_021287,1	kdsA	M	3-deoxy-8-phosphooctulonate synthase
BRPE64_RS08755	BRPE64_ACDS18190	1897540	1899234	-	1694	23	chromosome 1	NC_021287,1	pyrG	F	CTP synthase
BRPE64_RS08775	BRPE64_ACDS18230	1903655	1904368	-	713	4	chromosome 1	NC_021287,1	lolD	M	lipoprotein-releasing ABC transporter ATP-binding protein LolD
BRPE64_RS08780	BRPE64_ACDS18240	1904361	1905614	-	1253	9	chromosome 1	NC_021287,1	-	M	lipoprotein-releasing ABC transporter permease subunit
BRPE64_RS08810	0	1910821	1911723	+	902	10	chromosome 1	NC_021287,1	-	J	peptide chain release factor 2
BRPE64_RS08815	BRPE64_ACDS18300	1911812	1913338	+	1526	17	chromosome 1	NC_021287,1	-	J	lysine--tRNA ligase
BRPE64_RS08835	BRPE64_ACDS18340	1915830	1916474	-	644	7	chromosome 1	NC_021287,1	-	I	phosphatidylserine decarboxylase
BRPE64_RS09025	BRPE64_ACDS18760	1956804	1959671	+	2867	31	chromosome 1	NC_021287,1	valS	J	valine--tRNA ligase
BRPE64_RS09030	BRPE64_ACDS18770	1959748	1960629	+	881	12	chromosome 1	NC_021287,1	-	M	UTP--glucose-1-phosphate uridylyltransferase GalU
BRPE64_RS09035	BRPE64_ACDS18780	1960728	1960955	-	227	3	chromosome 1	NC_021287,1	-	O	sulfurtransferase TusA family protein
BRPE64_RS09125	BRPE64_ACDS18970	1978780	1981404	-	2624	27	chromosome 1	NC_021287,1	alaS	J	alanine--tRNA ligase
BRPE64_RS09145	BRPE64_ACDS19010	1983886	1985595	+	1709	23	chromosome 1	NC_021287,1	glnS	J	glutamine--tRNA ligase/YqeY domain fusion protein
BRPE64_RS09290	BRPE64_ACDS19300	2013318	2014679	-	1361	10	chromosome 1	NC_021287,1	glmM	G	phosphoglucosamine mutase
BRPE64_RS09295	BRPE64_ACDS19310	2014796	2015680	-	884	6	chromosome 1	NC_021287,1	folP	H	dihydropteroate synthase
BRPE64_RS09300	BRPE64_ACDS19320	2015824	2017710	-	1886	19	chromosome 1	NC_021287,1	-	O	ATP-dependent metallopeptidase FtsH/Yme1/Tma family protein
BRPE64_RS09305	0	2017896	2018558	-	662	8	chromosome 1	NC_021287,1	-	J	RlmE family RNA methyltransferase
BRPE64_RS09325	BRPE64_ACDS19370	2020560	2023814	-	3254	33	chromosome 1	NC_021287,1	carB	EF	carbamoyl-phosphate synthase large subunit
BRPE64_RS09330	BRPE64_ACDS19380	2023858	2025000	-	1142	10	chromosome 1	NC_021287,1	carA	EF	glutamine-hydrolyzing carbamoyl-phosphate synthase small subunit
BRPE64_RS09350	BRPE64_ACDS19420	2029403	2030236	+	833	8	chromosome 1	NC_021287,1	-	H	class I SAM-dependent methyltransferase
BRPE64_RS09360	BRPE64_ACDS19440	2030738	2031475	+	737	5	chromosome 1	NC_021287,1	dnaQ	L	DNA polymerase III subunit epsilon
BRPE64_RS09435	BRPE64_ACDS19550	2042384	2042980	-	596	2	chromosome 1	NC_021287,1	pgsA	I	CDP-diacylglycerol--glycerol-3-phosphate 3-phosphatidyltransferase
BRPE64_RS09450	BRPE64_ACDS19580	2046780	2047337	+	557	9	chromosome 1	NC_021287,1	efp	J	elongation factor P
BRPE64_RS09470	BRPE64_ACDS19620	2050684	2051088	-	404	2	chromosome 1	NC_021287,1	acpS	I	holo-ACP synthase
BRPE64_RS09475	BRPE64_ACDS19630	2051100	2051873	-	773	7	chromosome 1	NC_021287,1	pdxJ	H	pyridoxine 5\\'-phosphate synthase
BRPE64_RS09485	BRPE64_ACDS19650	2052789	2053688	-	899	7	chromosome 1	NC_021287,1	era	J	GTPase Era
BRPE64_RS09490	BRPE64_ACDS19660	2053861	2054868	-	1007	9	chromosome 1	NC_021287,1	rnc	K	ribonuclease III
BRPE64_RS09495	BRPE64_ACDS19670	2055034	2055927	-	893	12	chromosome 1	NC_021287,1	lepB	U	signal peptidase I
BRPE64_RS09500	BRPE64_ACDS19680	2055994	2057784	-	1790	21	chromosome 1	NC_021287,1	lepA	J	elongation factor 4
BRPE64_RS09535	BRPE64_ACDS19760	2062755	2063993	-	1238	13	chromosome 1	NC_021287,1	fabF	IQ	beta-ketoacyl-ACP synthase II
BRPE64_RS09540	BRPE64_ACDS19770	2064151	2064390	-	239	2	chromosome 1	NC_021287,1	acpP	IQ	acyl carrier protein
BRPE64_RS09545	BRPE64_ACDS19780	2064630	2065370	-	740	6	chromosome 1	NC_021287,1	-	IQR	3-oxoacyl-ACP reductase FabG
BRPE64_RS09550	BRPE64_ACDS19790	2065381	2066313	-	932	5	chromosome 1	NC_021287,1	fabD	I	ACP S-malonyltransferase
BRPE64_RS09555	BRPE64_ACDS19800	2066445	2067434	-	989	4	chromosome 1	NC_021287,1	fabH	I	ketoacyl-ACP synthase III
BRPE64_RS09560	BRPE64_ACDS19810	2067434	2068603	-	1169	12	chromosome 1	NC_021287,1	plsX	I	phosphate acyltransferase PlsX
BRPE64_RS09565	BRPE64_ACDS19820	2068742	2068921	-	179	3	chromosome 1	NC_021287,1	rpmF	J	50S ribosomal protein L32
BRPE64_RS09605	BRPE64_ACDS19910	2075337	2078696	+	3359	19	chromosome 1	NC_021287,1	rne	C	Rne/Rng family ribonuclease
BRPE64_RS09645	BRPE64_ACDS19990	2085347	2086759	-	1412	15	chromosome 1	NC_021287,1	-	P	sodium:proton antiporter
BRPE64_RS09650	BRPE64_ACDS20000	2086765	2087436	-	671	5	chromosome 1	NC_021287,1	-	C	lactate utilization protein C
BRPE64_RS09660	BRPE64_ACDS20020	2089045	2089368	+	323	2	chromosome 1	NC_021287,1	-	F	ferredoxin family protein
BRPE64_RS09775	BRPE64_ACDS20250	2111724	2112695	-	971	12	chromosome 1	NC_021287,1	thyA	F	thymidylate synthase
BRPE64_RS09790	BRPE64_ACDS20280	2115184	2115681	+	497	4	chromosome 1	NC_021287,1	folA	H	dihydrofolate reductase
BRPE64_RS09810	BRPE64_ACDS20330	2118520	2119074	-	554	5	chromosome 1	NC_021287,1	orn	A	oligoribonuclease
BRPE64_RS09815	BRPE64_ACDS20350	2119272	2120540	+	1268	8	chromosome 1	NC_021287,1	-	O	M48 family metallopeptidase
BRPE64_RS09820	BRPE64_ACDS20360	2120537	2121472	+	935	9	chromosome 1	NC_021287,1	rsgA	J	ribosome small subunit-dependent GTPase A
BRPE64_RS09840	BRPE64_ACDS20400	2123657	2124043	-	386	9	chromosome 1	NC_021287,1	rplS	J	50S ribosomal protein L19
BRPE64_RS09845	BRPE64_ACDS20410	2124175	2124945	-	770	9	chromosome 1	NC_021287,1	trmD	J	tRNA (guanosine(37)-N1)-methyltransferase TrmD
BRPE64_RS09850	BRPE64_ACDS20420	2124973	2125719	-	746	7	chromosome 1	NC_021287,1	rimM	J	ribosome maturation factor RimM
BRPE64_RS09855	BRPE64_ACDS20430	2125790	2126044	-	254	5	chromosome 1	NC_021287,1	rpsP	J	30S ribosomal protein S16
BRPE64_RS09885	BRPE64_ACDS20490	2131910	2132845	-	935	9	chromosome 1	NC_021287,1	-	C	electron transfer flavoprotein subunit alpha
BRPE64_RS09890	BRPE64_ACDS20500	2132861	2133610	-	749	4	chromosome 1	NC_021287,1	-	C	electron transfer flavoprotein subunit beta/FixA family protein
BRPE64_RS09925	BRPE64_ACDS20580	2139873	2140775	-	902	9	chromosome 1	NC_021287,1	cysM	E	cysteine synthase CysM
BRPE64_RS09945	BRPE64_ACDS20620	2143458	2144861	-	1403	14	chromosome 1	NC_021287,1	-	M	UDP-glucose/GDP-mannose dehydrogenase family protein
BRPE64_RS09950	BRPE64_ACDS20630	2144944	2146119	-	1175	11	chromosome 1	NC_021287,1	-	M	lipopolysaccharide assembly protein LapB
BRPE64_RS09960	BRPE64_ACDS20650	2146771	2147100	-	329	3	chromosome 1	NC_021287,1	ihfB	L	integration host factor subunit beta
BRPE64_RS09965	BRPE64_ACDS20660	2147123	2148835	-	1712	11	chromosome 1	NC_021287,1	rpsA	J	30S ribosomal protein S1
BRPE64_RS09975	BRPE64_ACDS20680	2149758	2151062	-	1304	10	chromosome 1	NC_021287,1	aroA	E	3-phosphoshikimate 1-carboxyvinyltransferase
BRPE64_RS09980	BRPE64_ACDS20690	2151073	2152041	-	968	5	chromosome 1	NC_021287,1	-	E	prephenate dehydrogenase/arogenate dehydrogenase family protein
BRPE64_RS09985	BRPE64_ACDS20700	2152076	2153158	-	1082	10	chromosome 1	NC_021287,1	pheA	E	prephenate dehydratase
BRPE64_RS09990	BRPE64_ACDS20710	2153198	2154280	-	1082	11	chromosome 1	NC_021287,1	serC	HE	3-phosphoserine/phosphohydroxythreonine transaminase
BRPE64_RS09995	BRPE64_ACDS20720	2154478	2155086	-	608	8	chromosome 1	NC_021287,1	-	S	DUF2059 domain-containing protein
BRPE64_RS10000	BRPE64_ACDS20730	2155263	2157917	-	2654	34	chromosome 1	NC_021287,1	gyrA	L	DNA gyrase subunit A
BRPE64_RS10005	BRPE64_ACDS20750	2158616	2159278	+	662	14	chromosome 1	NC_021287,1	-	M	OmpA family protein
BRPE64_RS10010	BRPE64_ACDS20760	2159473	2160171	+	698	12	chromosome 1	NC_021287,1	ubiG	H	bifunctional 2-polyprenyl-6-hydroxyphenol methylase/3-demethylubiquinol 3-O-methyltransferase UbiG
BRPE64_RS10125	BRPE64_ACDS21030	2187950	2190004	-	2054	22	chromosome 1	NC_021287,1	-	H	NAD(+) synthase
BRPE64_RS10140	BRPE64_ACDS21060	2191763	2192290	-	527	5	chromosome 1	NC_021287,1	ppa	CP	inorganic diphosphatase
BRPE64_RS10290	BRPE64_ACDS21360	2226073	2227422	-	1349	4	chromosome 1	NC_021287,1	-	M	3-deoxy-D-manno-octulosonic acid transferase
BRPE64_RS10295	BRPE64_ACDS21370	2227455	2228339	-	884	6	chromosome 1	NC_021287,1	-	#N/A	hypothetical protein
BRPE64_RS10305	BRPE64_ACDS21390	2229557	2230957	-	1400	14	chromosome 1	NC_021287,1	-	G	phosphomannomutase/phosphoglucomutase
BRPE64_RS10625	BRPE64_ACDS22080	2309981	2310427	-	446	3	chromosome 1	NC_021287,1	-	K	Holliday junction resolvase RuvX
BRPE64_RS10665	BRPE64_ACDS22160	2317125	2318765	-	1640	14	chromosome 1	NC_021287,1	-	O	chaperonin GroEL
BRPE64_RS10670	BRPE64_ACDS22170	2318861	2319151	-	290	1	chromosome 1	NC_021287,1	groS	O	co-chaperone GroES
BRPE64_RS10775	BRPE64_ACDS22410	2344707	2345288	-	581	10	chromosome 1	NC_021287,1	sodB	P	superoxide dismutase
BRPE64_RS10785	BRPE64_ACDS22440	2347394	2348410	+	1016	6	chromosome 1	NC_021287,1	lpxK	M	tetraacyldisaccharide 4\\'-kinase
BRPE64_RS10790	BRPE64_ACDS22450	2348391	2348597	+	206	2	chromosome 1	NC_021287,1	-	S	Trm112 family protein
BRPE64_RS10795	BRPE64_ACDS22460	2348616	2349407	+	791	4	chromosome 1	NC_021287,1	kdsB	M	3-deoxy-manno-octulosonate cytidylyltransferase
BRPE64_RS10800	BRPE64_ACDS22470	2349697	2350359	+	662	9	chromosome 1	NC_021287,1	adk	F	adenylate kinase
BRPE64_RS10815	BRPE64_ACDS22500	2352257	2353807	-	1550	17	chromosome 1	NC_021287,1	mviN	M	murein biosynthesis integral membrane protein MurJ
BRPE64_RS10820	BRPE64_ACDS22510	2354197	2354475	+	278	3	chromosome 1	NC_021287,1	rpsT	J	30S ribosomal protein S20
BRPE64_RS10825	0	2354678	2355013	-	335	5	chromosome 1	NC_021287,1	-	#N/A	DUF3579 domain-containing protein
BRPE64_RS10840	BRPE64_ACDS22550	2357996	2359027	-	1031	5	chromosome 1	NC_021287,1	murB	M	UDP-N-acetylmuramate dehydrogenase
BRPE64_RS10850	BRPE64_ACDS22570	2359737	2360363	-	626	7	chromosome 1	NC_021287,1	-	I	glycerol-3-phosphate 1-O-acyltransferase PlsY
BRPE64_RS10875	BRPE64_ACDS22620	2363693	2364271	+	578	5	chromosome 1	NC_021287,1	-	J	tRNA (adenosine(37)-N6)-threonylcarbamoyltransferase complex ATPase subunit type 1 TsaE
BRPE64_RS10910	BRPE64_ACDS22690	2370460	2371101	+	641	5	chromosome 1	NC_021287,1	pdxH	H	pyridoxamine 5\\'-phosphate oxidase
BRPE64_RS11000	BRPE64_ACDS22880	2384450	2384998	-	548	2	chromosome 1	NC_021287,1	-	NW	prepilin-type N-terminal cleavage/methylation domain-containing protein
BRPE64_RS11010	BRPE64_ACDS22900	2385657	2386904	-	1247	11	chromosome 1	NC_021287,1	-	E	serine hydroxymethyltransferase
BRPE64_RS11090	BRPE64_ACDS23060	2402511	2403872	-	1361	7	chromosome 1	NC_021287,1	surA	O	chaperone SurA
BRPE64_RS11095	BRPE64_ACDS23070	2404009	2406399	-	2390	43	chromosome 1	NC_021287,1	-	M	LPS-assembly protein LptD
BRPE64_RS11110	BRPE64_ACDS23100	2408469	2409857	+	1388	14	chromosome 1	NC_021287,1	purB	F	adenylosuccinate lyase
BRPE64_RS11125	BRPE64_ACDS23140	2412101	2412733	-	632	3	chromosome 1	NC_021287,1	eda	G	bifunctional 4-hydroxy-2-oxoglutarate aldolase/2-dehydro-3-deoxy-phosphogluconate aldolase
BRPE64_RS11130	BRPE64_ACDS23150	2412821	2414770	-	1949	11	chromosome 1	NC_021287,1	edd	EG	phosphogluconate dehydratase
BRPE64_RS11140	BRPE64_ACDS23170	2415949	2416365	-	416	5	chromosome 1	NC_021287,1	-	S	hypothetical protein
BRPE64_RS11145	BRPE64_ACDS23180	2416424	2417695	-	1271	7	chromosome 1	NC_021287,1	proA	E	glutamate-5-semialdehyde dehydrogenase
BRPE64_RS11150	BRPE64_ACDS23190	2417802	2418881	-	1079	4	chromosome 1	NC_021287,1	holA	L	DNA polymerase III subunit delta
BRPE64_RS11155	BRPE64_ACDS23200	2418901	2419503	-	602	8	chromosome 1	NC_021287,1	-	M	rare lipoprotein B
BRPE64_RS11160	BRPE64_ACDS23210	2419503	2422097	-	2594	29	chromosome 1	NC_021287,1	leuS	J	leucine--tRNA ligase
BRPE64_RS11175	BRPE64_ACDS23240	2423466	2424263	-	797	6	chromosome 1	NC_021287,1	dapB	E	4-hydroxy-tetrahydrodipicolinate reductase
BRPE64_RS11180	BRPE64_ACDS23250	2424366	2425160	-	794	5	chromosome 1	NC_021287,1	-	M	outer membrane protein assembly factor BamE
BRPE64_RS11185	BRPE64_ACDS23260	2425336	2425764	+	428	5	chromosome 1	NC_021287,1	fur	P	ferric iron uptake transcriptional regulator
BRPE64_RS11220	BRPE64_ACDS23330	2431398	2433449	-	2051	17	chromosome 1	NC_021287,1	-	G	transketolase
BRPE64_RS11270	BRPE64_ACDS23440	2445477	2446475	+	998	5	chromosome 1	NC_021287,1	thiL	H	thiamine-phosphate kinase
BRPE64_RS11285	BRPE64_ACDS23470	2447558	2448370	-	812	12	chromosome 1	NC_021287,1	-	F	orotidine-5\\'-phosphate decarboxylase
BRPE64_RS11350	BRPE64_ACDS23610	2461104	2463173	-	2069	20	chromosome 1	NC_021287,1	rnb	K	RNB domain-containing ribonuclease
BRPE64_RS11375	BRPE64_ACDS23680	2467141	2467614	+	473	4	chromosome 1	NC_021287,1	accB	HI	acetyl-CoA carboxylase biotin carboxyl carrier protein
BRPE64_RS11380	BRPE64_ACDS23690	2467779	2469146	+	1367	17	chromosome 1	NC_021287,1	accC	I	acetyl-CoA carboxylase biotin carboxylase subunit
BRPE64_RS11415	BRPE64_ACDS23770	2475066	2476313	-	1247	13	chromosome 1	NC_021287,1	nrdB	F	ribonucleotide-diphosphate reductase subunit beta
BRPE64_RS11435	BRPE64_ACDS23810	2478941	2481976	-	3035	36	chromosome 1	NC_021287,1	nrdA	F	ribonucleoside-diphosphate reductase subunit alpha
BRPE64_RS11455	BRPE64_ACDS23870	2484583	2485950	+	1367	5	chromosome 1	NC_021287,1	ffh	U	signal recognition particle protein
BRPE64_RS11470	BRPE64_ACDS23900	2487290	2489026	-	1736	16	chromosome 1	NC_021287,1	proS	J	proline--tRNA ligase
BRPE64_RS11490	BRPE64_ACDS23940	2491939	2493033	-	1094	7	chromosome 1	NC_021287,1	-	DL	GTPase ObgE
BRPE64_RS11495	0	2493208	2493471	-	263	2	chromosome 1	NC_021287,1	-	J	50S ribosomal protein L27
BRPE64_RS11500	BRPE64_ACDS23960	2493507	2493818	-	311	10	chromosome 1	NC_021287,1	rplU	J	50S ribosomal protein L21
BRPE64_RS11505	BRPE64_ACDS23970	2494092	2495084	+	992	7	chromosome 1	NC_021287,1	ispB	H	octaprenyl diphosphate synthase
BRPE64_RS11535	BRPE64_ACDS24020	2500104	2500709	+	605	3	chromosome 1	NC_021287,1	coaE	H	dephospho-CoA kinase
BRPE64_RS11565	BRPE64_ACDS24080	2504712	2507525	-	2813	29	chromosome 1	NC_021287,1	secA	U	preprotein translocase subunit SecA
BRPE64_RS11570	BRPE64_ACDS24090	2507815	2508333	+	518	2	chromosome 1	NC_021287,1	-	S	DUF721 domain-containing protein
BRPE64_RS11575	BRPE64_ACDS24100	2508384	2509301	-	917	12	chromosome 1	NC_021287,1	lpxC	M	UDP-3-O-acyl-N-acetylglucosamine deacetylase
BRPE64_RS11585	BRPE64_ACDS24120	2510356	2511555	-	1199	8	chromosome 1	NC_021287,1	ftsZ	D	cell division protein FtsZ
BRPE64_RS11590	BRPE64_ACDS24130	2511680	2512912	-	1232	10	chromosome 1	NC_021287,1	ftsA	D	cell division protein FtsA
BRPE64_RS11595	BRPE64_ACDS24140	2512939	2513691	-	752	9	chromosome 1	NC_021287,1	ftsQ	D	cell division protein FtsQ/DivIB
BRPE64_RS11600	BRPE64_ACDS24150	2513755	2514696	-	941	10	chromosome 1	NC_021287,1	-	MR	D-alanine--D-alanine ligase
BRPE64_RS11605	BRPE64_ACDS24160	2514728	2516119	-	1391	11	chromosome 1	NC_021287,1	murC	M	UDP-N-acetylmuramate--L-alanine ligase
BRPE64_RS11610	BRPE64_ACDS24170	2516122	2517255	-	1133	9	chromosome 1	NC_021287,1	murG	M	undecaprenyldiphospho-muramoylpentapeptide beta-N-acetylglucosaminyltransferase
BRPE64_RS11615	BRPE64_ACDS24180	2517252	2518547	-	1295	15	chromosome 1	NC_021287,1	ftsW	D	putative lipid II flippase FtsW
BRPE64_RS11620	BRPE64_ACDS24190	2518544	2520055	-	1511	9	chromosome 1	NC_021287,1	murD	M	UDP-N-acetylmuramoyl-L-alanine--D-glutamate ligase
BRPE64_RS11625	BRPE64_ACDS24200	2520117	2521286	-	1169	13	chromosome 1	NC_021287,1	mraY	M	phospho-N-acetylmuramoyl-pentapeptide-transferase
BRPE64_RS11630	BRPE64_ACDS24210	2521310	2522740	-	1430	7	chromosome 1	NC_021287,1	murF	M	UDP-N-acetylmuramoyl-tripeptide--D-alanyl-D-alanine ligase
BRPE64_RS11635	BRPE64_ACDS24220	2522737	2524281	-	1544	11	chromosome 1	NC_021287,1	murE	M	UDP-N-acetylmuramoyl-L-alanyl-D-glutamate--2,6-diaminopimelate ligase
BRPE64_RS11640	BRPE64_ACDS24230	2524278	2526134	-	1856	32	chromosome 1	NC_021287,1	-	DM	penicillin-binding protein 2
BRPE64_RS11645	BRPE64_ACDS24240	2526131	2526475	-	344	5	chromosome 1	NC_021287,1	-	D	cell division protein FtsL
BRPE64_RS11650	BRPE64_ACDS24250	2526472	2527425	-	953	8	chromosome 1	NC_021287,1	-	J	16S rRNA (cytosine(1402)-N(4))-methyltransferase RsmH
BRPE64_RS11655	BRPE64_ACDS24260	2527442	2527870	-	428	3	chromosome 1	NC_021287,1	mraZ	J	division/cell wall cluster transcriptional repressor MraZ
BRPE64_RS11660	BRPE64_ACDS24270	2528324	2528974	-	650	2	chromosome 1	NC_021287,1	-	H	2-polyprenyl-3-methyl-6-methoxy-1,4-benzoquinone monooxygenase
BRPE64_RS11780	BRPE64_ACDS24490	2555788	2556585	+	797	6	chromosome 1	NC_021287,1	ung	L	uracil-DNA glycosylase
BRPE64_RS11800	BRPE64_ACDS24530	2560202	2561374	-	1172	8	chromosome 1	NC_021287,1	-	HC	UbiH/UbiF family hydroxylase
BRPE64_RS11845	BRPE64_ACDS24660	2570044	2571348	+	1304	12	chromosome 1	NC_021287,1	hemA	H	glutamyl-tRNA reductase
BRPE64_RS11850	BRPE64_ACDS24670	2571445	2572527	+	1082	7	chromosome 1	NC_021287,1	prfA	J	peptide chain release factor 1
BRPE64_RS11980	BRPE64_ACDS24880	2598727	2599338	-	611	9	chromosome 1	NC_021287,1	sspA	O	stringent starvation protein A, SspA
BRPE64_RS12035	BRPE64_ACDS24990	2607149	2607517	-	368	3	chromosome 1	NC_021287,1	-	E	phosphoribosyl-ATP diphosphatase
BRPE64_RS12040	BRPE64_ACDS25000	2607514	2607918	-	404	4	chromosome 1	NC_021287,1	hisI	E	phosphoribosyl-AMP cyclohydrolase
BRPE64_RS12045	BRPE64_ACDS25010	2607922	2608695	-	773	3	chromosome 1	NC_021287,1	hisF	E	imidazole glycerol phosphate synthase subunit HisF
BRPE64_RS12050	BRPE64_ACDS25020	2608812	2609564	-	752	6	chromosome 1	NC_021287,1	hisA	E	1-(5-phosphoribosyl)-5
BRPE64_RS12055	BRPE64_ACDS25030	2609716	2610357	-	641	5	chromosome 1	NC_021287,1	hisH	E	imidazole glycerol phosphate synthase subunit HisH
BRPE64_RS12065	BRPE64_ACDS25050	2611015	2611602	-	587	7	chromosome 1	NC_021287,1	hisB	E	imidazoleglycerol-phosphate dehydratase HisB
BRPE64_RS12075	BRPE64_ACDS25070	2612782	2614104	-	1322	13	chromosome 1	NC_021287,1	-	E	histidinol dehydrogenase
BRPE64_RS12080	BRPE64_ACDS25080	2614151	2614843	-	692	9	chromosome 1	NC_021287,1	hisG	E	ATP phosphoribosyltransferase
BRPE64_RS12085	BRPE64_ACDS25090	2614840	2616111	-	1271	4	chromosome 1	NC_021287,1	murA	M	UDP-N-acetylglucosamine 1-carboxyvinyltransferase
BRPE64_RS12090	BRPE64_ACDS25110	2616266	2616505	-	239	3	chromosome 1	NC_021287,1	-	T	BolA family transcriptional regulator
BRPE64_RS12095	BRPE64_ACDS25120	2616523	2617278	-	755	14	chromosome 1	NC_021287,1	-	V	ABC transporter permease
BRPE64_RS12100	BRPE64_ACDS25130	2617275	2618201	-	926	6	chromosome 1	NC_021287,1	-	V	ABC transporter ATP-binding protein
BRPE64_RS12220	BRPE64_ACDS25370	2643932	2645008	-	1076	10	chromosome 1	NC_021287,1	aroB	E	3-dehydroquinate synthase
BRPE64_RS12225	BRPE64_ACDS25380	2645017	2645568	-	551	4	chromosome 1	NC_021287,1	aroK	E	shikimate kinase AroK
BRPE64_RS12295	BRPE64_ACDS25540	2660987	2661649	+	662	10	chromosome 1	NC_021287,1	-	D	YihA family ribosome biogenesis GTP-binding protein
BRPE64_RS12300	BRPE64_ACDS25550	2661916	2662914	+	998	13	chromosome 1	NC_021287,1	hemB	H	porphobilinogen synthase
BRPE64_RS12315	BRPE64_ACDS25580	2665293	2665688	-	395	3	chromosome 1	NC_021287,1	rplQ	J	50S ribosomal protein L17
BRPE64_RS12320	BRPE64_ACDS25590	2665847	2666824	-	977	12	chromosome 1	NC_021287,1	rpoA	K	DNA-directed RNA polymerase subunit alpha
BRPE64_RS12325	BRPE64_ACDS25610	2666971	2667594	-	623	7	chromosome 1	NC_021287,1	rpsD	J	30S ribosomal protein S4
BRPE64_RS12330	BRPE64_ACDS25620	2667754	2668158	-	404	3	chromosome 1	NC_021287,1	rpsK	J	30S ribosomal protein S11
BRPE64_RS12335	0	2668187	2668552	-	365	7	chromosome 1	NC_021287,1	-	J	30S ribosomal protein S13
BRPE64_RS12340	BRPE64_ACDS25640	2668594	2668710	-	116	1	chromosome 1	NC_021287,1	-	J	50S ribosomal protein L36
BRPE64_RS12345	0	2668731	2668949	-	218	7	chromosome 1	NC_021287,1	-	J	translation initiation factor IF-1
BRPE64_RS12350	BRPE64_ACDS25650	2668958	2670304	-	1346	21	chromosome 1	NC_021287,1	secY	U	preprotein translocase subunit SecY
BRPE64_RS12355	BRPE64_ACDS25660	2670346	2670780	-	434	1	chromosome 1	NC_021287,1	rplO	J	50S ribosomal protein L15
BRPE64_RS12360	BRPE64_ACDS25670	2670811	2670993	-	182	1	chromosome 1	NC_021287,1	rpmD	J	50S ribosomal protein L30
BRPE64_RS12365	BRPE64_ACDS25680	2671008	2671526	-	518	4	chromosome 1	NC_021287,1	rpsE	J	30S ribosomal protein S5
BRPE64_RS12370	BRPE64_ACDS25690	2671541	2671906	-	365	7	chromosome 1	NC_021287,1	rplR	J	50S ribosomal protein L18
BRPE64_RS12375	BRPE64_ACDS25700	2671919	2672452	-	533	6	chromosome 1	NC_021287,1	rplF	J	50S ribosomal protein L6
BRPE64_RS12380	BRPE64_ACDS25710	2672471	2672866	-	395	8	chromosome 1	NC_021287,1	rpsH	J	30S ribosomal protein S8
BRPE64_RS12385	BRPE64_ACDS25720	2672881	2673186	-	305	5	chromosome 1	NC_021287,1	rpsN	J	30S ribosomal protein S14
BRPE64_RS12390	BRPE64_ACDS25730	2673194	2673733	-	539	8	chromosome 1	NC_021287,1	rplE	J	50S ribosomal protein L5
BRPE64_RS12395	BRPE64_ACDS25740	2673748	2674056	-	308	2	chromosome 1	NC_021287,1	rplX	J	50S ribosomal protein L24
BRPE64_RS12400	BRPE64_ACDS25750	2674066	2674434	-	368	7	chromosome 1	NC_021287,1	rplN	J	50S ribosomal protein L14
BRPE64_RS12405	BRPE64_ACDS25760	2674734	2675006	-	272	5	chromosome 1	NC_021287,1	rpsQ	J	30S ribosomal protein S17
BRPE64_RS12410	BRPE64_ACDS25770	2675003	2675197	-	194	1	chromosome 1	NC_021287,1	rpmC	J	50S ribosomal protein L29
BRPE64_RS12415	BRPE64_ACDS25780	2675208	2675624	-	416	11	chromosome 1	NC_021287,1	rplP	J	50S ribosomal protein L16
BRPE64_RS12420	BRPE64_ACDS25790	2675627	2676421	-	794	13	chromosome 1	NC_021287,1	rpsC	J	30S ribosomal protein S3
BRPE64_RS12425	BRPE64_ACDS25800	2676433	2676762	-	329	6	chromosome 1	NC_021287,1	rplV	J	50S ribosomal protein L22
BRPE64_RS12430	BRPE64_ACDS25810	2676775	2677050	-	275	2	chromosome 1	NC_021287,1	rpsS	J	30S ribosomal protein S19
BRPE64_RS12435	BRPE64_ACDS25820	2677061	2677888	-	827	14	chromosome 1	NC_021287,1	rplB	J	50S ribosomal protein L2
BRPE64_RS12440	BRPE64_ACDS25830	2677891	2678205	-	314	2	chromosome 1	NC_021287,1	rplW	J	50S ribosomal protein L23
BRPE64_RS12445	BRPE64_ACDS25840	2678202	2678822	-	620	10	chromosome 1	NC_021287,1	rplD	J	50S ribosomal protein L4
BRPE64_RS12450	BRPE64_ACDS25850	2678822	2679481	-	659	11	chromosome 1	NC_021287,1	rplC	J	50S ribosomal protein L3
BRPE64_RS12455	BRPE64_ACDS25860	2679679	2679990	-	311	4	chromosome 1	NC_021287,1	rpsJ	J	30S ribosomal protein S10
BRPE64_RS12465	BRPE64_ACDS25890	2681383	2683485	-	2102	26	chromosome 1	NC_021287,1	-	J	elongation factor G
BRPE64_RS12470	BRPE64_ACDS25900	2683615	2684085	-	470	5	chromosome 1	NC_021287,1	rpsG	J	30S ribosomal protein S7
BRPE64_RS12475	0	2684287	2684667	-	380	6	chromosome 1	NC_021287,1	-	J	30S ribosomal protein S12
BRPE64_RS12485	BRPE64_ACDS25930	2686912	2691153	-	4241	52	chromosome 1	NC_021287,1	rpoC	K	DNA-directed RNA polymerase subunit beta\\'
BRPE64_RS12490	BRPE64_ACDS25940	2691175	2695281	-	4106	41	chromosome 1	NC_021287,1	rpoB	K	DNA-directed RNA polymerase subunit beta
BRPE64_RS12495	BRPE64_ACDS25950	2695650	2696024	-	374	1	chromosome 1	NC_021287,1	rplL	J	50S ribosomal protein L7/L12
BRPE64_RS12500	BRPE64_ACDS25960	2696108	2696605	-	497	6	chromosome 1	NC_021287,1	rplJ	J	50S ribosomal protein L10
BRPE64_RS12505	BRPE64_ACDS25970	2696909	2697607	-	698	4	chromosome 1	NC_021287,1	rplA	J	50S ribosomal protein L1
BRPE64_RS12510	BRPE64_ACDS25980	2697608	2698039	-	431	5	chromosome 1	NC_021287,1	rplK	J	50S ribosomal protein L11
BRPE64_RS12515	BRPE64_ACDS26000	2698186	2698743	-	557	5	chromosome 1	NC_021287,1	nusG	K	transcription termination/antitermination protein NusG
BRPE64_RS12520	0	2698745	2699125	-	380	6	chromosome 1	NC_021287,1	-	U	preprotein translocase subunit SecE
BRPE64_RS12655	BRPE64_ACDS26200	2728109	2728795	+	686	8	chromosome 1	NC_021287,1	-	F	orotate phosphoribosyltransferase
BRPE64_RS12815	BRPE64_ACDS26540	2754308	2756125	-	1817	23	chromosome 1	NC_021287,1	glmS	M	glutamine--fructose-6-phosphate transaminase (isomerizing)
BRPE64_RS12820	BRPE64_ACDS26550	2756207	2757571	-	1364	17	chromosome 1	NC_021287,1	glmU	M	bifunctional UDP-N-acetylglucosamine diphosphorylase/glucosamine-1-phosphate N-acetyltransferase GlmU
BRPE64_RS12830	BRPE64_ACDS26570	2758620	2759021	-	401	5	chromosome 1	NC_021287,1	-	H	dihydroneopterin aldolase
BRPE64_RS12840	BRPE64_ACDS26590	2759914	2761119	+	1205	11	chromosome 1	NC_021287,1	-	R	SAM-dependent methyltransferase
BRPE64_RS12855	BRPE64_ACDS26620	2763107	2764351	-	1244	14	chromosome 1	NC_021287,1	cca	J	multifunctional CCA addition/repair protein
BRPE64_RS12860	BRPE64_ACDS26630	2764348	2764968	-	620	4	chromosome 1	NC_021287,1	-	O	glutathione S-transferase family protein
BRPE64_RS13315	BRPE64_ACDS27530	2864418	2866658	-	2240	21	chromosome 1	NC_021287,1	priA	L	primosomal protein N\\'
BRPE64_RS13325	BRPE64_ACDS27540	2867118	2868203	-	1085	10	chromosome 1	NC_021287,1	hemE	H	uroporphyrinogen decarboxylase
BRPE64_RS13345	BRPE64_ACDS27590	2872821	2873246	-	425	2	chromosome 1	NC_021287,1	atpC	C	F0F1 ATP synthase subunit epsilon
BRPE64_RS13350	BRPE64_ACDS27600	2873326	2874720	-	1394	21	chromosome 1	NC_021287,1	atpD	C	F0F1 ATP synthase subunit beta
BRPE64_RS13355	BRPE64_ACDS27610	2874765	2875649	-	884	10	chromosome 1	NC_021287,1	atpG	C	F0F1 ATP synthase subunit gamma
BRPE64_RS13360	BRPE64_ACDS27620	2875722	2877263	-	1541	23	chromosome 1	NC_021287,1	atpA	C	F0F1 ATP synthase subunit alpha
BRPE64_RS13365	BRPE64_ACDS27630	2877322	2877864	-	542	1	chromosome 1	NC_021287,1	atpH	C	F0F1 ATP synthase subunit delta
BRPE64_RS13370	BRPE64_ACDS27640	2877867	2878337	-	470	1	chromosome 1	NC_021287,1	atpF	C	F0F1 ATP synthase subunit B
BRPE64_RS13375	BRPE64_ACDS27650	2878473	2878742	-	269	4	chromosome 1	NC_021287,1	atpE	C	F0F1 ATP synthase subunit C
BRPE64_RS13380	BRPE64_ACDS27660	2878833	2879684	-	851	7	chromosome 1	NC_021287,1	atpB	C	F0F1 ATP synthase subunit A
BRPE64_RS13385	BRPE64_ACDS27670	2879860	2880393	-	533	6	chromosome 1	NC_021287,1	-	C	ATP synthase subunit I
BRPE64_RS13395	BRPE64_ACDS27690	2881765	2882667	-	902	5	chromosome 1	NC_021287,1	-	D	ParB/RepB/Spo0J family partition protein
BRPE64_RS13400	BRPE64_ACDS27700	2882713	2883492	-	779	10	chromosome 1	NC_021287,1	-	N	ParA family protein
BRPE64_RS13410	BRPE64_ACDS27720	2884231	2886192	-	1961	29	chromosome 1	NC_021287,1	-	J	tRNA uridine-5-carboxymethylaminomethyl(34) synthesis enzyme MnmG
BRPE64_RS13685	BRPE64_ACDS28360	2945985	2946857	-	872	5	chromosome 1	NC_021287,1	dapF	E	diaminopimelate epimerase
BRPE64_RS13690	BRPE64_ACDS28370	2946908	2947792	-	884	9	chromosome 1	NC_021287,1	-	I	lipid A biosynthesis acyltransferase
BRPE64_RS13695	BRPE64_ACDS28380	2948069	2949256	+	1187	16	chromosome 1	NC_021287,1	metK	H	methionine adenosyltransferase
BRPE64_RS13730	BRPE64_ACDS28460	2954924	2955694	+	770	8	chromosome 1	NC_021287,1	fpr	HC	ferredoxin--NADP reductase
BRPE64_RS14010	BRPE64_ACDS29020	3008347	3009735	-	1388	7	chromosome 1	NC_021287,1	-	J	tRNA uridine-5-carboxymethylaminomethyl(34) synthesis GTPase MnmE
BRPE64_RS14020	BRPE64_ACDS29040	3010559	3012229	-	1670	22	chromosome 1	NC_021287,1	yidC	M	membrane protein insertase YidC
BRPE64_RS14030	BRPE64_ACDS29060	3012626	3013201	-	575	2	chromosome 1	NC_021287,1	rnpA	J	ribonuclease P protein component
BRPE64_RS09570	BRPE64_ACDS19830	2069139	2069759	-	620	5	chromosome 1	NC_021287.1	-	S	hypothetical protein
BRPE64_RS11215	BRPE64_ACDS23320	2430339	2431349	-	1010	7	chromosome 1	NC_021287.1	-	G	type I glyceraldehyde-3-phosphate dehydrogenase
BRPE64_RS11485	BRPE64_ACDS23930	2490771	2491889	-	1118	5	chromosome 1	NC_021287.1	proB	E	glutamate 5-kinase
BRPE64_RS20740	BRPE64_CCDS00020	1573	2979	-	1406	20	chromosome 3	NC_021288,1	-	X	replication initiation protein
BRPE64_RS20745	BRPE64_CCDS00040	3626	4837	+	1211	25	chromosome 3	NC_021288,1	-	N	AAA family ATPase
BRPE64_RS20750	BRPE64_CCDS00050	4834	5811	+	977	13	chromosome 3	NC_021288,1	-	D	ParB/RepB/Spo0J family partition protein
BRPE64_RS20895	BRPE64_CCDS00380	35576	37138	+	1562	13	chromosome 3	NC_021288,1	glpD	C	glycerol-3-phosphate dehydrogenase/oxidase
BRPE64_RS24565	BRPE64_CCDS08280	866842	867864	+	1022	9	chromosome 3	NC_021288,1	-	S	hypothetical protein
BRPE64_RS24690	BRPE64_DCDS00010	104	1282	+	1178	12	Plasmid 1	NC_021289,1	-	N	AAA family ATPase
BRPE64_RS24695	BRPE64_DCDS00020	1397	2254	+	857	10	Plasmid 1	NC_021289,1	-	D	ParB/RepB/Spo0J family partition protein
BRPE64_RS24700	BRPE64_DCDS00030	2559	3896	+	1337	22	Plasmid 1	NC_021289,1	-	K	hypothetical protein
BRPE64_RS24705	BRPE64_DCDS00040	4220	6217	+	1997	13	Plasmid 1	NC_021289,1	-	K	RNA polymerase sigma factor RpoD
BRPE64_RS14050	BRPE64_BCDS00010	446	1108	+	662	6	chromosome 2	NC_021294,1	-	N	AAA family ATPase
BRPE64_RS14055	BRPE64_BCDS00020	1133	2194	+	1061	19	chromosome 2	NC_021294,1	-	D	ParB/RepB/Spo0J family partition protein
BRPE64_RS14060	BRPE64_BCDS00030	2257	3612	-	1355	21	chromosome 2	NC_021294,1	-	X	replication initiation protein
BRPE64_RS14500	BRPE64_BCDS00970	96993	99245	-	2252	22	chromosome 2	NC_021294,1	-	C	NADP-dependent isocitrate dehydrogenase
BRPE64_RS18785	BRPE64_BCDS10060	1005617	1006285	-	668	11	chromosome 2	NC_021294,1	ribA	H	GTP cyclohydrolase II
BRPE64_RS19705	BRPE64_BCDS12040	1222154	1224037	-	1883	28	chromosome 2	NC_021294,1	dnaG	L	DNA primase
BRPE64_RS19710	BRPE64_BCDS12050	1224058	1224504	-	446	2	chromosome 2	NC_021294,1	-	S	GatB/YqeY domain-containing protein
BRPE64_RS19720	BRPE64_BCDS12080	1226074	1227102	+	1028	5	chromosome 2	NC_021294,1	-	J	tRNA (adenosine(37)-N6)-threonylcarbamoyltransferase complex transferase subunit TsaD
BRPE64_RS19745	BRPE64_BCDS12130	1230986	1232902	-	1916	14	chromosome 2	NC_021294,1	dxs	HI	1-deoxy-D-xylulose-5-phosphate synthase
BRPE64_RS19750	BRPE64_BCDS12140	1232983	1233870	-	887	10	chromosome 2	NC_021294,1	ispA	H	farnesyl-diphosphate synthase
BRPE64_RS19755	BRPE64_BCDS12150	1233867	1234202	-	335	5	chromosome 2	NC_021294,1	xseB	L	exodeoxyribonuclease VII small subunit
BRPE64_RS19800	BRPE64_BCDS12250	1245693	1246127	+	434	4	chromosome 2	NC_021294,1	-	#N/A	hypothetical protein
BRPE64_RS19805	BRPE64_BCDS12260	1246255	1247223	+	968	7	chromosome 2	NC_021294,1	-	T	homoserine kinase
BRPE64_RS20035	BRPE64_BCDS12770	1309082	1310392	-	1310	16	chromosome 2	NC_021294,1	folC	H	bifunctional tetrahydrofolate synthase/dihydrofolate synthase
BRPE64_RS20040	BRPE64_BCDS12780	1310481	1311353	-	872	7	chromosome 2	NC_021294,1	accD	I	acetyl-CoA carboxylase carboxyltransferase subunit beta
BRPE64_RS20075	BRPE64_BCDS12850	1318091	1319212	-	1121	6	chromosome 2	NC_021294,1	asd	E	aspartate-semialdehyde dehydrogenase
BRPE64_RS20105	BRPE64_BCDS12920	1323878	1325179	-	1301	20	chromosome 2	NC_021294,1	gltA	C	citrate (Si)-synthase
BRPE64_RS20110	BRPE64_BCDS12930	1325346	1325630	-	284	1	chromosome 2	NC_021294,1	-	O	succinate dehydrogenase assembly factor 2
BRPE64_RS20145	BRPE64_BCDS12990	1330507	1331493	+	986	7	chromosome 2	NC_021294,1	mdh	C	malate dehydrogenase
BRPE64_RS20150	BRPE64_BCDS13000	1331681	1332691	+	1010	3	chromosome 2	NC_021294,1	-	G	aldolase
BRPE64_RS20160	BRPE64_BCDS13020	1334060	1334569	+	509	3	chromosome 2	NC_021294,1	-	#N/A	hypothetical protein
BRPE64_RS20170	BRPE64_BCDS13040	1336090	1338807	+	2717	31	chromosome 2	NC_021294,1	acnA	C	aconitate hydratase AcnA
BRPE64_RS30485	BRPE64_ECDS00010	41	1423	-	1382	22	Plasmid 2	NC_021295,1	-	X	replication initiation protein
BRPE64_RS30490	BRPE64_ECDS00020	2211	3419	+	1208	23	Plasmid 2	NC_021295,1	-	N	AAA family ATPase
BRPE64_RS30495	BRPE64_ECDS00030	3416	4387	+	971	11	Plasmid 2	NC_021295,1	-	D	ParB/RepB/Spo0J family partition protein

## Sheet: Minimum_media_yg
ORF	Old_orf	Start	End	Orientation	Size_gene	Number_TA_sites	Localisation_1	Localisation_2	COG	Annotation	YG	MM_glu	MM_succ
BRPE64_RS00005	BRPE64_ACDS00010	354	1952	+	532	23	chromosome 1	NC_021287.1	L	chromosomal replication initiator protein DnaA	ES	ES	ES
BRPE64_RS00010	BRPE64_ACDS00020	2204	3307	+	367	8	chromosome 1	NC_021287.1	L	DNA polymerase III subunit beta	ES	ES	ES
BRPE64_RS00015	BRPE64_ACDS00030	3420	5903	+	827	28	chromosome 1	NC_021287.1	L	DNA topoisomerase (ATP-hydrolyzing) subunit B	ES	ES	ES
BRPE64_RS00020	BRPE64_ACDS00040	6062	7075	-	337	25	chromosome 1	NC_021287.1	#N/A	DUF4365 domain-containing protein	NE	NE	NE
BRPE64_RS00030	0	8305	8490	+	61	6	chromosome 1	NC_021287.1	#N/A	hypothetical+protein	NE	NE	NE
BRPE64_RS00035	0	8583	9275	+	230	19	chromosome 1	NC_021287.1	K	hypothetical protein	GA	NE	NE
BRPE64_RS00040	BRPE64_ACDS00060	9272	9901	-	209	14	chromosome 1	NC_021287.1	G	hypothetical protein	NE	NE	NE
BRPE64_RS00045	0	9960	10166	-	68	2	chromosome 1	NC_021287.1	M	hypothetical protein	NE	NE	NE
BRPE64_RS00050	0	10471	10620	-	49	0	chromosome 1	NC_021287.1	-	start_range=.%2C10471	N/A	N/A	N/A
BRPE64_RS00055	BRPE64_ACDS00080	10632	12686	-	684	32	chromosome 1	NC_021287.1	#N/A	hypothetical protein	NE	NE	NE
BRPE64_RS00060	BRPE64_ACDS00090	13749	14615	-	288	15	chromosome 1	NC_021287.1	K	AraC family transcriptional regulator	NE	NE	NE
BRPE64_RS00065	BRPE64_ACDS00100	14785	14979	+	64	2	chromosome 1	NC_021287.1	R	hypothetical protein	NE	NE	NE
BRPE64_RS00070	BRPE64_ACDS00110	14984	16366	+	460	5	chromosome 1	NC_021287.1	L	ATP-dependent RNA helicase DbpA	NE	NE	NE
BRPE64_RS00075	BRPE64_ACDS00120	16370	17749	-	459	4	chromosome 1	NC_021287.1	GEPR	MFS transporter	NE	NE	NE
BRPE64_RS00080	BRPE64_ACDS00130	17963	18349	+	128	4	chromosome 1	NC_021287.1	S	DUF488 family protein	NE	NE	NE
BRPE64_RS00085	BRPE64_AtRNA00010	18433	18508	-	25	4	chromosome 1	NC_021287.1	-	old_locus_tag=BRPE64_AtRNA00010	NE	NE	NE
BRPE64_RS00090	BRPE64_ACDS00140	18684	19091	+	135	3	chromosome 1	NC_021287.1	Q	PaaI family thioesterase	GA	NE	NE
BRPE64_RS00095	BRPE64_ACDS00150	19092	19964	+	290	15	chromosome 1	NC_021287.1	R	patatin-like phospholipase family protein	GA	NE	NE
BRPE64_RS00100	BRPE64_ACDS00160	19983	20459	+	158	6	chromosome 1	NC_021287.1	V	OsmC family protein	GA	NE	NE
BRPE64_RS00105	BRPE64_ACDS00170	20466	21482	-	338	12	chromosome 1	NC_021287.1	HR	D-2-hydroxyacid dehydrogenase family protein	GA	NE	NE
BRPE64_RS00110	BRPE64_ACDS00190	21962	23833	+	623	15	chromosome 1	NC_021287.1	C	phosphoenolpyruvate carboxykinase (GTP)	NE	NE	NE
BRPE64_RS00115	BRPE64_ACDS00210	24172	25260	+	362	11	chromosome 1	NC_021287.1	K	LysR family transcriptional regulator	NE	NE	NE
BRPE64_RS00120	BRPE64_ACDS00220	25357	28002	-	881	20	chromosome 1	NC_021287.1	L	DNA topoisomerase III	ES	ES	ES
BRPE64_RS00125	BRPE64_ACDS00230	28174	28551	-	125	2	chromosome 1	NC_021287.1	O	thioredoxin family protein	NE	NE	NE
BRPE64_RS00130	BRPE64_ACDS00240	28622	29827	-	401	12	chromosome 1	NC_021287.1	L	DNA-protecting protein DprA	NE	NE	NE
BRPE64_RS00135	BRPE64_ACDS00260	30028	30531	+	167	4	chromosome 1	NC_021287.1	J	peptide deformylase	ES	ES	ES
BRPE64_RS00140	BRPE64_ACDS00270	30535	31527	+	330	6	chromosome 1	NC_021287.1	J	methionyl-tRNA formyltransferase	ES	ES	ES
BRPE64_RS00145	BRPE64_ACDS00280	31615	32256	+	213	7	chromosome 1	NC_021287.1	E	LysE family translocator	NE	NE	NE
BRPE64_RS00150	BRPE64_ACDS00300	32390	33244	+	284	5	chromosome 1	NC_021287.1	O	zinc metalloprotease HtpX	NE	NE	NE
BRPE64_RS00155	BRPE64_ACDS00310	33398	34852	+	484	10	chromosome 1	NC_021287.1	J	16S rRNA (cytosine(967)-C(5))-methyltransferase RsmB	NE	NE	NE
BRPE64_RS00160	BRPE64_ACDS00320	34849	35445	+	198	8	chromosome 1	NC_021287.1	#N/A	DUF4390 domain-containing protein	NE	NE	NE
BRPE64_RS00165	BRPE64_ACDS00330	35468	37897	+	809	32	chromosome 1	NC_021287.1	T	PAS domain-containing sensor histidine kinase	NE	NE	NE
BRPE64_RS00170	BRPE64_ACDS00340	37898	38614	+	238	7	chromosome 1	NC_021287.1	T	response regulator	ES	ES	ES
BRPE64_RS00175	BRPE64_AtRNA00020	38708	38783	+	25	1	chromosome 1	NC_021287.1	-	old_locus_tag=BRPE64_AtRNA00020	NE	NE	NE
BRPE64_RS00185	BRPE64_ACDS00360	41496	42230	+	244	6	chromosome 1	NC_021287.1	J	7-cyano-7-deazaguanine synthase QueC	NE	NE	NE
BRPE64_RS00190	BRPE64_ACDS00370	42258	42890	+	210	2	chromosome 1	NC_021287.1	R	7-carboxy-7-deazaguanine synthase	NE	NE	NE
BRPE64_RS00195	BRPE64_ACDS00380	42904	43350	+	148	5	chromosome 1	NC_021287.1	H	6-carboxytetrahydropterin synthase QueD	NE	NE	NE
BRPE64_RS00200	BRPE64_ACDS00390	43536	44318	+	260	7	chromosome 1	NC_021287.1	G	2-dehydro-3-deoxyglucarate aldolase	NE	NE	NE
BRPE64_RS00205	BRPE64_ACDS00400	44315	45007	+	230	11	chromosome 1	NC_021287.1	T	sel1 repeat family protein	NE	NE	NE
BRPE64_RS00210	BRPE64_ACDS00410	45077	46225	-	382	17	chromosome 1	NC_021287.1	D	rod shape-determining protein RodA	ES	ES	ES
BRPE64_RS00215	BRPE64_ACDS00420	46251	48560	-	769	28	chromosome 1	NC_021287.1	DM	penicillin-binding protein 2	ES	ES	ES
BRPE64_RS00220	BRPE64_ACDS00430	48652	49164	-	170	7	chromosome 1	NC_021287.1	M	rod shape-determining protein MreD	ES	ES	ES
BRPE64_RS00225	BRPE64_ACDS00440	49161	50327	-	388	6	chromosome 1	NC_021287.1	D	rod shape-determining protein MreC	ES	ES	ES
BRPE64_RS00230	BRPE64_ACDS00450	50526	51569	-	347	8	chromosome 1	NC_021287.1	D	rod shape-determining protein	ES	ES	ES
BRPE64_RS00235	BRPE64_ACDS00460	51945	52244	+	99	2	chromosome 1	NC_021287.1	J	Asp-tRNA(Asn)/Glu-tRNA(Gln) amidotransferase subunit GatC	ES	ES	ES
BRPE64_RS00240	BRPE64_ACDS00470	52306	53802	+	498	22	chromosome 1	NC_021287.1	J	Asp-tRNA(Asn)/Glu-tRNA(Gln) amidotransferase subunit GatA	ES	ES	ES
BRPE64_RS00245	BRPE64_ACDS00480	53805	55274	+	489	16	chromosome 1	NC_021287.1	J	Asp-tRNA(Asn)/Glu-tRNA(Gln) amidotransferase subunit GatB	ES	ES	ES
BRPE64_RS00250	BRPE64_ACDS00490	55369	56208	+	279	8	chromosome 1	NC_021287.1	C	polyphosphate kinase	NE	NE	NE
BRPE64_RS00255	BRPE64_ACDS00500	56234	57022	+	262	11	chromosome 1	NC_021287.1	L	exodeoxyribonuclease III	NE	NE	NE
BRPE64_RS00260	BRPE64_ACDS00510	57025	57939	-	304	14	chromosome 1	NC_021287.1	O	M48 family metallopeptidase	NE	NE	NE
BRPE64_RS00265	BRPE64_ACDS00520	57936	59222	-	428	11	chromosome 1	NC_021287.1	G	AmpG family muropeptide MFS transporter	NE	NE	NE
BRPE64_RS00270	BRPE64_ACDS00530	59268	59876	-	202	5	chromosome 1	NC_021287.1	H	methionine biosynthesis protein MetW	NE	GD	NE
BRPE64_RS00275	BRPE64_ACDS00540	59873	61018	-	381	13	chromosome 1	NC_021287.1	E	homoserine O-acetyltransferase	NE	GD	ES
BRPE64_RS00280	BRPE64_ACDS00550	61227	61976	-	249	7	chromosome 1	NC_021287.1	GR	pyrimidine 5'-nucleotidase	NE	NE	NE
BRPE64_RS00285	BRPE64_ACDS00560	62059	62958	-	299	3	chromosome 1	NC_021287.1	E	acetylglutamate kinase	NE	NE	ES
BRPE64_RS00290	BRPE64_ACDS00570	63104	63334	+	76	0	chromosome 1	NC_021287.1	#N/A	cysteine-rich CWC family protein	N/A	N/A	N/A
BRPE64_RS00295	BRPE64_ACDS00580	63461	64759	+	432	9	chromosome 1	NC_021287.1	T	sensor histidine kinase	ES	ES	ES
BRPE64_RS00300	BRPE64_ACDS00590	64804	65346	+	180	6	chromosome 1	NC_021287.1	TK	response regulator transcription factor	ES	ES	ES
BRPE64_RS00305	BRPE64_ACDS00600	65908	67467	+	519	10	chromosome 1	NC_021287.1	NT	methyl-accepting chemotaxis sensory transducer	NE	NE	NE
BRPE64_RS00310	BRPE64_ACDS00610	67618	68925	+	435	14	chromosome 1	NC_021287.1	F	uracil-xanthine permease	NE	NE	NE
BRPE64_RS00315	BRPE64_ACDS00620	69329	71293	+	654	21	chromosome 1	NC_021287.1	UW	collagen-binding protein	NE	NE	NE
BRPE64_RS00320	BRPE64_ACDS00630	71353	73020	-	555	7	chromosome 1	NC_021287.1	P	Na+/H+ antiporter	NE	NE	NE
BRPE64_RS00325	BRPE64_ACDS00640	73440	74756	+	438	11	chromosome 1	NC_021287.1	T	EAL domain-containing protein	NE	NE	NE
BRPE64_RS00330	BRPE64_ACDS00650	74779	78363	-	1194	22	chromosome 1	NC_021287.1	C	indolepyruvate ferredoxin oxidoreductase family protein	NE	NE	NE
BRPE64_RS00335	BRPE64_ACDS00670	78609	79265	+	218	7	chromosome 1	NC_021287.1	O	glutathione S-transferase family protein	GA	GA	NE
BRPE64_RS00340	BRPE64_ACDS00680	79282	79527	-	81	4	chromosome 1	NC_021287.1	#N/A	hypothetical protein	GA	GA	NE
BRPE64_RS00345	BRPE64_ACDS00690	79591	79812	-	73	3	chromosome 1	NC_021287.1	#N/A	hypothetical protein	GA	GA	NE
BRPE64_RS00350	BRPE64_ACDS00700	79907	80818	-	303	10	chromosome 1	NC_021287.1	G	carbohydrate kinase	NE	GA	NE
BRPE64_RS00355	BRPE64_ACDS00710	80824	82077	-	417	19	chromosome 1	NC_021287.1	G	AGE family epimerase/isomerase	NE	GA	NE
BRPE64_RS00360	BRPE64_ACDS00720	82074	83147	-	357	7	chromosome 1	NC_021287.1	K	LacI family transcriptional regulator	NE	NE	NE
BRPE64_RS00365	BRPE64_ACDS00730	83349	83960	-	203	7	chromosome 1	NC_021287.1	J	methyltransferase domain-containing protein	NE	NE	NE
BRPE64_RS00370	BRPE64_ACDS00740	83957	84748	-	263	10	chromosome 1	NC_021287.1	G	LmbE family protein	NE	NE	NE
BRPE64_RS00375	BRPE64_ACDS00750	84736	85788	-	350	8	chromosome 1	NC_021287.1	I	acyl-CoA dehydrogenase-related protein	NE	NE	NE
BRPE64_RS00380	BRPE64_ACDS00760	86107	87126	-	339	7	chromosome 1	NC_021287.1	R	bile acid:sodium symporter	NE	NE	NE
BRPE64_RS00385	BRPE64_ACDS00780	87647	88015	+	122	3	chromosome 1	NC_021287.1	#N/A	hypothetical protein	NE	NE	NE
BRPE64_RS00390	BRPE64_ACDS00790	88589	89698	+	369	23	chromosome 1	NC_021287.1	M	porin	NE	NE	NE
BRPE64_RS00395	BRPE64_ACDS00800	89777	90733	-	318	10	chromosome 1	NC_021287.1	R	nitronate monooxygenase	NE	NE	NE
BRPE64_RS00400	BRPE64_ACDS00820	90997	91887	+	296	11	chromosome 1	NC_021287.1	HR	alpha/beta hydrolase	NE	NE	NE
BRPE64_RS00405	BRPE64_ACDS00830	92080	92982	-	300	5	chromosome 1	NC_021287.1	R	MBL fold metallo-hydrolase	NE	NE	NE
BRPE64_RS00410	0	93000	93464	-	154	2	chromosome 1	NC_021287.1	I	DUF1289 domain-containing protein	NE	NE	NE
BRPE64_RS00415	BRPE64_ACDS00850	93610	94104	-	164	3	chromosome 1	NC_021287.1	J	YbaK/EbsC family protein	NE	NE	NE
BRPE64_RS00420	BRPE64_ACDS00860	94127	95050	-	307	10	chromosome 1	NC_021287.1	E	hydroxymethylglutaryl-CoA lyase	NE	NE	NE
BRPE64_RS00425	BRPE64_ACDS00870	95083	96024	-	313	11	chromosome 1	NC_021287.1	HR	glyoxylate/hydroxypyruvate reductase A	NE	NE	NE
BRPE64_RS00430	BRPE64_ACDS00880	96047	97117	-	356	10	chromosome 1	NC_021287.1	H	biotin synthase BioB	NE	NE	NE
BRPE64_RS00435	BRPE64_ACDS00890	97122	97823	-	233	6	chromosome 1	NC_021287.1	H	dethiobiotin synthase	NE	NE	NE
BRPE64_RS00440	BRPE64_ACDS00900	97820	99010	-	396	13	chromosome 1	NC_021287.1	H	8-amino-7-oxononanoate synthase	NE	NE	NE
BRPE64_RS00445	BRPE64_ACDS00910	99007	100317	-	436	14	chromosome 1	NC_021287.1	H	adenosylmethionine--8-amino-7-oxononanoate transaminase	NE	NE	NE
BRPE64_RS00450	BRPE64_ACDS00930	100612	101868	-	418	16	chromosome 1	NC_021287.1	Q	prolyl oligopeptidase family serine peptidase	NE	NE	NE
BRPE64_RS00455	BRPE64_ACDS00940	102200	102622	-	140	6	chromosome 1	NC_021287.1	S	YchJ family protein	NE	NE	NE
BRPE64_RS00460	BRPE64_ACDS00950	102619	103227	-	202	10	chromosome 1	NC_021287.1	O	glutathione S-transferase family protein	NE	NE	NE
BRPE64_RS00465	BRPE64_ACDS00960	103253	103930	-	225	2	chromosome 1	NC_021287.1	IQR	SDR family oxidoreductase	NE	NE	NE
BRPE64_RS00470	0	104109	104378	+	89	3	chromosome 1	NC_021287.1	R	hypothetical protein	NE	NE	NE
BRPE64_RS00475	BRPE64_ACDS00970	104365	104781	+	138	6	chromosome 1	NC_021287.1	R	type II toxin-antitoxin system VapC family toxin	NE	NE	NE
BRPE64_RS00480	BRPE64_ACDS00980	104848	106053	-	401	5	chromosome 1	NC_021287.1	I	acetyl-CoA C-acetyltransferase	NE	NE	NE
BRPE64_RS00485	BRPE64_ACDS00990	106046	106828	-	260	5	chromosome 1	NC_021287.1	P	carbonate dehydratase	NE	NE	NE
BRPE64_RS00490	BRPE64_ACDS01000	106860	108662	-	600	37	chromosome 1	NC_021287.1	T	bifunctional isocitrate dehydrogenase kinase/phosphatase	NE	NE	NE
BRPE64_RS00495	BRPE64_ACDS01010	108696	109118	-	140	6	chromosome 1	NC_021287.1	K	MerR family DNA-binding transcriptional regulator	NE	NE	NE
BRPE64_RS00500	BRPE64_ACDS01020	109224	110297	+	357	13	chromosome 1	NC_021287.1	R	MBL fold metallo-hydrolase	NE	NE	NE
BRPE64_RS00505	BRPE64_ACDS01030	110308	111894	-	528	21	chromosome 1	NC_021287.1	E	ABC transporter substrate-binding protein	NE	NE	NE
BRPE64_RS00510	BRPE64_ACDS01040	112351	113361	+	336	7	chromosome 1	NC_021287.1	P	sodium:calcium antiporter	NE	NE	NE
BRPE64_RS00515	BRPE64_ACDS01050	113499	113798	-	99	1	chromosome 1	NC_021287.1	#N/A	hypothetical protein	NE	NE	NE
BRPE64_RS00520	BRPE64_ACDS01060	113829	115370	-	513	5	chromosome 1	NC_021287.1	N	flagellar filament capping protein FliD	NE	NE	NE
BRPE64_RS00525	BRPE64_ACDS01070	115565	117082	-	505	7	chromosome 1	NC_021287.1	N	flagellin	NE	NE	NE
BRPE64_RS00530	BRPE64_ACDS01080	117272	119614	-	780	24	chromosome 1	NC_021287.1	R	tetratricopeptide repeat protein	NE	NE	NE
BRPE64_RS00535	BRPE64_ACDS01090	119790	120740	+	316	15	chromosome 1	NC_021287.1	R	aldo/keto reductase	NE	NE	NE
BRPE64_RS00540	BRPE64_ACDS01100	121131	121343	+	70	2	chromosome 1	NC_021287.1	J	30S ribosomal protein S21	NE	NE	NE
BRPE64_RS00545	BRPE64_ACDS01110	121495	121854	-	119	5	chromosome 1	NC_021287.1	#N/A	hypothetical protein	NE	NE	NE
BRPE64_RS00550	BRPE64_ACDS01120	121889	122314	-	141	7	chromosome 1	NC_021287.1	#N/A	hypothetical protein	GA	NE	NE
BRPE64_RS00555	BRPE64_ACDS01130	122779	123384	-	201	5	chromosome 1	NC_021287.1	L	DNA-3-methyladenine glycosylase I	GA	NE	NE
BRPE64_RS00560	BRPE64_ACDS01150	123497	124426	+	309	5	chromosome 1	NC_021287.1	G	ATPase	GA	NE	NE
BRPE64_RS00565	BRPE64_ACDS01160	124484	125323	+	279	9	chromosome 1	NC_021287.1	HR	Cof-type HAD-IIB family hydrolase	GA	NE	NE
BRPE64_RS00570	BRPE64_ACDS01170	125410	125715	-	101	8	chromosome 1	NC_021287.1	#N/A	hypothetical protein	GA	NE	NE
BRPE64_RS00575	BRPE64_ACDS01180	126056	126754	-	232	5	chromosome 1	NC_021287.1	G	aquaporin Z	GA	NE	NE
BRPE64_RS00580	BRPE64_ACDS01190	126988	128052	-	354	4	chromosome 1	NC_021287.1	M	glycosyltransferase family 4 protein	GA	NE	NE
BRPE64_RS00585	BRPE64_ACDS01210	128767	129090	+	107	3	chromosome 1	NC_021287.1	#N/A	flagellar transcriptional regulator FlhD	NE	NE	NE
BRPE64_RS00590	BRPE64_ACDS01220	129112	129675	+	187	10	chromosome 1	NC_021287.1	#N/A	flagellar transcriptional regulator FlhC	NE	NE	NE
BRPE64_RS00595	BRPE64_ACDS01230	129695	130117	-	140	4	chromosome 1	NC_021287.1	S	hypothetical protein	NE	NE	NE
BRPE64_RS00600	BRPE64_ACDS01240	130402	131262	+	286	8	chromosome 1	NC_021287.1	N	flagellar motor stator protein MotA	NE	NE	NE
BRPE64_RS00605	BRPE64_ACDS01250	131312	132295	+	327	8	chromosome 1	NC_021287.1	N	flagellar motor protein MotB	NE	NE	NE
BRPE64_RS00610	BRPE64_ACDS01260	132377	132754	+	125	2	chromosome 1	NC_021287.1	TK	response regulator	NE	NE	NE
BRPE64_RS00615	BRPE64_ACDS01270	132805	135117	+	770	21	chromosome 1	NC_021287.1	NT	chemotaxis protein CheA	NE	NE	NE
BRPE64_RS00620	BRPE64_ACDS01280	135163	135690	+	175	5	chromosome 1	NC_021287.1	NT	chemotaxis protein CheW	NE	NE	NE
BRPE64_RS00625	BRPE64_ACDS01290	135709	137559	+	616	10	chromosome 1	NC_021287.1	NT	HAMP domain-containing protein	NE	NE	NE
BRPE64_RS00630	BRPE64_ACDS01300	137713	138636	+	307	10	chromosome 1	NC_021287.1	NT	chemotaxis protein CheR	NE	NE	NE
BRPE64_RS00635	BRPE64_ACDS01310	138633	139376	+	247	4	chromosome 1	NC_021287.1	NT	chemoreceptor glutamine deamidase CheD	NE	NE	NE
BRPE64_RS00640	BRPE64_ACDS01320	139373	140470	+	365	6	chromosome 1	NC_021287.1	NT	chemotaxis response regulator protein-glutamate methylesterase	NE	NE	NE
BRPE64_RS00645	BRPE64_ACDS01330	140520	140915	+	131	3	chromosome 1	NC_021287.1	TK	chemotaxis protein CheY	NE	NE	NE
BRPE64_RS00650	BRPE64_ACDS01340	140918	141646	+	242	4	chromosome 1	NC_021287.1	NT	protein phosphatase CheZ	NE	NE	NE
BRPE64_RS00655	BRPE64_ACDS01350	141890	142423	+	177	8	chromosome 1	NC_021287.1	#N/A	DUF2844 domain-containing protein	NE	NE	NE
BRPE64_RS00660	BRPE64_ACDS01360	142496	143761	+	421	16	chromosome 1	NC_021287.1	#N/A	DUF3443 domain-containing protein	NE	NE	NE
BRPE64_RS00665	BRPE64_ACDS01370	143824	144597	-	257	10	chromosome 1	NC_021287.1	R	SDR family oxidoreductase	NE	NE	NE
BRPE64_RS00670	BRPE64_ACDS01380	144624	145271	-	215	11	chromosome 1	NC_021287.1	O	thiol:disulfide interchange protein DsbA/DsbL	NE	NE	NE
BRPE64_RS00675	BRPE64_ACDS01390	145458	146231	-	257	8	chromosome 1	NC_021287.1	D	cell division protein	NE	NE	NE
BRPE64_RS00680	BRPE64_ACDS01400	146373	148157	-	594	24	chromosome 1	NC_021287.1	J	arginine--tRNA ligase	ES	ES	ES
BRPE64_RS00685	BRPE64_ACDS01420	148473	148799	+	108	4	chromosome 1	NC_021287.1	#N/A	DUF1840 domain-containing protein	NE	NE	NE
BRPE64_RS00690	0	148919	149176	-	85	3	chromosome 1	NC_021287.1	#N/A	hypothetical protein	NE	NE	NE
BRPE64_RS00695	BRPE64_ACDS01440	149284	152001	-	905	30	chromosome 1	NC_021287.1	E	methionine synthase	NE	NE	NE
BRPE64_RS00700	BRPE64_ACDS01450	152044	153105	-	353	14	chromosome 1	NC_021287.1	E	5-methyltetrahydrofolate--homocysteine methyltransferase	NE	NE	NE
BRPE64_RS00705	BRPE64_ACDS01460	153363	153620	-	85	4	chromosome 1	NC_021287.1	#N/A	DUF3567 domain-containing protein	NE	NE	NE
BRPE64_RS00710	BRPE64_ACDS01470	153757	154545	-	262	4	chromosome 1	NC_021287.1	E	alpha/beta fold hydrolase	NE	NE	NE
BRPE64_RS00715	BRPE64_ACDS01480	154676	155893	-	405	15	chromosome 1	NC_021287.1	NW	DUF3108 domain-containing protein	NE	NE	NE
BRPE64_RS00720	BRPE64_ACDS01490	155996	156832	-	278	3	chromosome 1	NC_021287.1	K	IclR family transcriptional regulator	NE	NE	NE
BRPE64_RS00725	BRPE64_ACDS01500	156912	157898	+	328	8	chromosome 1	NC_021287.1	Q	fumarylacetoacetate hydrolase family protein	NE	NE	NE
BRPE64_RS00730	BRPE64_ACDS01510	158023	159192	+	389	10	chromosome 1	NC_021287.1	E	ABC transporter substrate-binding protein	NE	NE	NE
BRPE64_RS00735	BRPE64_ACDS01520	159211	160038	+	275	9	chromosome 1	NC_021287.1	I	enoyl-CoA hydratase/isomerase family protein	NE	NE	NE
BRPE64_RS00740	BRPE64_ACDS01530	160077	160832	+	251	1	chromosome 1	NC_021287.1	#N/A	hypothetical protein	NE	NE	NE
BRPE64_RS00745	BRPE64_ACDS01550	161150	162115	+	321	7	chromosome 1	NC_021287.1	K	MerR family transcriptional regulator	NE	NE	NE
BRPE64_RS00750	BRPE64_ACDS01570	162538	163416	+	292	10	chromosome 1	NC_021287.1	P	hypothetical protein	NE	NE	NE
BRPE64_RS00755	BRPE64_ACDS01580	163567	164049	+	160	4	chromosome 1	NC_021287.1	M	D-glycero-beta-D-manno-heptose 1-phosphate adenylyltransferase	NE	NE	NE
BRPE64_RS00760	BRPE64_ACDS01590	164063	164302	-	79	1	chromosome 1	NC_021287.1	#N/A	hypothetical protein	NE	NE	NE
BRPE64_RS00765	BRPE64_ACDS01600	164340	165161	-	273	4	chromosome 1	NC_021287.1	H	type III pantothenate kinase	ES	ES	ES
BRPE64_RS00770	BRPE64_ACDS01610	165158	166060	-	300	2	chromosome 1	NC_021287.1	H	biotin-	ES	ES	ES
BRPE64_RS00775	BRPE64_ACDS01620	166115	166450	-	111	5	chromosome 1	NC_021287.1	J	helix-turn-helix transcriptional regulator	GA	GA	NE
BRPE64_RS00780	BRPE64_ACDS01630	166443	166793	-	116	6	chromosome 1	NC_021287.1	X	type II toxin-antitoxin system RelE/ParE family toxin	GA	GA	NE
BRPE64_RS00785	BRPE64_ACDS01640	166977	168104	+	375	4	chromosome 1	NC_021287.1	M	ABC transporter permease	GA	GA	NE
BRPE64_RS00790	BRPE64_ACDS01650	168110	168988	+	292	6	chromosome 1	NC_021287.1	M	ABC transporter ATP-binding protein	GA	GA	NE
BRPE64_RS00795	BRPE64_ACDS01660	169046	170005	+	319	3	chromosome 1	NC_021287.1	M	MCE family protein	GA	GA	NE
BRPE64_RS00800	BRPE64_ACDS01670	170037	170663	+	208	6	chromosome 1	NC_021287.1	R	hypothetical protein	GA	GA	NE
BRPE64_RS00805	BRPE64_ACDS01680	170713	171873	+	386	10	chromosome 1	NC_021287.1	S	VanZ family protein	GA	GA	NE
BRPE64_RS00810	BRPE64_ACDS01690	171958	172287	+	109	3	chromosome 1	NC_021287.1	C	sucraseferredoxin family protein	GA	GA	NE
BRPE64_RS00815	BRPE64_ACDS01700	172284	172919	+	211	4	chromosome 1	NC_021287.1	R	hypothetical protein	NE	GA	NE
BRPE64_RS00820	BRPE64_ACDS01710	173348	174568	+	406	16	chromosome 1	NC_021287.1	M	D-alanyl-D-alanine carboxypeptidase	NE	GA	NE
BRPE64_RS00825	BRPE64_ACDS01720	174596	175507	+	303	5	chromosome 1	NC_021287.1	EH	D-amino acid aminotransferase	NE	GA	NE
BRPE64_RS00830	#N/A	175666	175878	+	70	4	chromosome 1	NC_021287.1	T	hypothetical+protein	NE	GA	NE
BRPE64_RS00835	BRPE64_ACDS01740	175862	176815	-	317	6	chromosome 1	NC_021287.1	K	transcriptional regulator GcvA	NE	NE	NE
BRPE64_RS00840	BRPE64_ACDS01750	176939	177265	+	108	3	chromosome 1	NC_021287.1	#N/A	DUF2917 domain-containing protein	NE	NE	NE
BRPE64_RS00845	BRPE64_ACDS01760	177360	178184	+	274	9	chromosome 1	NC_021287.1	H	lipoyl(octanoyl) transferase LipB	ES	ES	ES
BRPE64_RS00850	BRPE64_ACDS01770	178177	179175	+	332	9	chromosome 1	NC_021287.1	H	lipoyl synthase	ES	ES	ES
BRPE64_RS00855	BRPE64_ACDS01790	179620	180909	+	429	8	chromosome 1	NC_021287.1	C	dicarboxylate/amino acid:cation symporter	NE	NE	NE
BRPE64_RS00860	BRPE64_ACDS01810	181071	182939	+	622	16	chromosome 1	NC_021287.1	T	two-component sensor histidine kinase	NE	NE	NE
BRPE64_RS00865	BRPE64_ACDS01820	182961	184295	+	444	11	chromosome 1	NC_021287.1	T	sigma-54-dependent Fis family transcriptional regulator	NE	NE	NE
BRPE64_RS00870	0	184378	184914	-	178	7	chromosome 1	NC_021287.1	O	TlpA family protein disulfide reductase	NE	NE	NE
BRPE64_RS00875	BRPE64_ACDS01840	185146	185676	+	176	3	chromosome 1	NC_021287.1	#N/A	hypothetical protein	NE	NE	NE
BRPE64_RS00880	BRPE64_ACDS01850	186045	187598	-	517	5	chromosome 1	NC_021287.1	O	YifB family Mg chelatase-like AAA ATPase	NE	NE	NE
BRPE64_RS00885	BRPE64_ACDS01860	187691	187954	-	87	0	chromosome 1	NC_021287.1	S	accessory factor UbiK family protein	N/A	N/A	N/A
BRPE64_RS00890	BRPE64_ACDS01870	188398	188736	+	112	3	chromosome 1	NC_021287.1	TE	P-II family nitrogen regulator	GA	NE	NE
BRPE64_RS00895	BRPE64_ACDS01880	188780	190261	+	493	9	chromosome 1	NC_021287.1	P	ammonium transporter	GA	NE	NE
BRPE64_RS00900	BRPE64_ACDS01890	190612	191901	+	429	14	chromosome 1	NC_021287.1	U	glutamate--cysteine ligase	GA	NE	NE
BRPE64_RS00905	BRPE64_ACDS01900	191954	192910	+	318	8	chromosome 1	NC_021287.1	HJ	glutathione synthase	NE	NE	NE
BRPE64_RS00910	BRPE64_ACDS01910	193232	193723	+	163	6	chromosome 1	NC_021287.1	G	PTS fructose subfamily IIA component	NE	NE	NE
BRPE64_RS00915	BRPE64_ACDS01920	193761	194030	+	89	0	chromosome 1	NC_021287.1	TG	HPr family phosphocarrier protein	N/A	N/A	N/A
BRPE64_RS00920	BRPE64_ACDS01930	194232	195998	+	588	19	chromosome 1	NC_021287.1	G	phosphoenolpyruvate--protein phosphotransferase	NE	NE	NE
BRPE64_RS00925	BRPE64_ACDS01940	196006	196764	-	252	3	chromosome 1	NC_021287.1	H	molybdopterin-synthase adenylyltransferase MoeB	NE	NE	NE
BRPE64_RS00930	BRPE64_ACDS01950	196900	198486	-	528	17	chromosome 1	NC_021287.1	O	PDZ domain-containing protein	ES	ES	ES
BRPE64_RS00935	BRPE64_ACDS01960	198756	199502	-	248	10	chromosome 1	NC_021287.1	G	2,3-diphosphoglycerate-dependent phosphoglycerate mutase	NE	GD	ES
BRPE64_RS00940	BRPE64_ACDS01970	199685	200110	+	141	5	chromosome 1	NC_021287.1	P	rhodanese-like domain-containing protein	NE	NE	NE
BRPE64_RS00945	BRPE64_ACDS01980	200107	200367	+	86	6	chromosome 1	NC_021287.1	O	glutaredoxin 3	NE	NE	NE
BRPE64_RS00950	BRPE64_ACDS01990	200439	200909	+	156	2	chromosome 1	NC_021287.1	U	protein-export chaperone SecB	NE	NE	NE
BRPE64_RS00955	BRPE64_ACDS02000	200944	201942	+	332	5	chromosome 1	NC_021287.1	C	NAD(P)-dependent glycerol-3-phosphate dehydrogenase	NE	NE	NE
BRPE64_RS00960	BRPE64_ACDS02010	201984	202514	+	176	4	chromosome 1	NC_021287.1	J	O-acetyl-ADP-ribose deacetylase	NE	NE	NE
BRPE64_RS00965	BRPE64_ACDS02020	202487	202957	-	156	3	chromosome 1	NC_021287.1	J	tRNA (uridine(34)/cytosine(34)/5-carboxymethylaminomethyluridine(34)-2\\'-O)-methyltransferase TrmL	NE	NE	NE
BRPE64_RS00970	BRPE64_ACDS02030	202980	203732	-	250	9	chromosome 1	NC_021287.1	R	ComF family protein	NE	NE	NE
BRPE64_RS00975	BRPE64_ACDS02040	203916	204896	+	326	6	chromosome 1	NC_021287.1	H	methyltransferase domain-containing protein	ES	ES	ES
BRPE64_RS00980	BRPE64_ACDS02050	205143	205616	+	157	5	chromosome 1	NC_021287.1	S	DUF2244 domain-containing protein	NE	NE	NE
BRPE64_RS00985	BRPE64_ACDS02060	205676	207295	+	539	20	chromosome 1	NC_021287.1	C	cytochrome c oxidase subunit II	NE	NE	NE
BRPE64_RS00990	BRPE64_ACDS02070	207391	209001	+	536	16	chromosome 1	NC_021287.1	C	cytochrome c oxidase subunit I	NE	NE	NE
BRPE64_RS01000	BRPE64_ACDS02090	209218	209790	+	190	5	chromosome 1	NC_021287.1	CO	cytochrome c oxidase assembly protein	NE	NE	NE
BRPE64_RS01005	BRPE64_ACDS02100	209796	209999	+	67	2	chromosome 1	NC_021287.1	#N/A	DUF2970 domain-containing protein	NE	NE	NE
BRPE64_RS01010	BRPE64_ACDS02110	210081	210938	+	285	10	chromosome 1	NC_021287.1	C	cytochrome c oxidase subunit 3	NE	NE	NE
BRPE64_RS01015	BRPE64_ACDS02120	211114	211323	-	69	2	chromosome 1	NC_021287.1	#N/A	twin transmembrane helix small protein	NE	NE	NE
BRPE64_RS01020	BRPE64_ACDS02130	211448	212209	+	253	13	chromosome 1	NC_021287.1	O	SURF1 family protein	NE	NE	NE
BRPE64_RS01025	BRPE64_ACDS02140	212262	212915	+	217	7	chromosome 1	NC_021287.1	O	cytochrome c oxidase subunit I	NE	NE	NE
BRPE64_RS01030	BRPE64_ACDS02150	212928	214037	+	369	9	chromosome 1	NC_021287.1	H	heme A synthase	NE	NE	NE
BRPE64_RS01035	BRPE64_ACDS02160	214047	214952	+	301	15	chromosome 1	NC_021287.1	HI	protoheme IX farnesyltransferase	NE	NE	NE
BRPE64_RS01040	BRPE64_ACDS02170	214952	215539	+	195	8	chromosome 1	NC_021287.1	O	SCO family protein	NE	NE	NE
BRPE64_RS01045	BRPE64_ACDS02180	215584	215883	-	99	2	chromosome 1	NC_021287.1	R	hypothetical protein	NE	NE	NE
BRPE64_RS01050	BRPE64_ACDS02190	216089	216889	+	266	8	chromosome 1	NC_021287.1	P	MetQ/NlpA family ABC transporter substrate-binding protein	NE	NE	NE
BRPE64_RS01055	BRPE64_ACDS02200	216956	217882	-	308	11	chromosome 1	NC_021287.1	J	MarR family transcriptional regulator	NE	NE	NE
BRPE64_RS01060	BRPE64_ACDS02220	218198	218932	+	244	5	chromosome 1	NC_021287.1	K	GntR family transcriptional regulator	NE	NE	NE
BRPE64_RS01065	BRPE64_ACDS02230	219120	220223	+	367	9	chromosome 1	NC_021287.1	G	N-acetylglucosamine-6-phosphate deacetylase	GA	GA	NE
BRPE64_RS01070	BRPE64_ACDS02240	220216	221223	+	335	5	chromosome 1	NC_021287.1	M	SIS domain-containing protein	GA	GA	NE
BRPE64_RS01075	BRPE64_ACDS02250	221236	223824	+	862	9	chromosome 1	NC_021287.1	G	phosphoenolpyruvate--protein phosphotransferase	GA	GA	NE
BRPE64_RS01080	BRPE64_ACDS02260	223910	225709	+	599	19	chromosome 1	NC_021287.1	G	PTS transporter subunit EIIC	GA	GA	NE
BRPE64_RS01085	BRPE64_ACDS02270	225891	226826	-	311	11	chromosome 1	NC_021287.1	K	RNA polymerase sigma factor RpoH	ES	ES	ES
BRPE64_RS01090	BRPE64_ACDS02280	227228	227761	+	177	9	chromosome 1	NC_021287.1	M	acyloxyacyl hydrolase	NE	NE	NE
BRPE64_RS01095	BRPE64_ACDS02290	227833	228216	+	127	3	chromosome 1	NC_021287.1	R	nuclear transport factor 2 family protein	NE	NE	NE
BRPE64_RS01100	BRPE64_ACDS02300	228244	229908	-	554	14	chromosome 1	NC_021287.1	E	2-isopropylmalate synthase	NE	NE	NE
BRPE64_RS01105	BRPE64_ACDS02310	230363	231334	-	323	10	chromosome 1	NC_021287.1	E	DNA-binding protein YbiB	NE	NE	NE
BRPE64_RS01110	BRPE64_ACDS02320	231639	232337	+	232	8	chromosome 1	NC_021287.1	Q	fumarylacetoacetate hydrolase family protein	NE	NE	NE
BRPE64_RS01115	BRPE64_ACDS02330	232348	232992	+	214	7	chromosome 1	NC_021287.1	O	maleylacetoacetate isomerase	NE	NE	NE
BRPE64_RS01120	BRPE64_ACDS02340	232989	233621	+	210	4	chromosome 1	NC_021287.1	E	amino acid transporter	NE	NE	NE
BRPE64_RS01125	BRPE64_ACDS02350	233678	234985	-	435	4	chromosome 1	NC_021287.1	U	signal recognition particle-docking protein FtsY	ES	ES	ES
BRPE64_RS01130	BRPE64_ACDS02360	235199	235825	+	208	3	chromosome 1	NC_021287.1	J	16S rRNA (guanine(966)-N(2))-methyltransferase RsmD	NE	NE	NE
BRPE64_RS01135	BRPE64_ACDS02370	235940	236443	+	167	7	chromosome 1	NC_021287.1	H	pantetheine-phosphate adenylyltransferase	ES	ES	ES
BRPE64_RS01140	BRPE64_ACDS02380	236523	236780	+	85	3	chromosome 1	NC_021287.1	C	YfhL family 4Fe-4S dicluster ferredoxin	NE	NE	NE
BRPE64_RS01145	BRPE64_ACDS02390	236807	237874	-	355	15	chromosome 1	NC_021287.1	E	histidinol-phosphate transaminase	NE	NE	NE
BRPE64_RS01150	BRPE64_ACDS02400	237903	238502	-	199	6	chromosome 1	NC_021287.1	J	aminoacyl-tRNA hydrolase	ES	ES	ES
BRPE64_RS01155	BRPE64_ACDS02410	238634	239254	-	206	5	chromosome 1	NC_021287.1	J	50S ribosomal protein L25/general stress protein Ctc	ES	ES	ES
BRPE64_RS01160	BRPE64_ACDS02420	239406	240359	-	317	7	chromosome 1	NC_021287.1	FE	ribose-phosphate pyrophosphokinase	ES	ES	ES
BRPE64_RS01165	BRPE64_AtRNA00030	240411	240487	-	25	0	chromosome 1	NC_021287.1	-	old_locus_tag=BRPE64_AtRNA00030	N/A	N/A	N/A
BRPE64_RS01170	BRPE64_AtRNA00040	240521	240597	-	25	0	chromosome 1	NC_021287.1	-	old_locus_tag=BRPE64_AtRNA00040	N/A	N/A	N/A
BRPE64_RS01175	BRPE64_ACDS02430	240653	241534	-	293	7	chromosome 1	NC_021287.1	I	4-(cytidine 5\\'-diphospho)-2-C-methyl-D-erythritol kinase	ES	ES	ES
BRPE64_RS01180	BRPE64_ACDS02440	241564	242190	-	208	10	chromosome 1	NC_021287.1	M	lipoprotein localization protein LolB	ES	ES	ES
BRPE64_RS01185	BRPE64_ACDS02450	242190	244049	-	619	16	chromosome 1	NC_021287.1	R	tetratricopeptide repeat protein	ES	ES	ES
BRPE64_RS01190	BRPE64_ACDS02460	244135	244965	+	276	8	chromosome 1	NC_021287.1	L	bifunctional DNA-formamidopyrimidine glycosylase/DNA-(apurinic or apyrimidinic site) lyase	GA	GA	NE
BRPE64_RS01195	BRPE64_ACDS02470	244972	246033	+	353	7	chromosome 1	NC_021287.1	L	A/G-specific adenine glycosylase	GA	GA	NE
BRPE64_RS01200	BRPE64_ACDS02480	246030	246662	-	210	5	chromosome 1	NC_021287.1	S	hypothetical protein	GA	GA	NE
BRPE64_RS01205	BRPE64_ACDS02490	246697	247593	-	298	10	chromosome 1	NC_021287.1	T	RNase adapter RapZ	GA	GA	NE
BRPE64_RS01210	BRPE64_ACDS02500	247667	248635	-	322	6	chromosome 1	NC_021287.1	T	HPr kinase/phosphorylase	ES	ES	ES
BRPE64_RS01215	BRPE64_ACDS02510	248822	249277	-	151	4	chromosome 1	NC_021287.1	GT	PTS IIA-like nitrogen regulatory protein PtsN	ES	ES	ES
BRPE64_RS01220	BRPE64_ACDS02530	249740	250099	-	119	7	chromosome 1	NC_021287.1	J	ribosome-associated translation inhibitor RaiA	GA	NE	NE
BRPE64_RS01225	BRPE64_ACDS02540	250285	251802	-	505	16	chromosome 1	NC_021287.1	K	RNA polymerase factor sigma-54	NE	NE	NE
BRPE64_RS01230	BRPE64_ACDS02550	251966	252748	-	260	10	chromosome 1	NC_021287.1	M	LPS export ABC transporter ATP-binding protein	ES	ES	ES
BRPE64_RS01235	BRPE64_ACDS02560	252745	253440	-	231	9	chromosome 1	NC_021287.1	M	lipopolysaccharide transport periplasmic protein LptA	ES	ES	ES
BRPE64_RS01240	BRPE64_ACDS02570	253471	254073	-	200	8	chromosome 1	NC_021287.1	M	LPS export ABC transporter periplasmic protein LptC	ES	ES	ES
BRPE64_RS01245	BRPE64_ACDS02580	254076	254612	-	178	4	chromosome 1	NC_021287.1	MR	HAD family hydrolase	ES	ES	ES
BRPE64_RS01250	BRPE64_ACDS02590	254639	255622	-	327	5	chromosome 1	NC_021287.1	T	KpsF/GutQ family sugar-phosphate isomerase	ES	ES	ES
BRPE64_RS01255	BRPE64_ACDS02600	255783	257777	+	664	12	chromosome 1	NC_021287.1	P	potassium transporter	NE	NE	NE
BRPE64_RS01260	BRPE64_ACDS02610	257835	258401	+	188	7	chromosome 1	NC_021287.1	F	adenine phosphoribosyltransferase	NE	NE	NE
BRPE64_RS01265	BRPE64_ACDS02620	258403	259017	+	204	3	chromosome 1	NC_021287.1	E	LysE family translocator	NE	NE	NE
BRPE64_RS01270	BRPE64_ACDS02630	259027	259869	+	280	6	chromosome 1	NC_021287.1	V	DUF4743 domain-containing protein	NE	NE	NE
BRPE64_RS01275	BRPE64_ACDS02640	259901	260770	+	289	10	chromosome 1	NC_021287.1	F	formyltetrahydrofolate deformylase	NE	NE	NE
BRPE64_RS01280	BRPE64_ACDS02650	260852	261943	-	363	9	chromosome 1	NC_021287.1	R	hypothetical protein	GA	NE	NE
BRPE64_RS01285	BRPE64_ACDS02660	262083	264956	-	957	35	chromosome 1	NC_021287.1	L	excinuclease ABC subunit UvrA	NE	NE	NE
BRPE64_RS01290	BRPE64_ACDS02670	265367	266569	+	400	12	chromosome 1	NC_021287.1	G	MFS transporter	NE	NE	ES
BRPE64_RS01295	BRPE64_ACDS02680	266689	267222	+	177	9	chromosome 1	NC_021287.1	L	single-stranded DNA-binding protein	ES	ES	ES
BRPE64_RS01300	BRPE64_ACDS02700	267904	268530	+	208	6	chromosome 1	NC_021287.1	TK	response regulator transcription factor	NE	NE	NE
BRPE64_RS01305	BRPE64_ACDS02710	268653	269333	+	226	12	chromosome 1	NC_021287.1	TK	response regulator transcription factor	NE	NE	NE
BRPE64_RS01310	BRPE64_ACDS02720	269452	270105	+	217	6	chromosome 1	NC_021287.1	TK	response regulator transcription factor	NE	NE	NE
BRPE64_RS01315	BRPE64_ACDS02730	270266	273181	+	971	23	chromosome 1	NC_021287.1	T	hybrid+sensor+histidine+kinase/response+regulator	NE	NE	NE
BRPE64_RS01320	BRPE64_ACDS02740	273255	274175	-	306	10	chromosome 1	NC_021287.1	K	LysR family transcriptional regulator	NE	NE	NE
BRPE64_RS01325	BRPE64_ACDS02760	274621	275760	+	379	20	chromosome 1	NC_021287.1	M	porin	NE	NE	NE
BRPE64_RS01330	BRPE64_ACDS02770	275967	276437	+	156	6	chromosome 1	NC_021287.1	R	CHRD domain-containing protein	NE	NE	NE
BRPE64_RS01335	BRPE64_ACDS02780	276463	277416	+	317	13	chromosome 1	NC_021287.1	I	alpha/beta hydrolase	NE	NE	NE
BRPE64_RS01340	BRPE64_ACDS02790	277386	278234	-	282	3	chromosome 1	NC_021287.1	#N/A	EcsC family protein	NE	NE	NE
BRPE64_RS01345	BRPE64_ACDS02800	278340	279935	+	531	17	chromosome 1	NC_021287.1	G	MFS transporter	NE	NE	NE
BRPE64_RS01350	BRPE64_ACDS02810	279949	280419	+	156	1	chromosome 1	NC_021287.1	K	MarR family transcriptional regulator	NE	NE	NE
BRPE64_RS01355	BRPE64_ACDS02820	280428	281702	-	424	11	chromosome 1	NC_021287.1	E	amino acid deaminase	NE	NE	NE
BRPE64_RS01360	BRPE64_ACDS02830	281851	282747	+	298	5	chromosome 1	NC_021287.1	K	MurR/RpiR family transcriptional regulator	NE	NE	NE
BRPE64_RS01365	BRPE64_ACDS02840	282753	284237	+	494	15	chromosome 1	NC_021287.1	Q	D-aminoacylase	NE	NE	NE
BRPE64_RS01370	BRPE64_ACDS02850	284266	284649	+	127	2	chromosome 1	NC_021287.1	V	RidA family protein	NE	NE	NE
BRPE64_RS01375	BRPE64_ACDS02860	284899	286491	+	530	23	chromosome 1	NC_021287.1	S	DUF4139 domain-containing protein	NE	NE	NE
BRPE64_RS01380	BRPE64_ACDS02870	286524	287348	-	274	13	chromosome 1	NC_021287.1	J	NADPH-dependent 7-cyano-7-deazaguanine reductase QueF	NE	NE	NE
BRPE64_RS01385	BRPE64_ACDS02880	287345	288259	-	304	5	chromosome 1	NC_021287.1	#N/A	5\\'-nucleotidase	NE	NE	NE
BRPE64_RS01390	BRPE64_ACDS02890	288271	289794	-	507	12	chromosome 1	NC_021287.1	E	threonine ammonia-lyase, biosynthetic	NE	GD	GD
BRPE64_RS01395	BRPE64_ACDS02920	290326	294432	+	1368	38	chromosome 1	NC_021287.1	C	FAD/FMN-binding oxidoreductase	NE	GD	GD
BRPE64_RS01400	BRPE64_ACDS02930	294468	294902	+	144	0	chromosome 1	NC_021287.1	FGR	HIT family protein	N/A	N/A	N/A
BRPE64_RS01405	BRPE64_ACDS02940	294912	295322	+	136	8	chromosome 1	NC_021287.1	S	DUF971 domain-containing protein	NE	NE	NE
BRPE64_RS01410	BRPE64_ACDS02950	295415	296146	+	243	16	chromosome 1	NC_021287.1	H	bifunctional demethylmenaquinone methyltransferase/2-methoxy-6-polyprenyl-1,4-benzoquinol methylase UbiE	ES	ES	ES
BRPE64_RS01415	BRPE64_ACDS02960	296171	297190	+	339	9	chromosome 1	NC_021287.1	I	Tim44 domain-containing protein	NE	NE	NE
BRPE64_RS01420	BRPE64_ACDS02970	297350	298078	+	242	3	chromosome 1	NC_021287.1	H	sterol-binding protein	ES	ES	ES
BRPE64_RS01425	BRPE64_ACDS02980	298099	299673	+	524	14	chromosome 1	NC_021287.1	HT	ubiquinone biosynthesis regulatory protein kinase UbiB	ES	ES	ES
BRPE64_RS01430	BRPE64_ACDS02990	299704	300315	+	203	6	chromosome 1	NC_021287.1	QR	methyltransferase domain-containing protein	NE	GA	GA
BRPE64_RS01435	BRPE64_ACDS03000	300451	300849	+	132	2	chromosome 1	NC_021287.1	R	hypothetical protein	ES	ES	ES
BRPE64_RS01440	BRPE64_ACDS03010	301022	301684	+	220	8	chromosome 1	NC_021287.1	S	DUF502 domain-containing protein	ES	ES	ES
BRPE64_RS01445	BRPE64_ACDS03020	301778	303580	+	600	17	chromosome 1	NC_021287.1	J	aspartate--tRNA ligase	ES	ES	ES
BRPE64_RS01450	BRPE64_ACDS03030	303704	304180	+	158	4	chromosome 1	NC_021287.1	V	dihydroneopterin triphosphate diphosphatase	NE	NE	NE
BRPE64_RS01455	BRPE64_ACDS03040	304186	305481	+	431	12	chromosome 1	NC_021287.1	I	cardiolipin synthase B	NE	NE	NE
BRPE64_RS01460	BRPE64_ACDS03050	305751	306422	+	223	7	chromosome 1	NC_021287.1	K	TetR/AcrR family transcriptional regulator	NE	NE	NE
BRPE64_RS01465	BRPE64_ACDS03060	306495	308282	+	595	19	chromosome 1	NC_021287.1	I	acyl-CoA dehydrogenase	NE	NE	NE
BRPE64_RS01470	BRPE64_ACDS03070	308373	310802	+	809	20	chromosome 1	NC_021287.1	I	3-hydroxyacyl-CoA dehydrogenase/enoyl-CoA hydratase family protein	NE	NE	NE
BRPE64_RS01475	BRPE64_ACDS03080	310831	312027	+	398	5	chromosome 1	NC_021287.1	I	acetyl-CoA C-acyltransferase	NE	NE	NE
BRPE64_RS01480	BRPE64_ACDS03090	312083	312847	+	254	6	chromosome 1	NC_021287.1	I	enoyl-CoA hydratase	NE	NE	NE
BRPE64_RS01485	BRPE64_ACDS03100	312854	313681	-	275	10	chromosome 1	NC_021287.1	C	formate dehydrogenase accessory sulfurtransferase FdhD	NE	NE	NE
BRPE64_RS01490	BRPE64_ACDS03110	313869	314348	+	159	2	chromosome 1	NC_021287.1	#N/A	nitrate reductase maturation protein NarM	NE	NE	NE
BRPE64_RS01495	BRPE64_ACDS03120	314534	317647	+	1037	27	chromosome 1	NC_021287.1	T	EAL domain-containing protein	NE	NE	NE
BRPE64_RS01500	BRPE64_ACDS03130	317655	318050	-	131	6	chromosome 1	NC_021287.1	I	acyl-CoA thioesterase	NE	NE	NE
BRPE64_RS01505	BRPE64_ACDS03150	318318	320222	+	634	25	chromosome 1	NC_021287.1	O	ABC transporter ATP-binding protein/permease	NE	NE	NE
BRPE64_RS01510	BRPE64_ACDS03160	320334	320528	+	64	3	chromosome 1	NC_021287.1	#N/A	hypothetical protein	NE	NE	NE
BRPE64_RS01515	BRPE64_ACDS03170	320538	321926	-	462	18	chromosome 1	NC_021287.1	P	NarK/NasA family nitrate transporter	NE	NE	NE
BRPE64_RS01520	BRPE64_ACDS03180	322234	323205	+	323	14	chromosome 1	NC_021287.1	K	LysR family transcriptional regulator	NE	NE	NE
BRPE64_RS01525	BRPE64_ACDS03190	323314	324627	+	437	8	chromosome 1	NC_021287.1	E	Glu/Leu/Phe/Val dehydrogenase	NE	NE	NE
BRPE64_RS01530	BRPE64_ACDS03210	324937	325830	+	297	7	chromosome 1	NC_021287.1	ET	glutamate/aspartate ABC transporter substrate-binding protein	NE	NE	NE
BRPE64_RS01535	BRPE64_ACDS03220	325899	326639	+	246	12	chromosome 1	NC_021287.1	E	amino acid ABC transporter permease	NE	NE	NE
BRPE64_RS01540	BRPE64_ACDS03230	326639	327316	+	225	7	chromosome 1	NC_021287.1	E	glutamate/aspartate ABC transporter permease GltK	NE	NE	NE
BRPE64_RS01545	BRPE64_ACDS03240	327313	328038	+	241	1	chromosome 1	NC_021287.1	E	amino acid ABC transporter ATP-binding protein	NE	NE	NE
BRPE64_RS01550	BRPE64_ACDS03250	328108	328992	-	294	11	chromosome 1	NC_021287.1	R	class II glutamine amidotransferase	NE	NE	NE
BRPE64_RS01555	BRPE64_ACDS03260	329198	330268	+	356	13	chromosome 1	NC_021287.1	F	dihydroorotase	ES	ES	ES
BRPE64_RS01560	BRPE64_ACDS03270	330225	331097	+	290	8	chromosome 1	NC_021287.1	#N/A	DUF3025 domain-containing protein	NE	NE	NE
BRPE64_RS01565	BRPE64_ACDS03280	331643	332065	-	140	4	chromosome 1	NC_021287.1	R	OsmC family protein	NE	NE	NE
BRPE64_RS01570	BRPE64_ACDS03290	332662	333090	+	142	11	chromosome 1	NC_021287.1	J	50S ribosomal protein L13	ES	ES	ES
BRPE64_RS01575	BRPE64_ACDS03300	333102	333494	+	130	4	chromosome 1	NC_021287.1	J	30S ribosomal protein S9	ES	ES	ES
BRPE64_RS01580	BRPE64_ACDS03310	333704	334069	+	121	8	chromosome 1	NC_021287.1	O	iron-sulfur cluster insertion protein ErpA	ES	ES	ES
BRPE64_RS01585	BRPE64_ACDS03320	334158	335327	-	389	10	chromosome 1	NC_021287.1	M	anhydro-N-acetylmuramic acid kinase	NE	NE	NE
BRPE64_RS01590	BRPE64_ACDS03330	335648	336904	+	418	12	chromosome 1	NC_021287.1	J	tyrosine--tRNA ligase	ES	ES	ES
BRPE64_RS01595	BRPE64_ACDS03340	336909	337367	+	152	4	chromosome 1	NC_021287.1	J	D-tyrosyl-tRNA(Tyr) deacylase	NE	NE	NE
BRPE64_RS01600	BRPE64_ACDS03350	337535	339031	+	498	18	chromosome 1	NC_021287.1	U	type VI secretion system contractile sheath large subunit	NE	NE	NE
BRPE64_RS01605	BRPE64_ACDS03360	339157	339642	+	161	7	chromosome 1	NC_021287.1	U	type VI secretion system tube protein Hcp	NE	NE	NE
BRPE64_RS01610	BRPE64_ACDS03370	339754	340269	+	171	8	chromosome 1	NC_021287.1	U	type VI secretion system lipoprotein TssJ	NE	NE	NE
BRPE64_RS01615	BRPE64_ACDS03380	340565	341119	+	184	8	chromosome 1	NC_021287.1	U	type VI secretion system baseplate subunit TssE	NE	NE	NE
BRPE64_RS01620	0	341917	342270	+	117	11	chromosome 1	NC_021287.1	#N/A	hypothetical protein	NE	NE	NE
BRPE64_RS01625	BRPE64_ACDS03390	342635	344527	+	630	28	chromosome 1	NC_021287.1	U	type VI secretion system baseplate subunit TssF	NE	NE	NE
BRPE64_RS01630	BRPE64_ACDS03400	344530	345588	+	352	11	chromosome 1	NC_021287.1	U	type VI secretion system baseplate subunit TssG	NE	NE	NE
BRPE64_RS01635	BRPE64_ACDS03410	345677	346771	+	364	21	chromosome 1	NC_021287.1	U	type VI secretion protein ImpA	NE	NE	NE
BRPE64_RS01640	BRPE64_ACDS03420	346795	347853	-	352	14	chromosome 1	NC_021287.1	L	Holliday junction branch migration DNA helicase RuvB	NE	NE	NE
BRPE64_RS01645	BRPE64_ACDS03430	347911	348492	-	193	5	chromosome 1	NC_021287.1	L	Holliday junction branch migration protein RuvA	NE	NE	NE
BRPE64_RS01650	BRPE64_ACDS03440	348517	349059	-	180	3	chromosome 1	NC_021287.1	L	crossover junction endodeoxyribonuclease RuvC	NE	NE	NE
BRPE64_RS01655	BRPE64_ACDS03450	349176	350741	-	521	18	chromosome 1	NC_021287.1	F	bifunctional phosphoribosylaminoimidazolecarboxamide formyltransferase/IMP cyclohydrolase	NE	ES	ES
BRPE64_RS01660	BRPE64_ACDS03460	350806	351039	-	77	4	chromosome 1	NC_021287.1	K	Fis family transcriptional regulator	NE	ES	ES
BRPE64_RS01665	BRPE64_ACDS03470	351036	352130	-	364	6	chromosome 1	NC_021287.1	J	tRNA dihydrouridine synthase DusB	NE	NE	NE
BRPE64_RS01670	BRPE64_ACDS03490	352350	353561	-	403	8	chromosome 1	NC_021287.1	HC	UbiH/UbiF/VisC/COQ6 family ubiquinone biosynthesis hydroxylase	ES	ES	ES
BRPE64_RS01675	BRPE64_ACDS03500	353578	354972	-	464	19	chromosome 1	NC_021287.1	E	M24 family metallopeptidase	GD	NE	NE
BRPE64_RS01680	BRPE64_ACDS03510	355068	356372	-	434	7	chromosome 1	NC_021287.1	J	class I SAM-dependent RNA methyltransferase	NE	NE	NE
BRPE64_RS01685	BRPE64_ACDS03520	356702	358144	-	480	20	chromosome 1	NC_021287.1	C	NAD(P)(+) transhydrogenase (Re/Si-specific) subunit beta	NE	NE	NE
BRPE64_RS01690	BRPE64_ACDS03530	358144	358464	-	106	2	chromosome 1	NC_021287.1	C	NAD(P) transhydrogenase subunit alpha	NE	NE	NE
BRPE64_RS01695	BRPE64_ACDS03540	358478	359623	-	381	9	chromosome 1	NC_021287.1	C	Re/Si-specific NAD(P)(+) transhydrogenase subunit alpha	NE	NE	NE
BRPE64_RS01700	BRPE64_ACDS03550	359851	360333	+	160	4	chromosome 1	NC_021287.1	F	NUDIX hydrolase	NE	NE	NE
BRPE64_RS01705	BRPE64_ACDS03570	360423	361553	+	376	10	chromosome 1	NC_021287.1	J	tRNA 2-thiouridine(34) synthase MnmA	ES	ES	ES
BRPE64_RS01710	BRPE64_ACDS03580	361709	362266	+	185	13	chromosome 1	NC_021287.1	K	TetR/AcrR family transcriptional regulator	NE	NE	NE
BRPE64_RS01715	BRPE64_ACDS03590	362570	363601	+	343	13	chromosome 1	NC_021287.1	I	alpha/beta hydrolase	NE	NE	NE
BRPE64_RS01720	BRPE64_ACDS03600	363654	364265	-	203	4	chromosome 1	NC_021287.1	O	glutathione S-transferase	NE	NE	NE
BRPE64_RS01725	BRPE64_ACDS03610	364448	365170	-	240	4	chromosome 1	NC_021287.1	S	membrane integrity-associated transporter subunit PqiC	NE	NE	NE
BRPE64_RS01730	BRPE64_ACDS03620	365167	366759	-	530	13	chromosome 1	NC_021287.1	M	MCE family protein	NE	NE	NE
BRPE64_RS01735	BRPE64_ACDS03630	366842	367525	-	227	3	chromosome 1	NC_021287.1	S	paraquat-inducible protein A	NE	NE	NE
BRPE64_RS01740	BRPE64_ACDS03640	367522	368199	-	225	4	chromosome 1	NC_021287.1	S	paraquat-inducible protein A	NE	NE	NE
BRPE64_RS01745	BRPE64_ACDS03660	368658	369227	+	189	9	chromosome 1	NC_021287.1	C	cytochrome b	NE	NE	NE
BRPE64_RS01750	BRPE64_ACDS03670	369356	369913	+	185	6	chromosome 1	NC_021287.1	R	YceI family protein	NE	NE	NE
BRPE64_RS01755	BRPE64_ACDS03680	369956	370546	+	196	6	chromosome 1	NC_021287.1	R	polyisoprenoid-binding protein	NE	NE	NE
BRPE64_RS01760	BRPE64_ACDS03690	370623	371573	-	316	14	chromosome 1	NC_021287.1	U	protein translocase subunit SecF	ES	ES	ES
BRPE64_RS01765	BRPE64_ACDS03700	371600	373666	-	688	23	chromosome 1	NC_021287.1	U	protein translocase subunit SecD	ES	ES	ES
BRPE64_RS01770	BRPE64_ACDS03710	373804	374133	-	109	4	chromosome 1	NC_021287.1	U	preprotein translocase subunit YajC	ES	ES	ES
BRPE64_RS01775	BRPE64_ACDS03720	374355	375515	-	386	8	chromosome 1	NC_021287.1	J	tRNA guanosine(34) transglycosylase Tgt	NE	NE	NE
BRPE64_RS01780	BRPE64_ACDS03730	375568	376620	-	350	10	chromosome 1	NC_021287.1	J	tRNA preQ1(34) S-adenosylmethionine ribosyltransferase-isomerase QueA	NE	NE	NE
BRPE64_RS01785	BRPE64_ACDS03740	376693	378876	+	727	13	chromosome 1	NC_021287.1	L	ATP-dependent DNA helicase RecG	NE	NE	NE
BRPE64_RS01790	BRPE64_ACDS03750	379009	379968	+	319	7	chromosome 1	NC_021287.1	K	hydrogen peroxide-inducible genes activator	NE	NE	NE
BRPE64_RS01795	BRPE64_ACDS03770	380310	381782	+	490	17	chromosome 1	NC_021287.1	P	catalase	NE	NE	NE
BRPE64_RS01800	BRPE64_ACDS03790	382139	382627	+	162	5	chromosome 1	NC_021287.1	PV	DNA starvation/stationary phase protection protein	NE	NE	NE
BRPE64_RS01805	BRPE64_ACDS03800	382751	383608	+	285	10	chromosome 1	NC_021287.1	H	4-hydroxybenzoate octaprenyltransferase	ES	ES	ES
BRPE64_RS01810	#N/A	384411	384977	+	188	10	chromosome 1	NC_021287.1	H	SAM-dependent+methyltransferase	NE	NE	NE
BRPE64_RS01815	BRPE64_ACDS03820	385035	385847	-	270	7	chromosome 1	NC_021287.1	E	pyrroline-5-carboxylate reductase	NE	ES	ES
BRPE64_RS01820	BRPE64_ACDS03830	385861	386568	-	235	2	chromosome 1	NC_021287.1	R	YggS family pyridoxal phosphate-dependent enzyme	NE	NE	NE
BRPE64_RS01825	BRPE64_ACDS03840	386600	387826	-	408	11	chromosome 1	NC_021287.1	C	glycolate oxidase subunit GlcF	NE	NE	NE
BRPE64_RS01830	BRPE64_ACDS03850	387858	388946	-	362	5	chromosome 1	NC_021287.1	C	glycolate oxidase subunit GlcE	NE	NE	NE
BRPE64_RS01835	BRPE64_ACDS03860	389088	390632	-	514	11	chromosome 1	NC_021287.1	C	FAD-binding protein	NE	NE	NE
BRPE64_RS01840	BRPE64_ACDS03870	390708	392126	-	472	9	chromosome 1	NC_021287.1	C	FAD-binding protein	NE	NE	NE
BRPE64_RS01845	BRPE64_ACDS03890	392383	392940	+	185	4	chromosome 1	NC_021287.1	H	cob(I)yrinic acid a,c-diamide adenosyltransferase	NE	NE	NE
BRPE64_RS01850	BRPE64_ACDS03900	393018	394703	+	561	77	chromosome 1	NC_021287.1	#N/A	hypothetical protein	NE	NE	NE
BRPE64_RS01855	BRPE64_ACDS03910	394794	395867	-	357	17	chromosome 1	NC_021287.1	E	3-deoxy-7-phosphoheptulonate synthase AroG	NE	NE	NE
BRPE64_RS01860	BRPE64_ACDS03920	396201	397667	-	488	16	chromosome 1	NC_021287.1	R	metalloprotease TldD	NE	NE	NE
BRPE64_RS01865	BRPE64_ACDS03930	397815	398648	-	277	11	chromosome 1	NC_021287.1	R	carbon-nitrogen hydrolase family protein	NE	NE	NE
BRPE64_RS01870	BRPE64_ACDS03940	398708	403045	-	1445	29	chromosome 1	NC_021287.1	S	DUF3971 domain-containing protein	NE	NE	NE
BRPE64_RS01875	BRPE64_ACDS03950	403230	406022	+	930	27	chromosome 1	NC_021287.1	O	bifunctional	NE	NE	NE
BRPE64_RS01880	BRPE64_ACDS03960	406043	407698	-	551	7	chromosome 1	NC_021287.1	L	DNA repair protein RecN	NE	NE	NE
BRPE64_RS01885	BRPE64_ACDS03970	407731	408627	-	298	9	chromosome 1	NC_021287.1	F	NAD kinase	ES	ES	ES
BRPE64_RS01890	BRPE64_ACDS03980	408814	409830	+	338	9	chromosome 1	NC_021287.1	K	heat-inducible transcriptional repressor HrcA	NE	NE	NE
BRPE64_RS01895	BRPE64_ACDS03990	409972	411039	+	355	17	chromosome 1	NC_021287.1	H	ferrochelatase	ES	ES	ES
BRPE64_RS01900	BRPE64_ACDS04000	411065	411472	+	135	4	chromosome 1	NC_021287.1	J	RNA-binding S4 domain-containing protein	NE	NE	NE
BRPE64_RS01905	BRPE64_ACDS04020	411966	412571	+	201	1	chromosome 1	NC_021287.1	O	nucleotide exchange factor GrpE	ES	ES	ES
BRPE64_RS01910	0	412621	412938	+	105	1	chromosome 1	NC_021287.1	#N/A	hypothetical+protein	NE	NE	NE
BRPE64_RS01915	BRPE64_ACDS04050	413093	415048	+	651	11	chromosome 1	NC_021287.1	O	molecular chaperone DnaK	ES	ES	ES
BRPE64_RS01920	BRPE64_ACDS04060	415301	416437	+	378	9	chromosome 1	NC_021287.1	O	molecular chaperone DnaJ	ES	ES	ES
BRPE64_RS01925	BRPE64_ACDS04070	416465	418273	+	602	19	chromosome 1	NC_021287.1	EH	aminodeoxychorismate synthase component I	NE	NE	NE
BRPE64_RS01930	BRPE64_ACDS04080	418280	419428	-	382	14	chromosome 1	NC_021287.1	MR	galactonate dehydratase	NE	NE	NE
BRPE64_RS01935	BRPE64_ACDS04090	419561	420277	+	238	3	chromosome 1	NC_021287.1	K	FadR family transcriptional regulator	NE	NE	NE
BRPE64_RS01940	BRPE64_ACDS04100	420288	421148	-	286	10	chromosome 1	NC_021287.1	R	MBL fold metallo-hydrolase	NE	NE	NE
BRPE64_RS01945	BRPE64_ACDS04110	421343	422356	+	337	7	chromosome 1	NC_021287.1	S	hypothetical protein	NE	NE	NE
BRPE64_RS01950	BRPE64_ACDS04120	422372	423301	-	309	9	chromosome 1	NC_021287.1	GER	DMT family transporter	NE	NE	NE
BRPE64_RS01955	BRPE64_ACDS04130	423490	423876	-	128	8	chromosome 1	NC_021287.1	Q	lactoylglutathione lyase	NE	NE	NE
BRPE64_RS01960	BRPE64_ACDS04140	424007	424927	-	306	6	chromosome 1	NC_021287.1	R	M48 family metallopeptidase	NE	NE	NE
BRPE64_RS01965	BRPE64_ACDS04150	425010	425783	-	257	10	chromosome 1	NC_021287.1	I	1-acyl-sn-glycerol-3-phosphate acyltransferase	NE	NE	NE
BRPE64_RS01970	BRPE64_ACDS04160	425810	426367	-	185	4	chromosome 1	NC_021287.1	E	D-glycero-beta-D-manno-heptose 1,7-bisphosphate 7-phosphatase	ES	NE	NE
BRPE64_RS01975	BRPE64_ACDS04170	426377	428476	-	699	17	chromosome 1	NC_021287.1	J	glycine--tRNA ligase subunit beta	ES	ES	ES
BRPE64_RS01980	0	428620	429522	-	300	15	chromosome 1	NC_021287.1	J	glycine--tRNA ligase subunit alpha	ES	ES	ES
BRPE64_RS01985	BRPE64_ACDS04190	429719	431410	-	563	15	chromosome 1	NC_021287.1	M	apolipoprotein N-acyltransferase	ES	ES	ES
BRPE64_RS01990	BRPE64_ACDS04200	431488	432396	-	302	8	chromosome 1	NC_021287.1	P	CBS domain-containing protein	GD	ES	ES
BRPE64_RS01995	BRPE64_ACDS04210	432598	433290	-	230	8	chromosome 1	NC_021287.1	P	gamma-glutamylcyclotransferase	GA	GA	GA
BRPE64_RS02000	BRPE64_ACDS04220	433343	433807	-	154	6	chromosome 1	NC_021287.1	J	rRNA maturation RNase YbeY	ES	ES	ES
BRPE64_RS02005	BRPE64_ACDS04230	433804	434925	-	373	10	chromosome 1	NC_021287.1	T	PhoH family protein	ES	ES	ES
BRPE64_RS02010	BRPE64_ACDS04240	434947	436308	-	453	14	chromosome 1	NC_021287.1	J	tRNA (N6-isopentenyl adenosine(37)-C2)-methylthiotransferase MiaB	NE	NE	NE
BRPE64_RS02015	BRPE64_ACDS04250	436469	437440	-	323	8	chromosome 1	NC_021287.1	K	LysR family transcriptional regulator	NE	NE	NE
BRPE64_RS02020	BRPE64_ACDS04260	437564	437953	+	129	7	chromosome 1	NC_021287.1	Q	hypothetical protein	NE	NE	NE
BRPE64_RS02025	BRPE64_ACDS04270	437975	439165	+	396	6	chromosome 1	NC_021287.1	G	MFS transporter	NE	NE	NE
BRPE64_RS02030	BRPE64_ACDS04280	439203	439889	+	228	7	chromosome 1	NC_021287.1	GR	HAD family hydrolase	NE	NE	NE
BRPE64_RS02035	BRPE64_ACDS04290	439900	440610	-	236	4	chromosome 1	NC_021287.1	H	3,4-dihydroxy-2-butanone-4-phosphate synthase	NE	NE	NE
BRPE64_RS02040	BRPE64_ACDS04310	441071	442567	-	498	17	chromosome 1	NC_021287.1	C	glycerol kinase GlpK	NE	NE	NE
BRPE64_RS02045	BRPE64_ACDS04320	442786	443166	+	126	3	chromosome 1	NC_021287.1	#N/A	hypothetical protein	NE	NE	NE
BRPE64_RS02050	BRPE64_ACDS04330	443243	443440	-	65	1	chromosome 1	NC_021287.1	#N/A	hypothetical protein	NE	NE	NE
BRPE64_RS02055	BRPE64_ACDS04340	443906	445543	+	545	17	chromosome 1	NC_021287.1	E	gamma-glutamyltransferase	NE	NE	NE
BRPE64_RS02060	BRPE64_ACDS04350	445701	447059	+	452	15	chromosome 1	NC_021287.1	GEPR	MFS transporter	GA	NE	NE
BRPE64_RS02065	BRPE64_ACDS04360	447406	448230	+	274	15	chromosome 1	NC_021287.1	P	ferritin-like domain-containing protein	NE	NE	NE
BRPE64_RS02070	BRPE64_ACDS04370	448278	448778	+	166	4	chromosome 1	NC_021287.1	#N/A	hypothetical protein	NE	NE	NE
BRPE64_RS02075	BRPE64_ACDS04380	448806	450332	-	508	10	chromosome 1	NC_021287.1	L	DEAD/DEAH box helicase	NE	NE	NE
BRPE64_RS02080	BRPE64_ACDS04390	450598	451218	-	206	15	chromosome 1	NC_021287.1	U	hemolysin III family protein	NE	NE	NE
BRPE64_RS02085	BRPE64_ACDS04400	451344	452642	-	432	17	chromosome 1	NC_021287.1	C	cytochrome c	NE	NE	NE
BRPE64_RS02090	BRPE64_ACDS04410	452664	453410	-	248	10	chromosome 1	NC_021287.1	C	cytochrome c4	NE	NE	NE
BRPE64_RS02095	BRPE64_ACDS04420	453906	454853	+	315	5	chromosome 1	NC_021287.1	P	copper resistance D domain protein	NE	NE	NE
BRPE64_RS02100	0	454911	455210	-	99	2	chromosome 1	NC_021287.1	#N/A	hypothetical protein	NE	NE	NE
BRPE64_RS02105	BRPE64_ACDS04440	455326	456141	-	271	3	chromosome 1	NC_021287.1	H	3-methyl-2-oxobutanoate hydroxymethyltransferase	NE	NE	NE
BRPE64_RS02110	BRPE64_ACDS04450	456182	456862	-	226	8	chromosome 1	NC_021287.1	F	deoxynucleoside kinase	NE	NE	NE
BRPE64_RS02115	BRPE64_ACDS04460	456859	457440	-	193	4	chromosome 1	NC_021287.1	H	2-amino-4-hydroxy-6-hydroxymethyldihydropteridine diphosphokinase	ES	ES	ES
BRPE64_RS02120	BRPE64_ACDS04470	457527	459125	-	532	9	chromosome 1	NC_021287.1	J	polynucleotide adenylyltransferase PcnB	NE	NE	NE
BRPE64_RS02125	BRPE64_ACDS04480	459118	459804	-	228	8	chromosome 1	NC_021287.1	E	HAD-IB family hydrolase	ES	ES	ES
BRPE64_RS02130	BRPE64_ACDS04490	459816	460631	-	271	4	chromosome 1	NC_021287.1	L	DnaA regulatory inactivator Hda	NE	NE	NE
BRPE64_RS02135	BRPE64_ACDS04500	460885	461940	+	351	8	chromosome 1	NC_021287.1	F	phosphoribosylformylglycinamidine cyclo-ligase	NE	ES	NE
BRPE64_RS02140	BRPE64_ACDS04510	462006	462953	-	315	10	chromosome 1	NC_021287.1	J	tRNA (adenosine(37)-N6)-dimethylallyltransferase MiaA	NE	NE	NE
BRPE64_RS02145	BRPE64_ACDS04520	462950	464950	-	666	16	chromosome 1	NC_021287.1	L	DNA mismatch repair endonuclease MutL	NE	NE	NE
BRPE64_RS02150	BRPE64_ACDS04540	465159	465821	+	220	11	chromosome 1	NC_021287.1	S	DedA family protein	NE	NE	NE
BRPE64_RS02155	BRPE64_ACDS04550	465885	466133	-	82	0	chromosome 1	NC_021287.1	R	GlsB/YeaQ/YmgE family stress response membrane protein	N/A	N/A	N/A
BRPE64_RS02160	BRPE64_ACDS04560	466464	467486	+	340	12	chromosome 1	NC_021287.1	M	peptidoglycan DD-metalloendopeptidase family protein	NE	NE	NE
BRPE64_RS02165	BRPE64_ACDS04570	467521	468087	+	188	4	chromosome 1	NC_021287.1	M	outer membrane protein assembly factor BamE	NE	NE	NE
BRPE64_RS02170	BRPE64_ACDS04580	468091	468483	+	130	2	chromosome 1	NC_021287.1	#N/A	hypothetical protein	NE	NE	NE
BRPE64_RS02175	BRPE64_ACDS04590	468813	469262	-	149	2	chromosome 1	NC_021287.1	#N/A	hypothetical protein	NE	NE	NE
BRPE64_RS02180	BRPE64_ACDS04600	469438	470106	-	222	6	chromosome 1	NC_021287.1	S	glycine zipper 2TM domain-containing protein	NE	NE	NE
BRPE64_RS02185	BRPE64_ACDS04610	470309	471226	+	305	5	chromosome 1	NC_021287.1	ET	glutamate/aspartate ABC transporter substrate-binding protein	NE	NE	NE
BRPE64_RS02190	BRPE64_ACDS04620	471254	471808	-	184	8	chromosome 1	NC_021287.1	P	carboxymuconolactone decarboxylase family protein	NE	NE	NE
BRPE64_RS02195	BRPE64_ACDS04630	471849	473192	-	447	15	chromosome 1	NC_021287.1	H	aspartate aminotransferase family protein	NE	NE	NE
BRPE64_RS02200	BRPE64_ACDS04650	473306	474166	-	286	6	chromosome 1	NC_021287.1	K	MurR/RpiR family transcriptional regulator	NE	NE	NE
BRPE64_RS02205	BRPE64_ACDS04660	474248	475195	-	315	8	chromosome 1	NC_021287.1	#N/A	hypothetical protein	NE	NE	NE
BRPE64_RS02210	0	475839	476330	+	163	13	chromosome 1	NC_021287.1	#N/A	hypothetical protein	NE	NE	NE
BRPE64_RS02215	BRPE64_AtRNA00050	476616	476692	-	25	3	chromosome 1	NC_021287.1	-	old_locus_tag=BRPE64_AtRNA00050	NE	NE	NE
BRPE64_RS02220	BRPE64_ACDS04670	476797	478455	-	552	15	chromosome 1	NC_021287.1	GEPR	MHS family MFS transporter	NE	NE	NE
BRPE64_RS02225	BRPE64_ACDS04690	478687	480279	-	530	11	chromosome 1	NC_021287.1	T	sensor histidine kinase	NE	NE	NE
BRPE64_RS02230	BRPE64_ACDS04700	480289	481017	-	242	4	chromosome 1	NC_021287.1	TK	response regulator transcription factor	NE	NE	NE
BRPE64_RS02235	BRPE64_ACDS04710	481301	482371	+	356	10	chromosome 1	NC_021287.1	L	recombinase RecA	NE	NE	NE
BRPE64_RS02240	BRPE64_ACDS04720	482401	483432	+	343	13	chromosome 1	NC_021287.1	O	recombination regulator RecX	NE	NE	NE
BRPE64_RS02245	BRPE64_ACDS04730	483602	484255	+	217	7	chromosome 1	NC_021287.1	#N/A	DUF2889 domain-containing protein	NE	NE	NE
BRPE64_RS02250	BRPE64_ACDS04740	484365	485531	+	388	8	chromosome 1	NC_021287.1	C	ADP-forming succinate--CoA ligase subunit beta	NE	NE	NE
BRPE64_RS02255	BRPE64_ACDS04750	485637	486518	+	293	7	chromosome 1	NC_021287.1	C	succinate--CoA ligase subunit alpha	NE	NE	NE
BRPE64_RS02260	BRPE64_ACDS04760	486667	487377	+	236	7	chromosome 1	NC_021287.1	P	TerC family protein	NE	NE	NE
BRPE64_RS02265	BRPE64_ACDS04770	487515	488096	+	193	6	chromosome 1	NC_021287.1	NW	pilin	NE	NE	NE
BRPE64_RS02270	BRPE64_ACDS04780	488276	490090	+	604	22	chromosome 1	NC_021287.1	M	hypothetical protein	NE	NE	NE
BRPE64_RS02275	BRPE64_ACDS04790	490098	490595	-	165	3	chromosome 1	NC_021287.1	H	cyclic pyranopterin monophosphate synthase MoaC	NE	NE	NE
BRPE64_RS02280	BRPE64_ACDS04800	490764	492887	+	707	17	chromosome 1	NC_021287.1	R	M48 family metalloprotease	NE	NE	NE
BRPE64_RS02285	BRPE64_ACDS04810	492889	493470	-	193	3	chromosome 1	NC_021287.1	#N/A	DUF2946 family protein	NE	NE	NE
BRPE64_RS02290	BRPE64_ACDS04820	493477	494550	-	357	11	chromosome 1	NC_021287.1	R	alpha/beta fold hydrolase	NE	NE	NE
BRPE64_RS02295	BRPE64_ACDS04830	494591	495037	-	148	9	chromosome 1	NC_021287.1	R	nuclear transport factor 2 family protein	NE	NE	NE
BRPE64_RS02300	BRPE64_ACDS04840	495263	496360	-	365	11	chromosome 1	NC_021287.1	M	lipopolysaccharide heptosyltransferase II	NE	NE	NE
BRPE64_RS02305	BRPE64_ACDS04860	496532	496729	-	65	2	chromosome 1	NC_021287.1	S	zinc-finger domain-containing protein	NE	NE	NE
BRPE64_RS02310	BRPE64_ACDS04870	496806	497726	-	306	12	chromosome 1	NC_021287.1	EH	branched-chain amino acid transaminase	NE	NE	NE
BRPE64_RS02315	0	498063	498842	+	259	6	chromosome 1	NC_021287.1	E	branched-chain amino acid ABC transporter permease	NE	NE	NE
BRPE64_RS02320	BRPE64_ACDS04890	498839	499162	+	107	3	chromosome 1	NC_021287.1	E	AzlD domain-containing protein	NE	NE	NE
BRPE64_RS02325	BRPE64_ACDS04910	499591	500787	+	398	5	chromosome 1	NC_021287.1	G	phosphoglycerate kinase	NE	NE	NE
BRPE64_RS02330	BRPE64_ACDS04920	501128	502564	+	478	4	chromosome 1	NC_021287.1	G	pyruvate kinase	NE	NE	NE
BRPE64_RS02335	BRPE64_ACDS04930	502867	503931	+	354	14	chromosome 1	NC_021287.1	G	fructose-bisphosphate aldolase class II	NE	NE	NE
BRPE64_RS02340	BRPE64_ACDS04940	504058	504948	+	296	10	chromosome 1	NC_021287.1	F	phosphoribosylaminoimidazolesuccinocarboxamide synthase	ES	ES	ES
BRPE64_RS02345	BRPE64_ACDS04950	505002	505523	+	173	6	chromosome 1	NC_021287.1	F	5-(carboxyamino)imidazole ribonucleotide mutase	ES	ES	ES
BRPE64_RS02350	BRPE64_ACDS04960	505612	506799	+	395	12	chromosome 1	NC_021287.1	F	5-(carboxyamino)imidazole ribonucleotide synthase	ES	ES	ES
BRPE64_RS02355	BRPE64_ACDS04970	506834	507865	+	343	7	chromosome 1	NC_021287.1	J	threonylcarbamoyl-AMP synthase	ES	ES	ES
BRPE64_RS02360	BRPE64_ACDS04980	508901	510007	-	368	11	chromosome 1	NC_021287.1	IR	hypothetical protein	NE	NE	NE
BRPE64_RS02365	BRPE64_ACDS05000	510279	511886	-	535	10	chromosome 1	NC_021287.1	M	D-alanyl-D-alanine carboxypeptidase/D-alanyl-D-alanine-endopeptidase	NE	NE	NE
BRPE64_RS02370	BRPE64_ACDS05010	512116	512778	+	220	6	chromosome 1	NC_021287.1	TK	response regulator	NE	NE	NE
BRPE64_RS02375	BRPE64_ACDS05020	512778	514079	+	433	11	chromosome 1	NC_021287.1	T	two-component sensor histidine kinase	NE	NE	NE
BRPE64_RS02380	#N/A	514588	514857	-	89	4	chromosome 1	NC_021287.1	#N/A	hypothetical+protein	NE	NE	NE
BRPE64_RS02385	0	514930	515130	-	66	3	chromosome 1	NC_021287.1	#N/A	hypothetical+protein	NE	NE	NE
BRPE64_RS02390	0	515206	515463	-	85	4	chromosome 1	NC_021287.1	#N/A	hypothetical+protein	NE	NE	NE
BRPE64_RS02395	0	515668	515868	-	66	4	chromosome 1	NC_021287.1	#N/A	hypothetical+protein	NE	NE	NE
BRPE64_RS02405	BRPE64_ACDS05040	517090	518598	+	502	13	chromosome 1	NC_021287.1	O	DegQ family serine endoprotease	NE	NE	NE
BRPE64_RS02410	BRPE64_ACDS05050	518754	519239	+	161	10	chromosome 1	NC_021287.1	#N/A	hypothetical protein	NE	NE	NE
BRPE64_RS02415	BRPE64_ACDS05060	519402	519779	+	125	7	chromosome 1	NC_021287.1	S	DUF427 domain-containing protein	NE	NE	NE
BRPE64_RS02420	BRPE64_ACDS05070	519855	520652	+	265	6	chromosome 1	NC_021287.1	C	carbon monoxide dehydrogenase subunit G	NE	NE	NE
BRPE64_RS02425	BRPE64_ACDS05080	520750	521403	+	217	7	chromosome 1	NC_021287.1	HR	cysteine hydrolase	NE	NE	NE
BRPE64_RS02430	BRPE64_ACDS05090	521386	522030	-	214	3	chromosome 1	NC_021287.1	K	TetR family transcriptional regulator	NE	NE	NE
BRPE64_RS02435	BRPE64_ACDS05100	522476	523723	+	415	14	chromosome 1	NC_021287.1	MV	efflux RND transporter periplasmic adaptor subunit	NE	NE	NE
BRPE64_RS02440	BRPE64_ACDS05110	523742	526915	+	1057	32	chromosome 1	NC_021287.1	V	efflux RND transporter permease subunit	NE	NE	NE
BRPE64_RS02445	BRPE64_ACDS05120	526917	528443	+	508	12	chromosome 1	NC_021287.1	M	efflux transporter outer membrane subunit	NE	NE	NE
BRPE64_RS02450	BRPE64_ACDS05140	528933	530165	+	410	15	chromosome 1	NC_021287.1	MV	efflux RND transporter periplasmic adaptor subunit	NE	NE	NE
BRPE64_RS02455	BRPE64_ACDS05150	530184	533363	+	1059	31	chromosome 1	NC_021287.1	V	efflux RND transporter permease subunit	NE	NE	NE
BRPE64_RS02460	BRPE64_ACDS05160	533365	534828	+	487	13	chromosome 1	NC_021287.1	M	efflux transporter outer membrane subunit	NE	NE	NE
BRPE64_RS02465	BRPE64_ACDS05170	534943	536334	-	463	5	chromosome 1	NC_021287.1	F	purine permease	NE	NE	NE
BRPE64_RS02470	BRPE64_ACDS05180	536680	538092	+	470	9	chromosome 1	NC_021287.1	G	sugar kinase	NE	NE	NE
BRPE64_RS02475	BRPE64_ACDS05190	538118	539017	-	299	15	chromosome 1	NC_021287.1	M	glycosyltransferase family 4 protein	NE	NE	NE
BRPE64_RS02480	BRPE64_ACDS05200	539088	539873	-	261	10	chromosome 1	NC_021287.1	G	hypothetical protein	NE	NE	NE
BRPE64_RS02485	BRPE64_ACDS05210	540168	541379	+	403	25	chromosome 1	NC_021287.1	G	AGE family epimerase/isomerase	NE	NE	NE
BRPE64_RS02490	BRPE64_ACDS05220	541419	542525	+	368	16	chromosome 1	NC_021287.1	R	S-(hydroxymethyl)glutathione dehydrogenase/class III alcohol dehydrogenase	NE	NE	NE
BRPE64_RS02495	BRPE64_ACDS05230	542521	543387	+	288	12	chromosome 1	NC_021287.1	V	S-formylglutathione hydrolase	NE	NE	NE
BRPE64_RS02500	BRPE64_ACDS05240	543548	545161	+	537	21	chromosome 1	NC_021287.1	R	glycosyltransferase family protein	NE	NE	NE
BRPE64_RS02505	BRPE64_ACDS05250	545166	545954	-	262	4	chromosome 1	NC_021287.1	P	metal ABC transporter permease	NE	NE	NE
BRPE64_RS02510	BRPE64_ACDS05260	545947	546855	-	302	6	chromosome 1	NC_021287.1	P	ATP-binding cassette domain-containing protein	NE	NE	NE
BRPE64_RS02515	BRPE64_ACDS05270	546852	547733	-	293	11	chromosome 1	NC_021287.1	P	zinc ABC transporter solute-binding protein	NE	NE	NE
BRPE64_RS02520	BRPE64_ACDS05280	547781	548239	-	152	3	chromosome 1	NC_021287.1	P	transcriptional repressor	NE	NE	NE
BRPE64_RS02525	0	548563	549264	-	233	11	chromosome 1	NC_021287.1	#N/A	hypothetical protein	NE	NE	NE
BRPE64_RS02530	0	549820	550593	+	257	9	chromosome 1	NC_021287.1	IQR	L-iditol 2-dehydrogenase	NE	NE	NE
BRPE64_RS02535	BRPE64_ACDS05310	550959	552242	+	427	18	chromosome 1	NC_021287.1	G	sugar ABC transporter substrate-binding protein	NE	NE	NE
BRPE64_RS02540	BRPE64_ACDS05320	552344	553282	+	312	10	chromosome 1	NC_021287.1	G	sugar ABC transporter permease	NE	NE	NE
BRPE64_RS02545	BRPE64_ACDS05330	553279	554130	+	283	9	chromosome 1	NC_021287.1	G	carbohydrate ABC transporter permease	NE	NE	NE
BRPE64_RS02550	BRPE64_ACDS05340	554186	554854	+	222	5	chromosome 1	NC_021287.1	GR	HAD family phosphatase	NE	NE	NE
BRPE64_RS02555	BRPE64_ACDS05350	554899	556035	+	378	9	chromosome 1	NC_021287.1	E	sn-glycerol-3-phosphate ABC transporter ATP-binding protein UgpC	NE	NE	NE
BRPE64_RS02560	BRPE64_ACDS05360	556152	557015	+	287	7	chromosome 1	NC_021287.1	R	MOSC domain-containing protein	NE	NE	NE
BRPE64_RS02565	BRPE64_ACDS05370	557025	557972	-	315	5	chromosome 1	NC_021287.1	K	sugar-binding transcriptional regulator	NE	NE	NE
BRPE64_RS02570	BRPE64_ACDS05380	558199	559680	-	493	8	chromosome 1	NC_021287.1	G	xylulokinase	NE	GA	NE
BRPE64_RS02575	BRPE64_ACDS05390	559885	561279	-	464	15	chromosome 1	NC_021287.1	G	mannitol dehydrogenase family protein	NE	GA	NE
BRPE64_RS02580	#N/A	561393	561641	+	82	5	chromosome 1	NC_021287.1	#N/A	hypothetical+protein	NE	NE	NE
BRPE64_RS02585	BRPE64_ACDS05400	562214	563035	-	273	9	chromosome 1	NC_021287.1	T	EAL domain-containing protein	NE	NE	NE
BRPE64_RS02590	BRPE64_ACDS05420	563287	564624	+	445	19	chromosome 1	NC_021287.1	Q	homogentisate 1,2-dioxygenase	NE	NE	NE
BRPE64_RS02595	BRPE64_ACDS05430	564621	565907	+	428	15	chromosome 1	NC_021287.1	Q	fumarylacetoacetase	NE	NE	NE
BRPE64_RS02600	0	566340	566528	-	62	1	chromosome 1	NC_021287.1	#N/A	hypothetical+protein	NE	NE	NE
BRPE64_RS02605	BRPE64_ACDS05450	566581	568701	+	706	44	chromosome 1	NC_021287.1	#N/A	hypothetical protein	NE	NE	NE
BRPE64_RS02610	BRPE64_ACDS05460	568885	570036	-	383	8	chromosome 1	NC_021287.1	G	MFS transporter	NE	NE	NE
BRPE64_RS02615	BRPE64_ACDS05470	570086	571258	-	390	8	chromosome 1	NC_021287.1	G	MFS transporter	NE	NE	NE
BRPE64_RS02620	BRPE64_ACDS05480	571604	572038	+	144	2	chromosome 1	NC_021287.1	#N/A	hypothetical protein	NE	NE	NE
BRPE64_RS02625	BRPE64_ACDS05490	572001	572690	-	229	2	chromosome 1	NC_021287.1	R	ligase-associated DNA damage response endonuclease PdeM	NE	NE	NE
BRPE64_RS02630	BRPE64_ACDS05500	572704	575322	-	872	19	chromosome 1	NC_021287.1	L	ligase-associated DNA damage response DEXH box helicase	NE	NE	NE
BRPE64_RS02635	BRPE64_ACDS05510	575319	576986	-	555	13	chromosome 1	NC_021287.1	L	ATP-dependent DNA ligase	NE	NE	NE
BRPE64_RS02640	BRPE64_ACDS05520	576983	578035	-	350	9	chromosome 1	NC_021287.1	J	ligase-associated DNA damage response exonuclease	NE	NE	NE
BRPE64_RS02645	BRPE64_ACDS05530	578228	578785	+	185	5	chromosome 1	NC_021287.1	#N/A	hypothetical protein	NE	NE	NE
BRPE64_RS02650	BRPE64_ACDS05540	578854	579855	-	333	18	chromosome 1	NC_021287.1	K	LysR family transcriptional regulator	NE	NE	NE
BRPE64_RS02655	BRPE64_ACDS05550	580368	582050	+	560	9	chromosome 1	NC_021287.1	R	aspartate-alanine antiporter	NE	NE	NE
BRPE64_RS02660	BRPE64_ACDS05560	582078	583772	+	564	17	chromosome 1	NC_021287.1	R	aspartate-alanine antiporter	NE	NE	NE
BRPE64_RS02665	BRPE64_ACDS05570	583844	584689	+	281	7	chromosome 1	NC_021287.1	Q	aldo/keto reductase	NE	NE	NE
BRPE64_RS02670	BRPE64_ACDS05580	584723	585163	-	146	3	chromosome 1	NC_021287.1	#N/A	hypothetical protein	NE	NE	NE
BRPE64_RS02675	BRPE64_ACDS05590	585238	587316	-	692	17	chromosome 1	NC_021287.1	EP	ABC transporter ATP-binding protein	NE	NE	NE
BRPE64_RS02680	BRPE64_ACDS05600	587313	588170	-	285	8	chromosome 1	NC_021287.1	EP	ABC transporter permease	NE	NE	NE
BRPE64_RS02685	BRPE64_ACDS05610	588167	589186	-	339	11	chromosome 1	NC_021287.1	EP	ABC transporter permease	NE	NE	NE
BRPE64_RS02690	BRPE64_ACDS05620	589191	590852	-	553	19	chromosome 1	NC_021287.1	E	ABC transporter substrate-binding protein	NE	NE	NE
BRPE64_RS02695	BRPE64_ACDS05640	591022	591501	-	159	4	chromosome 1	NC_021287.1	R	cupin domain-containing protein	NE	GA	NE
BRPE64_RS02700	BRPE64_ACDS05650	591633	593738	-	701	15	chromosome 1	NC_021287.1	J	elongation factor G	NE	NE	NE
BRPE64_RS02705	BRPE64_ACDS05660	593977	594441	-	154	4	chromosome 1	NC_021287.1	S	DUF192 domain-containing protein	NE	NE	NE
BRPE64_RS02710	BRPE64_ACDS05680	595298	595873	-	191	5	chromosome 1	NC_021287.1	J	pseudouridine synthase	NE	NE	NE
BRPE64_RS02715	BRPE64_ACDS05700	596123	597379	+	418	19	chromosome 1	NC_021287.1	C	NADP-dependent isocitrate dehydrogenase	NE	NE	NE
BRPE64_RS02720	BRPE64_ACDS05710	597562	597768	-	68	2	chromosome 1	NC_021287.1	K	cold-shock protein	NE	GA	NE
BRPE64_RS02725	BRPE64_ACDS05720	598292	598606	+	104	6	chromosome 1	NC_021287.1	O	ATP-dependent Clp protease adapter ClpS	NE	NE	NE
BRPE64_RS02730	BRPE64_ACDS05730	598603	600906	+	767	14	chromosome 1	NC_021287.1	O	ATP-dependent Clp protease ATP-binding subunit ClpA	NE	NE	NE
BRPE64_RS02735	BRPE64_ACDS05740	600977	603487	-	836	39	chromosome 1	NC_021287.1	G	hypothetical protein	NE	NE	NE
BRPE64_RS02740	BRPE64_ACDS05750	603803	604249	-	148	6	chromosome 1	NC_021287.1	FV	dUTP diphosphatase	NE	NE	NE
BRPE64_RS02745	BRPE64_ACDS05760	604255	605262	-	335	14	chromosome 1	NC_021287.1	HR	LLM class flavin-dependent oxidoreductase	NE	NE	NE
BRPE64_RS02750	BRPE64_ACDS05770	605267	606478	-	403	5	chromosome 1	NC_021287.1	H	bifunctional phosphopantothenoylcysteine decarboxylase/phosphopantothenate--cysteine ligase CoaBC	ES	ES	ES
BRPE64_RS02755	BRPE64_ACDS05780	606558	607064	-	168	5	chromosome 1	NC_021287.1	MU	lipoprotein signal peptidase	ES	ES	ES
BRPE64_RS02760	BRPE64_ACDS05790	607065	609896	-	943	39	chromosome 1	NC_021287.1	J	isoleucine--tRNA ligase	ES	ES	ES
BRPE64_RS02765	BRPE64_ACDS05800	609998	610993	-	331	7	chromosome 1	NC_021287.1	H	bifunctional riboflavin kinase/FAD synthetase	ES	ES	ES
BRPE64_RS02770	BRPE64_ACDS05810	611155	611805	+	216	5	chromosome 1	NC_021287.1	F	phosphoribosylglycinamide formyltransferase	NE	NE	NE
BRPE64_RS02775	BRPE64_ACDS05820	611802	613136	+	444	6	chromosome 1	NC_021287.1	J	RsmB/NOP family class I SAM-dependent RNA methyltransferase	NE	NE	NE
BRPE64_RS02780	BRPE64_ACDS05830	613152	614516	+	454	14	chromosome 1	NC_021287.1	M	mechanosensitive ion channel	NE	NE	NE
BRPE64_RS02785	BRPE64_ACDS05840	614758	615954	+	398	16	chromosome 1	NC_021287.1	I	fatty acid desaturase	ES	ES	ES
BRPE64_RS02790	BRPE64_ACDS05850	616077	617204	+	375	6	chromosome 1	NC_021287.1	H	quinolinate synthase NadA	NE	NE	NE
BRPE64_RS02795	BRPE64_ACDS05860	617201	618067	+	288	8	chromosome 1	NC_021287.1	H	carboxylating nicotinate-nucleotide diphosphorylase	NE	NE	NE
BRPE64_RS02800	BRPE64_ACDS05870	618071	619669	-	532	16	chromosome 1	NC_021287.1	H	L-aspartate oxidase	NE	NE	NE
BRPE64_RS02805	BRPE64_ACDS05890	619895	620062	-	55	2	chromosome 1	NC_021287.1	J	50S ribosomal protein L33	NE	NE	NE
BRPE64_RS02810	BRPE64_ACDS05900	620074	620307	-	77	1	chromosome 1	NC_021287.1	J	50S ribosomal protein L28	ES	ES	ES
BRPE64_RS02815	BRPE64_ACDS05910	620565	621308	-	247	8	chromosome 1	NC_021287.1	L	DNA repair protein RadC	GA	NE	NE
BRPE64_RS02820	BRPE64_ACDS05920	621513	621968	+	151	3	chromosome 1	NC_021287.1	O	peptidylprolyl isomerase	NE	NE	NE
BRPE64_RS02825	BRPE64_ACDS05930	621971	622939	+	322	11	chromosome 1	NC_021287.1	I	4-hydroxy-3-methylbut-2-enyl diphosphate reductase	NE	NE	NE
BRPE64_RS02830	BRPE64_ACDS05940	623369	624595	+	408	12	chromosome 1	NC_021287.1	E	branched-chain amino acid ABC transporter substrate-binding protein	NE	NE	NE
BRPE64_RS02835	BRPE64_ACDS05950	624818	625768	+	316	6	chromosome 1	NC_021287.1	E	branched-chain amino acid ABC transporter permease	NE	NE	NE
BRPE64_RS02840	BRPE64_ACDS05960	625793	626962	+	389	16	chromosome 1	NC_021287.1	E	branched-chain amino acid ABC transporter permease	GA	NE	NE
BRPE64_RS02845	BRPE64_ACDS05970	626979	627755	+	258	10	chromosome 1	NC_021287.1	E	ABC transporter ATP-binding protein	NE	NE	NE
BRPE64_RS02850	BRPE64_ACDS05980	627756	628478	+	240	6	chromosome 1	NC_021287.1	E	ABC transporter ATP-binding protein	NE	NE	NE
BRPE64_RS02855	BRPE64_ACDS05990	628532	628957	-	141	5	chromosome 1	NC_021287.1	J	GNAT family acetyltransferase	NE	NE	NE
BRPE64_RS02860	BRPE64_ACDS06000	628954	630138	-	394	7	chromosome 1	NC_021287.1	E	acetylornithine transaminase	NE	NE	NE
BRPE64_RS02865	BRPE64_ACDS06010	630412	631443	-	343	10	chromosome 1	NC_021287.1	HC	CDP-6-deoxy-delta-3,4-glucoseen reductase	NE	NE	NE
BRPE64_RS02870	BRPE64_ACDS06030	631531	632562	+	343	7	chromosome 1	NC_021287.1	M	NAD-dependent epimerase/dehydratase family protein	NE	NE	NE
BRPE64_RS02880	BRPE64_ACDS06050	632859	633698	-	279	10	chromosome 1	NC_021287.1	I	alpha/beta hydrolase	NE	NE	NE
BRPE64_RS02885	BRPE64_ACDS06060	633780	634493	-	237	8	chromosome 1	NC_021287.1	J	16S rRNA pseudouridine(516) synthase	NE	NE	NE
BRPE64_RS02890	BRPE64_ACDS06070	634570	635667	-	365	9	chromosome 1	NC_021287.1	R	TIGR03118 family protein	NE	NE	NE
BRPE64_RS02910	0	639772	640041	+	89	3	chromosome 1	NC_021287.1	KX	AlpA family phage regulatory protein	NE	NE	NE
BRPE64_RS02915	0	640131	640763	+	210	9	chromosome 1	NC_021287.1	X	Rha family transcriptional regulator	NE	NE	NE
BRPE64_RS02925	0	641734	641955	+	73	1	chromosome 1	NC_021287.1	#N/A	hypothetical+protein	NE	NE	NE
BRPE64_RS02930	BRPE64_ACDS06180	641948	642367	+	139	4	chromosome 1	NC_021287.1	#N/A	hypothetical protein	NE	NE	NE
BRPE64_RS02935	BRPE64_ACDS06190	642360	642593	+	77	4	chromosome 1	NC_021287.1	#N/A	hypothetical protein	NE	NE	NE
BRPE64_RS02945	0	645403	645915	+	170	6	chromosome 1	NC_021287.1	#N/A	hypothetical+protein	NE	NE	NE
BRPE64_RS02955	0	646997	647470	+	157	9	chromosome 1	NC_021287.1	#N/A	hypothetical protein	NE	NE	NE
BRPE64_RS02960	BRPE64_ACDS06230	647557	648774	-	405	11	chromosome 1	NC_021287.1	LX	integrase arm-type DNA-binding domain-containing protein	NE	NE	NE
BRPE64_RS02965	BRPE64_AtRNA00060	648960	649044	-	28	1	chromosome 1	NC_021287.1	-	old_locus_tag=BRPE64_AtRNA00060	NE	NE	NE
BRPE64_RS02970	BRPE64_ACDS06240	649159	650319	-	386	14	chromosome 1	NC_021287.1	E	ABC transporter substrate-binding protein	NE	NE	NE
BRPE64_RS02975	BRPE64_ACDS06250	650378	651319	-	313	10	chromosome 1	NC_021287.1	K	CysB family HTH-type transcriptional regulator	NE	NE	NE
BRPE64_RS02980	BRPE64_ACDS06260	651558	653234	+	558	15	chromosome 1	NC_021287.1	P	nitrite/sulfite reductase	NE	GD	NE
BRPE64_RS02985	BRPE64_ACDS06270	653245	653784	+	179	4	chromosome 1	NC_021287.1	S	DUF934 domain-containing protein	NE	GD	NE
BRPE64_RS02990	BRPE64_ACDS06280	653788	654510	+	240	10	chromosome 1	NC_021287.1	EH	phosphoadenylyl-sulfate reductase	NE	GD	NE
BRPE64_RS02995	BRPE64_ACDS06290	654622	655584	+	320	9	chromosome 1	NC_021287.1	EH	sulfate adenylyltransferase subunit CysD	NE	GD	NE
BRPE64_RS03000	BRPE64_ACDS06300	655612	656925	+	437	12	chromosome 1	NC_021287.1	P	sulfate adenylyltransferase	NE	GD	NE
BRPE64_RS03005	BRPE64_ACDS06310	656943	657698	+	251	4	chromosome 1	NC_021287.1	H	uroporphyrinogen-III C-methyltransferase	NE	GD	NE
BRPE64_RS03010	BRPE64_ACDS06320	657835	658224	-	129	4	chromosome 1	NC_021287.1	H	cobalamin biosynthesis protein CbiX	NE	ES	NE
BRPE64_RS03015	BRPE64_ACDS06330	658245	659393	-	382	16	chromosome 1	NC_021287.1	MN	LPS export ABC transporter permease LptG	ES	ES	ES
BRPE64_RS03020	BRPE64_ACDS06340	659398	660489	-	363	8	chromosome 1	NC_021287.1	MN	LPS export ABC transporter permease LptF	ES	ES	ES
BRPE64_RS03025	BRPE64_ACDS06360	660659	662191	+	510	12	chromosome 1	NC_021287.1	E	leucyl aminopeptidase	NE	NE	NE
BRPE64_RS03030	BRPE64_ACDS06370	662199	662615	+	138	3	chromosome 1	NC_021287.1	L	DNA polymerase III subunit chi	NE	NE	NE
BRPE64_RS03035	BRPE64_ACDS06380	662686	663027	+	113	2	chromosome 1	NC_021287.1	#N/A	DUF2486 family protein	NE	NE	NE
BRPE64_RS03040	BRPE64_ACDS06390	663032	663394	-	120	2	chromosome 1	NC_021287.1	C	cytochrome c class I	NE	NE	NE
BRPE64_RS03045	BRPE64_ACDS06400	663518	665191	-	557	12	chromosome 1	NC_021287.1	EG	dihydroxy-acid dehydratase	NE	NE	NE
BRPE64_RS03050	BRPE64_ACDS06410	665311	666270	+	319	7	chromosome 1	NC_021287.1	K	LysR family transcriptional regulator	NE	NE	NE
BRPE64_RS03055	BRPE64_ACDS06420	666308	667210	+	300	15	chromosome 1	NC_021287.1	M	prolipoprotein diacylglyceryl transferase	ES	ES	ES
BRPE64_RS03060	BRPE64_ACDS06430	667251	667979	-	242	3	chromosome 1	NC_021287.1	S	SIMPL domain-containing protein	NE	NE	NE
BRPE64_RS03065	BRPE64_ACDS06440	668071	668529	-	152	5	chromosome 1	NC_021287.1	R	EVE domain-containing protein	NE	NE	NE
BRPE64_RS03070	BRPE64_ACDS06450	668910	669224	-	104	2	chromosome 1	NC_021287.1	D	cell division protein ZapA	NE	NE	NE
BRPE64_RS03075	BRPE64_ACDS06460	669221	669601	-	126	1	chromosome 1	NC_021287.1	#N/A	hypothetical protein	NE	NE	NE
BRPE64_RS03080	BRPE64_ACDS06470	670216	672105	+	629	28	chromosome 1	NC_021287.1	H	TonB-dependent receptor	NE	NE	NE
BRPE64_RS03085	BRPE64_ACDS06480	672132	673130	+	332	3	chromosome 1	NC_021287.1	P	iron ABC transporter permease	NE	NE	NE
BRPE64_RS03090	BRPE64_ACDS06490	673127	673903	+	258	4	chromosome 1	NC_021287.1	PH	ABC transporter ATP-binding protein	NE	NE	NE
BRPE64_RS03095	BRPE64_ACDS06500	673914	674966	+	350	6	chromosome 1	NC_021287.1	H	nicotinate-nucleotide--dimethylbenzimidazole phosphoribosyltransferase	NE	NE	NE
BRPE64_RS03100	BRPE64_ACDS06510	674968	675729	+	253	11	chromosome 1	NC_021287.1	H	adenosylcobinamide-GDP ribazoletransferase	NE	NE	NE
BRPE64_RS03105	BRPE64_ACDS06520	675714	676304	+	196	6	chromosome 1	NC_021287.1	G	alpha-ribazole phosphatase	NE	NE	NE
BRPE64_RS03110	BRPE64_ACDS06530	676319	677230	-	303	10	chromosome 1	NC_021287.1	P	ABC transporter substrate-binding protein	NE	NE	NE
BRPE64_RS03115	BRPE64_ACDS06540	677221	678216	-	331	8	chromosome 1	NC_021287.1	E	threonine-phosphate decarboxylase	NE	NE	NE
BRPE64_RS03120	BRPE64_ACDS06550	678218	679168	-	316	5	chromosome 1	NC_021287.1	H	cobalamin biosynthesis protein	NE	NE	NE
BRPE64_RS03125	BRPE64_ACDS06560	679176	679739	-	187	3	chromosome 1	NC_021287.1	H	bifunctional adenosylcobinamide kinase/adenosylcobinamide-phosphate guanylyltransferase	NE	NE	NE
BRPE64_RS03130	BRPE64_ACDS06570	679796	681280	+	494	14	chromosome 1	NC_021287.1	H	cobyric acid synthase	NE	NE	NE
BRPE64_RS03135	BRPE64_ACDS06580	681274	681693	-	139	3	chromosome 1	NC_021287.1	Q	PaaI family thioesterase	NE	NE	NE
BRPE64_RS03140	BRPE64_ACDS06590	681955	682581	+	208	6	chromosome 1	NC_021287.1	N	ParA family protein	NE	NE	NE
BRPE64_RS03145	BRPE64_ACDS06600	682640	683026	-	128	3	chromosome 1	NC_021287.1	H	aspartate 1-decarboxylase	NE	NE	NE
BRPE64_RS03150	BRPE64_ACDS06610	683058	683891	-	277	9	chromosome 1	NC_021287.1	H	pantoate--beta-alanine ligase	ES	ES	ES
BRPE64_RS03155	BRPE64_ACDS06620	683961	684788	-	275	8	chromosome 1	NC_021287.1	L	segregation/condensation protein A	ES	ES	ES
BRPE64_RS03160	BRPE64_ACDS06630	684859	685044	-	61	1	chromosome 1	NC_021287.1	#N/A	DUF3460 family protein	ES	ES	NE
BRPE64_RS03165	0	685043	685345	+	100	2	chromosome 1	NC_021287.1	#N/A	hypothetical+protein	NE	NE	NE
BRPE64_RS03170	BRPE64_ACDS06640	685448	687235	+	595	30	chromosome 1	NC_021287.1	M	outer membrane protein assembly factor	NE	NE	NE
BRPE64_RS03175	BRPE64_ACDS06650	687273	691421	+	1382	17	chromosome 1	NC_021287.1	U	DUF490 domain-containing protein	NE	NE	NE
BRPE64_RS03180	BRPE64_ACDS06670	691979	692527	+	182	9	chromosome 1	NC_021287.1	N	type 1 fimbrial protein	NE	NE	NE
BRPE64_RS03185	0	692530	692715	+	61	3	chromosome 1	NC_021287.1	#N/A	hypothetical protein	NE	NE	NE
BRPE64_RS03190	BRPE64_ACDS06680	692724	693467	+	247	9	chromosome 1	NC_021287.1	W	fimbria/pilus periplasmic chaperone	NE	NE	NE
BRPE64_RS03195	BRPE64_ACDS06690	693604	696402	+	932	49	chromosome 1	NC_021287.1	NW	fimbria/pilus outer membrane usher protein	NE	NE	NE
BRPE64_RS03200	BRPE64_ACDS06700	696497	697027	+	176	3	chromosome 1	NC_021287.1	N	type 1 fimbrial protein	NE	NE	NE
BRPE64_RS03205	BRPE64_ACDS06710	697198	699315	-	705	27	chromosome 1	NC_021287.1	J	methionine--tRNA ligase	ES	ES	ES
BRPE64_RS03210	BRPE64_ACDS06720	699711	700367	-	218	8	chromosome 1	NC_021287.1	M	OmpA family protein	NE	NE	NE
BRPE64_RS03215	BRPE64_ACDS06730	700630	701718	+	362	6	chromosome 1	NC_021287.1	D	iron-sulfur cluster carrier protein ApbC	NE	NE	NE
BRPE64_RS03220	BRPE64_ACDS06740	701855	702388	+	177	5	chromosome 1	NC_021287.1	P	superoxide dismutase family protein	NE	NE	NE
BRPE64_RS03225	BRPE64_ACDS06760	702561	703130	+	189	11	chromosome 1	NC_021287.1	F	dCTP deaminase	ES	ES	ES
BRPE64_RS03230	BRPE64_ACDS06770	703248	705554	+	768	19	chromosome 1	NC_021287.1	E	arginine/lysine/ornithine decarboxylase	GD	NE	NE
BRPE64_RS03235	BRPE64_ACDS06780	705628	706233	-	201	8	chromosome 1	NC_021287.1	O	glutathione transferase GstA	NE	NE	NE
BRPE64_RS03240	BRPE64_ACDS06790	706356	707285	-	309	9	chromosome 1	NC_021287.1	P	hypothetical protein	NE	NE	NE
BRPE64_RS03245	BRPE64_ACDS06800	707442	708845	-	467	11	chromosome 1	NC_021287.1	E	argininosuccinate lyase	NE	ES	ES
BRPE64_RS03250	BRPE64_ACDS06810	708925	709740	-	271	6	chromosome 1	NC_021287.1	K	helix-turn-helix domain-containing protein	NE	NE	NE
BRPE64_RS03255	BRPE64_ACDS06820	709894	710658	+	254	4	chromosome 1	NC_021287.1	H	class I SAM-dependent methyltransferase	NE	NE	NE
BRPE64_RS03260	BRPE64_ACDS06830	710699	713785	-	1028	26	chromosome 1	NC_021287.1	C	phosphoenolpyruvate carboxylase	NE	GD	NE
BRPE64_RS03265	0	713798	713980	-	60	1	chromosome 1	NC_021287.1	#N/A	hypothetical+protein	NE	ES	NE
BRPE64_RS03270	BRPE64_ACDS06850	714126	715133	+	335	7	chromosome 1	NC_021287.1	H	hydroxymethylbilane synthase	ES	ES	ES
BRPE64_RS03275	BRPE64_ACDS06860	715133	717247	+	704	8	chromosome 1	NC_021287.1	H	fused uroporphyrinogen-III synthase HemD/membrane protein HemX	ES	ES	ES
BRPE64_RS03280	BRPE64_ACDS06870	717244	718440	+	398	9	chromosome 1	NC_021287.1	S	heme biosynthesis protein HemY	NE	NE	NE
BRPE64_RS03285	BRPE64_ACDS06880	718634	719863	+	409	10	chromosome 1	NC_021287.1	E	G-D-S-L family lipolytic protein	NE	NE	NE
BRPE64_RS03290	BRPE64_ACDS06890	719920	720243	-	107	2	chromosome 1	NC_021287.1	P	rhodanese domain protein	NE	NE	NE
BRPE64_RS03295	BRPE64_ACDS06900	720314	720967	-	217	3	chromosome 1	NC_021287.1	O	protein-L-isoaspartate O-methyltransferase	NE	NE	NE
BRPE64_RS03300	BRPE64_ACDS06910	721093	721713	-	206	7	chromosome 1	NC_021287.1	S	trimeric intracellular cation channel family protein	NE	NE	NE
BRPE64_RS03305	BRPE64_ACDS06920	721703	722518	-	271	4	chromosome 1	NC_021287.1	L	Smr protein/MutS2	NE	NE	NE
BRPE64_RS03310	BRPE64_ACDS06930	722776	723774	-	332	10	chromosome 1	NC_021287.1	O	thioredoxin-disulfide reductase	ES	ES	ES
BRPE64_RS03315	BRPE64_ACDS06940	724158	726482	+	774	17	chromosome 1	NC_021287.1	D	DNA translocase FtsK	NE	NE	NE
BRPE64_RS03320	BRPE64_ACDS06950	726552	727232	+	226	4	chromosome 1	NC_021287.1	M	outer membrane lipoprotein chaperone LolA	NE	NE	NE
BRPE64_RS03325	BRPE64_ACDS06960	727251	727703	-	150	5	chromosome 1	NC_021287.1	#N/A	hypothetical protein	NE	NE	NE
BRPE64_RS03330	BRPE64_ACDS06970	727966	728877	-	303	12	chromosome 1	NC_021287.1	K	LysR family transcriptional regulator	NE	NE	NE
BRPE64_RS03335	BRPE64_ACDS06980	729076	730041	+	321	9	chromosome 1	NC_021287.1	E	agmatinase	NE	NE	NE
BRPE64_RS03340	BRPE64_ACDS06990	730043	731353	-	436	12	chromosome 1	NC_021287.1	F	putative hydroxymethylpyrimidine transporter CytX	NE	NE	NE
BRPE64_RS03345	BRPE64_ACDS07010	731597	732913	+	438	14	chromosome 1	NC_021287.1	L	replication-associated recombination protein A	NE	NE	NE
BRPE64_RS03350	BRPE64_ACDS07020	733005	734303	+	432	12	chromosome 1	NC_021287.1	J	serine--tRNA ligase	ES	ES	ES
BRPE64_RS03355	BRPE64_AtRNA00070	734455	734545	+	30	3	chromosome 1	NC_021287.1	-	old_locus_tag=BRPE64_AtRNA00070	NE	NE	NE
BRPE64_RS03360	BRPE64_ACDS07030	734671	735021	-	116	3	chromosome 1	NC_021287.1	#N/A	hypothetical protein	NE	NE	NE
BRPE64_RS03365	0	735051	735299	-	82	3	chromosome 1	NC_021287.1	#N/A	hypothetical+protein	NE	NE	NE
BRPE64_RS03370	BRPE64_ACDS07040	735292	736074	+	260	11	chromosome 1	NC_021287.1	J	type I methionyl aminopeptidase	NE	NE	NE
BRPE64_RS03375	BRPE64_ACDS07050	736247	736771	+	174	4	chromosome 1	NC_021287.1	J	GNAT family N-acetyltransferase	NE	NE	NE
BRPE64_RS03380	BRPE64_ACDS07060	736914	737699	+	261	8	chromosome 1	NC_021287.1	D	septum site-determining protein MinC	NE	NE	NE
BRPE64_RS03385	BRPE64_ACDS07070	737775	738590	+	271	8	chromosome 1	NC_021287.1	D	septum site-determining protein MinD	NE	NE	NE
BRPE64_RS03390	BRPE64_ACDS07080	738600	738854	+	84	3	chromosome 1	NC_021287.1	D	cell division topological specificity factor MinE	ES	ES	ES
BRPE64_RS03395	BRPE64_ACDS07090	739221	739532	+	103	2	chromosome 1	NC_021287.1	#N/A	BcpO-related WXXGXW repeat protein	NE	NE	NE
BRPE64_RS03400	BRPE64_ACDS07110	739665	741050	-	461	11	chromosome 1	NC_021287.1	P	chloride channel protein	NE	NE	NE
BRPE64_RS03405	BRPE64_ACDS07120	741336	741515	-	59	1	chromosome 1	NC_021287.1	#N/A	hypothetical+protein	NE	NE	NE
BRPE64_RS03410	BRPE64_ACDS07130	741773	742984	+	403	16	chromosome 1	NC_021287.1	S	OpgC domain-containing protein	NE	NE	NE
BRPE64_RS03415	BRPE64_ACDS07140	743009	744313	-	434	9	chromosome 1	NC_021287.1	GEPR	MHS family MFS transporter	NE	NE	NE
BRPE64_RS03420	BRPE64_ACDS07150	744622	745101	-	159	3	chromosome 1	NC_021287.1	M	energy transducer TonB	NE	NE	NE
BRPE64_RS03425	0	745489	745671	+	60	0	chromosome 1	NC_021287.1	#N/A	hypothetical+protein	N/A	N/A	N/A
BRPE64_RS03430	BRPE64_ACDS07180	745708	746025	-	105	4	chromosome 1	NC_021287.1	#N/A	hypothetical protein	NE	NE	NE
BRPE64_RS03435	0	747232	747426	+	64	6	chromosome 1	NC_021287.1	#N/A	hypothetical protein	NE	NE	NE
BRPE64_RS03440	0	747440	747856	+	138	11	chromosome 1	NC_021287.1	#N/A	DUF4279 domain-containing protein	NE	NE	NE
BRPE64_RS03445	BRPE64_ACDS07200	749360	753748	+	1462	78	chromosome 1	NC_021287.1	#N/A	hypothetical+protein	NE	NE	NE
BRPE64_RS03455	0	754386	755552	-	388	46	chromosome 1	NC_021287.1	#N/A	SMI1/KNR4 family protein	NE	NE	NE
BRPE64_RS03460	BRPE64_ACDS07220	756139	757419	-	426	28	chromosome 1	NC_021287.1	G	MFS transporter	NE	NE	NE
BRPE64_RS03465	BRPE64_ACDS07230	757460	758707	-	415	19	chromosome 1	NC_021287.1	I	ATP-grasp domain-containing protein	NE	NE	NE
BRPE64_RS03470	BRPE64_ACDS07240	758704	759771	-	355	20	chromosome 1	NC_021287.1	R	iron-containing redox enzyme family protein	NE	NE	NE
BRPE64_RS03475	BRPE64_ACDS07250	759787	762060	-	757	36	chromosome 1	NC_021287.1	E	pyridoxal-phosphate dependent enzyme	NE	NE	NE
BRPE64_RS03480	#N/A	763473	763658	+	61	6	chromosome 1	NC_021287.1	#N/A	hypothetical+protein	NE	NE	NE
BRPE64_RS03485	0	764590	765351	-	253	22	chromosome 1	NC_021287.1	S	DUF1275 domain-containing protein	NE	NE	NE
BRPE64_RS03490	0	765909	766133	-	74	4	chromosome 1	NC_021287.1	#N/A	hypothetical+protein	NE	NE	NE
BRPE64_RS03500	0	767724	768428	-	234	16	chromosome 1	NC_021287.1	R	MBL fold metallo-hydrolase	NE	NE	NE
BRPE64_RS03505	0	768539	768922	-	127	9	chromosome 1	NC_021287.1	#N/A	hypothetical+protein	NE	NE	NE
BRPE64_RS03510	BRPE64_ACDS07280	769028	770626	+	532	28	chromosome 1	NC_021287.1	C	cytochrome c oxidase subunit I	NE	NE	NE
BRPE64_RS03515	0	771145	771579	+	144	12	chromosome 1	NC_021287.1	R	YeeE/YedE family protein	NE	NE	NE
BRPE64_RS03520	0	771581	772027	+	148	7	chromosome 1	NC_021287.1	R	YeeE/YedE family protein	NE	NE	NE
BRPE64_RS03525	BRPE64_ACDS07290	772233	772460	-	75	4	chromosome 1	NC_021287.1	#N/A	hypothetical protein	NE	NE	NE
BRPE64_RS03535	BRPE64_ACDS07310	772923	774227	-	434	27	chromosome 1	NC_021287.1	P	voltage-gated chloride channel family protein	NE	NE	NE
BRPE64_RS03540	BRPE64_ACDS07320	774552	775634	+	360	15	chromosome 1	NC_021287.1	C	molybdopterin-dependent oxidoreductase	NE	NE	NE
BRPE64_RS03545	BRPE64_ACDS07330	775621	776529	-	302	19	chromosome 1	NC_021287.1	K	LysR family transcriptional regulator	NE	NE	NE
BRPE64_RS03550	BRPE64_ACDS07340	776709	777791	+	360	13	chromosome 1	NC_021287.1	V	TDT family transporter	NE	NE	NE
BRPE64_RS03555	0	777935	778522	+	195	7	chromosome 1	NC_021287.1	#N/A	uracil-DNA glycosylase	NE	NE	NE
BRPE64_RS03565	BRPE64_ACDS07360	779146	780624	+	492	36	chromosome 1	NC_021287.1	R	YncE family protein	NE	NE	NE
BRPE64_RS03570	BRPE64_ACDS07370	781309	781587	-	92	4	chromosome 1	NC_021287.1	#N/A	hypothetical+protein	NE	NE	NE
BRPE64_RS03575	BRPE64_ACDS07390	782042	783565	+	507	27	chromosome 1	NC_021287.1	X	IS21 family transposase	NE	NE	NE
BRPE64_RS03580	0	783578	784345	+	255	9	chromosome 1	NC_021287.1	L	ATP-binding protein	NE	NE	NE
BRPE64_RS03590	0	785883	786095	-	70	1	chromosome 1	NC_021287.1	#N/A	hypothetical+protein	NE	NE	NE
BRPE64_RS03595	0	786141	786371	-	76	4	chromosome 1	NC_021287.1	#N/A	hypothetical+protein	NE	NE	NE
BRPE64_RS03600	0	787020	787274	-	84	12	chromosome 1	NC_021287.1	#N/A	hypothetical+protein	NE	NE	NE
BRPE64_RS03605	0	788120	788785	-	221	13	chromosome 1	NC_021287.1	TK	hypothetical protein	NE	NE	NE
BRPE64_RS03610	BRPE64_ACDS07430	789355	792147	-	930	42	chromosome 1	NC_021287.1	X	DUF927 domain-containing protein	NE	NE	NE
BRPE64_RS03615	0	792144	792479	-	111	1	chromosome 1	NC_021287.1	#N/A	hypothetical protein	NE	NE	NE
BRPE64_RS03620	BRPE64_ACDS07450	792476	792706	-	76	4	chromosome 1	NC_021287.1	#N/A	hypothetical protein	NE	NE	NE
BRPE64_RS03625	BRPE64_ACDS07460	792703	792933	-	76	4	chromosome 1	NC_021287.1	#N/A	hypothetical protein	NE	NE	NE
BRPE64_RS03630	0	792926	793354	-	142	7	chromosome 1	NC_021287.1	#N/A	hypothetical protein	NE	NE	NE
BRPE64_RS03635	0	793347	793526	-	59	0	chromosome 1	NC_021287.1	#N/A	hypothetical+protein	N/A	N/A	N/A
BRPE64_RS03640	0	793877	794086	-	69	0	chromosome 1	NC_021287.1	KX	transcriptional regulator	N/A	N/A	N/A
BRPE64_RS03645	0	794222	795007	-	261	18	chromosome 1	NC_021287.1	#N/A	hypothetical protein	NE	NE	NE
BRPE64_RS03650	BRPE64_ACDS07470	795099	796343	-	414	22	chromosome 1	NC_021287.1	LX	site-specific integrase	NE	NE	NE
BRPE64_RS03655	BRPE64_AtRNA00080	796585	796674	-	29	1	chromosome 1	NC_021287.1	-	old_locus_tag=BRPE64_AtRNA00080	NE	NE	NE
BRPE64_RS03660	BRPE64_ACDS07480	796720	797943	-	407	12	chromosome 1	NC_021287.1	G	MFS transporter	NE	NE	NE
BRPE64_RS03665	BRPE64_ACDS07490	797940	799166	-	408	11	chromosome 1	NC_021287.1	H	oxygen-independent coproporphyrinogen III oxidase-like protein	NE	NE	NE
BRPE64_RS03670	BRPE64_ACDS07500	799163	799789	-	208	7	chromosome 1	NC_021287.1	F	RdgB/HAM1 family non-canonical purine NTP pyrophosphatase	NE	NE	NE
BRPE64_RS03675	BRPE64_ACDS07510	799782	800540	-	252	7	chromosome 1	NC_021287.1	J	ribonuclease PH	NE	NE	NE
BRPE64_RS03680	BRPE64_ACDS07530	800827	801780	+	317	6	chromosome 1	NC_021287.1	S	YicC family protein	ES	ES	ES
BRPE64_RS03685	BRPE64_ACDS07540	801790	802464	+	224	7	chromosome 1	NC_021287.1	F	guanylate kinase	ES	ES	ES
BRPE64_RS03690	BRPE64_ACDS07550	802535	802738	+	67	2	chromosome 1	NC_021287.1	K	DNA-directed RNA polymerase subunit omega	ES	ES	ES
BRPE64_RS03695	BRPE64_ACDS07560	802884	805208	+	774	27	chromosome 1	NC_021287.1	TK	bifunctional (p)ppGpp synthetase/guanosine-3\\',5\\'-bis(diphosphate) 3\\'-pyrophosphohydrolase	ES	ES	ES
BRPE64_RS03700	BRPE64_ACDS07570	805266	805757	+	163	1	chromosome 1	NC_021287.1	#N/A	DUF2591 family protein	NE	NE	NE
BRPE64_RS03705	BRPE64_AtRNA00090	805826	805902	-	25	4	chromosome 1	NC_021287.1	-	old_locus_tag=BRPE64_AtRNA00090	NE	NE	NE
BRPE64_RS03710	BRPE64_AtRNA00100	805987	806063	-	25	4	chromosome 1	NC_021287.1	-	old_locus_tag=BRPE64_AtRNA00100	NE	NE	NE
BRPE64_RS03715	BRPE64_ACDS07580	806214	806768	+	184	7	chromosome 1	NC_021287.1	K	transcription elongation factor GreB	NE	NE	NE
BRPE64_RS03720	BRPE64_ACDS07590	806860	808017	-	385	20	chromosome 1	NC_021287.1	M	porin	NE	NE	NE
BRPE64_RS03725	0	808537	808779	-	80	3	chromosome 1	NC_021287.1	#N/A	hypothetical+protein	NE	NE	NE
BRPE64_RS03730	BRPE64_ACDS07620	809473	810618	+	381	9	chromosome 1	NC_021287.1	L	DNA polymerase III subunit epsilon	NE	NE	NE
BRPE64_RS03735	BRPE64_ACDS07630	810640	811242	-	200	2	chromosome 1	NC_021287.1	E	chorismate mutase	NE	NE	NE
BRPE64_RS03745	BRPE64_AtRNA00110	812313	812388	-	25	3	chromosome 1	NC_021287.1	-	old_locus_tag=BRPE64_AtRNA00110	NE	NE	NE
BRPE64_RS03750	BRPE64_ACDS07650	812442	813461	-	339	12	chromosome 1	NC_021287.1	G	class 1 fructose-bisphosphatase	NE	NE	NE
BRPE64_RS03755	BRPE64_ACDS07660	813634	816351	-	905	31	chromosome 1	NC_021287.1	E	aminopeptidase N	NE	NE	NE
BRPE64_RS03760	BRPE64_ACDS07670	816585	817310	+	241	18	chromosome 1	NC_021287.1	#N/A	DUF4136 domain-containing protein	NE	NE	NE
BRPE64_RS03765	0	817529	818224	+	231	7	chromosome 1	NC_021287.1	I	CDP-alcohol phosphatidyltransferase family protein	NE	NE	NE
BRPE64_RS03770	BRPE64_ACDS07700	818221	819051	+	276	18	chromosome 1	NC_021287.1	L	2OG-Fe(II) oxygenase	NE	NE	NE
BRPE64_RS03775	BRPE64_ACDS07710	819048	820064	+	338	6	chromosome 1	NC_021287.1	S	flippase-like domain-containing protein	NE	NE	NE
BRPE64_RS03780	BRPE64_ACDS07720	820089	820886	+	265	4	chromosome 1	NC_021287.1	I	phosphocholine cytidylyltransferase family protein	NE	NE	NE
BRPE64_RS03785	BRPE64_ACDS07730	820883	822589	+	568	14	chromosome 1	NC_021287.1	JM	phosphoenolpyruvate mutase	NE	NE	NE
BRPE64_RS03790	BRPE64_ACDS07740	822582	823748	+	388	6	chromosome 1	NC_021287.1	EH	phosphonopyruvate decarboxylase	NE	NE	NE
BRPE64_RS03795	BRPE64_ACDS07750	823748	824812	+	354	15	chromosome 1	NC_021287.1	EF	2-aminoethylphosphonate aminotransferase	NE	NE	NE
BRPE64_RS03800	BRPE64_ACDS07760	824825	825268	-	147	5	chromosome 1	NC_021287.1	#N/A	hypothetical protein	NE	NE	NE
BRPE64_RS03805	BRPE64_ACDS07770	825427	826755	-	442	11	chromosome 1	NC_021287.1	FR	guanine deaminase	NE	NE	NE
BRPE64_RS03810	BRPE64_ACDS07780	826781	828151	-	456	8	chromosome 1	NC_021287.1	F	NCS2 family permease	NE	NE	NE
BRPE64_RS03815	BRPE64_ACDS07790	828159	829181	-	340	12	chromosome 1	NC_021287.1	F	adenosine deaminase	NE	NE	NE
BRPE64_RS03820	BRPE64_ACDS07800	829220	830242	-	340	4	chromosome 1	NC_021287.1	O	xanthine dehydrogenase accessory protein XdhC	NE	NE	NE
BRPE64_RS03825	BRPE64_ACDS07810	830287	832659	-	790	23	chromosome 1	NC_021287.1	F	xanthine dehydrogenase molybdopterin binding subunit	NE	NE	NE
BRPE64_RS03830	BRPE64_ACDS07820	832656	834188	-	510	14	chromosome 1	NC_021287.1	F	xanthine dehydrogenase small subunit	NE	NE	NE
BRPE64_RS03835	BRPE64_ACDS07830	834471	834989	-	172	5	chromosome 1	NC_021287.1	O	disulfide bond formation protein B	NE	NE	NE
BRPE64_RS03840	BRPE64_ACDS07840	835144	836523	-	459	9	chromosome 1	NC_021287.1	J	amidase	NE	NE	NE
BRPE64_RS03845	BRPE64_ACDS07850	836724	838106	-	460	14	chromosome 1	NC_021287.1	H	oxygen-independent coproporphyrinogen III oxidase	NE	NE	NE
BRPE64_RS03850	0	838285	838602	+	105	1	chromosome 1	NC_021287.1	R	zinc/iron-chelating+domain-containing+protein	NE	NE	NE
BRPE64_RS03855	BRPE64_ACDS07870	838685	839278	+	197	9	chromosome 1	NC_021287.1	#N/A	DUF1439 domain-containing protein	NE	NE	NE
BRPE64_RS03860	BRPE64_ACDS07880	839341	840174	+	277	8	chromosome 1	NC_021287.1	I	undecaprenyl-diphosphate phosphatase	NE	NE	NE
BRPE64_RS03865	BRPE64_ACDS07890	840242	841000	-	252	7	chromosome 1	NC_021287.1	J	tRNA (guanosine(46)-N7)-methyltransferase TrmB	NE	NE	NE
BRPE64_RS03870	BRPE64_AtRNA00120	841090	841164	-	24	5	chromosome 1	NC_021287.1	-	old_locus_tag=BRPE64_AtRNA00120	NE	NE	NE
BRPE64_RS03875	BRPE64_ACDS07900	841224	841784	-	186	4	chromosome 1	NC_021287.1	S	YggT family protein	NE	NE	NE
BRPE64_RS03880	BRPE64_ACDS07930	843139	843453	+	104	15	chromosome 1	NC_021287.1	#N/A	hypothetical protein	NE	NE	NE
BRPE64_RS03885	BRPE64_ACDS07940	843588	844553	+	321	11	chromosome 1	NC_021287.1	E	threo-3-hydroxy-L-aspartate ammonia-lyase	NE	NE	NE
BRPE64_RS03890	BRPE64_ACDS07950	844566	845234	-	222	1	chromosome 1	NC_021287.1	E	LysE family transporter	NE	NE	NE
BRPE64_RS03895	BRPE64_ACDS07960	845237	846244	-	335	7	chromosome 1	NC_021287.1	E	asparaginase	NE	NE	NE
BRPE64_RS03900	BRPE64_ACDS07970	846241	847866	-	541	19	chromosome 1	NC_021287.1	H	UbiD family decarboxylase	GD	NE	NE
BRPE64_RS03905	BRPE64_ACDS07980	848464	849630	+	388	6	chromosome 1	NC_021287.1	M	lytic transglycosylase domain-containing protein	NE	NE	NE
BRPE64_RS03910	BRPE64_ACDS07990	849720	850913	-	397	15	chromosome 1	NC_021287.1	E	pyridoxal phosphate-dependent aminotransferase	NE	NE	NE
BRPE64_RS03915	BRPE64_ACDS08000	850914	851351	-	145	4	chromosome 1	NC_021287.1	K	transcription antitermination factor NusB	ES	ES	ES
BRPE64_RS03920	BRPE64_ACDS08010	851348	851863	-	171	1	chromosome 1	NC_021287.1	H	6,7-dimethyl-8-ribityllumazine synthase	ES	ES	ES
BRPE64_RS03925	BRPE64_ACDS08020	851955	853118	-	387	7	chromosome 1	NC_021287.1	H	bifunctional 3,4-dihydroxy-2-butanone-4-phosphate synthase/GTP cyclohydrolase II	ES	ES	ES
BRPE64_RS03930	BRPE64_ACDS08030	853282	853896	-	204	6	chromosome 1	NC_021287.1	H	riboflavin synthase	ES	ES	ES
BRPE64_RS03935	BRPE64_ACDS08040	853928	855049	-	373	4	chromosome 1	NC_021287.1	H	bifunctional diaminohydroxyphosphoribosylaminopyrimidine deaminase/5-amino-6-(5-phosphoribosylamino)uracil reductase RibD	ES	ES	ES
BRPE64_RS03940	BRPE64_ACDS08050	855068	856351	-	427	13	chromosome 1	NC_021287.1	H	glutamate-1-semialdehyde 2,1-aminomutase	ES	ES	ES
BRPE64_RS03945	BRPE64_ACDS08060	856517	856993	-	158	3	chromosome 1	NC_021287.1	V	hypothetical protein	NE	NE	NE
BRPE64_RS03950	BRPE64_ACDS08070	857185	858396	+	403	13	chromosome 1	NC_021287.1	G	Bcr/CflA family multidrug efflux MFS transporter	NE	NE	NE
BRPE64_RS03955	BRPE64_ACDS08080	858398	860509	-	703	22	chromosome 1	NC_021287.1	E	S9 family peptidase	NE	NE	NE
BRPE64_RS03960	BRPE64_ACDS08090	860619	861737	-	372	10	chromosome 1	NC_021287.1	E	sn-glycerol-3-phosphate ABC transporter ATP-binding protein UgpC	NE	GD	NE
BRPE64_RS03965	BRPE64_ACDS08100	861787	862632	-	281	7	chromosome 1	NC_021287.1	G	carbohydrate ABC transporter permease	NE	GD	NE
BRPE64_RS03970	BRPE64_ACDS08110	862634	863572	-	312	9	chromosome 1	NC_021287.1	G	sugar ABC transporter permease	NE	GD	NE
BRPE64_RS03975	BRPE64_ACDS08120	863764	865017	-	417	11	chromosome 1	NC_021287.1	G	carbohydrate ABC transporter substrate-binding protein	NE	GD	NE
BRPE64_RS03980	BRPE64_ACDS08130	865641	867101	+	486	18	chromosome 1	NC_021287.1	G	glucose-6-phosphate dehydrogenase	NE	GD	NE
BRPE64_RS03985	BRPE64_ACDS08140	867246	867965	+	239	7	chromosome 1	NC_021287.1	G	6-phosphogluconolactonase	NE	GD	NE
BRPE64_RS03990	BRPE64_ACDS08150	867946	869868	+	640	13	chromosome 1	NC_021287.1	G	bifunctional transcriptional regulator/glucokinase	NE	ES	NE
BRPE64_RS03995	BRPE64_ACDS08160	870057	871193	-	378	16	chromosome 1	NC_021287.1	M	porin	NE	NE	NE
BRPE64_RS04000	BRPE64_ACDS08170	871529	872677	-	382	21	chromosome 1	NC_021287.1	M	porin	NE	NE	NE
BRPE64_RS04005	BRPE64_ACDS08190	873234	874013	-	259	4	chromosome 1	NC_021287.1	E	ATP-binding cassette domain-containing protein	NE	NE	NE
BRPE64_RS04010	BRPE64_ACDS08200	874050	874763	-	237	17	chromosome 1	NC_021287.1	E	ABC transporter permease	NE	NE	NE
BRPE64_RS04015	BRPE64_ACDS08210	874779	875465	-	228	9	chromosome 1	NC_021287.1	E	histidine ABC transporter permease HisQ	NE	NE	NE
BRPE64_RS04020	BRPE64_ACDS08220	875712	875894	+	60	4	chromosome 1	NC_021287.1	#N/A	hypothetical+protein	NE	NE	NE
BRPE64_RS04025	BRPE64_ACDS08230	875956	876654	+	232	6	chromosome 1	NC_021287.1	R	pirin family protein	NE	NE	NE
BRPE64_RS04030	BRPE64_ACDS08240	876734	877315	-	193	1	chromosome 1	NC_021287.1	#N/A	periplasmic heavy metal sensor	NE	NE	NE
BRPE64_RS04035	BRPE64_ACDS08250	877571	878293	+	240	4	chromosome 1	NC_021287.1	TK	response regulator	NE	NE	NE
BRPE64_RS04040	BRPE64_ACDS08260	878277	879617	+	446	12	chromosome 1	NC_021287.1	T	HAMP domain-containing protein	NE	NE	NE
BRPE64_RS04045	BRPE64_ACDS08270	879651	879914	-	87	5	chromosome 1	NC_021287.1	#N/A	hypothetical protein	NE	NE	NE
BRPE64_RS04050	BRPE64_ACDS08280	880022	881707	-	561	18	chromosome 1	NC_021287.1	TK	sensor domain-containing diguanylate cyclase	NE	NE	NE
BRPE64_RS04055	BRPE64_ACDS08290	882440	884203	+	587	17	chromosome 1	NC_021287.1	P	ABC transporter permease subunit	ES	ES	ES
BRPE64_RS04060	BRPE64_ACDS08300	884225	885571	+	448	7	chromosome 1	NC_021287.1	P	ATP-binding cassette domain-containing protein	ES	ES	ES
BRPE64_RS04065	BRPE64_ACDS08320	885696	886220	-	174	1	chromosome 1	NC_021287.1	#N/A	hypothetical protein	NE	NE	NE
BRPE64_RS04070	BRPE64_ACDS08330	886217	886771	-	184	8	chromosome 1	NC_021287.1	#N/A	hypothetical protein	NE	NE	NE
BRPE64_RS04075	BRPE64_ACDS08340	887078	888145	-	355	10	chromosome 1	NC_021287.1	T	sigma-54-dependent Fis family transcriptional regulator	NE	NE	NE
BRPE64_RS04080	BRPE64_ACDS08350	888759	889106	+	115	4	chromosome 1	NC_021287.1	#N/A	hypothetical protein	NE	NE	NE
BRPE64_RS04085	BRPE64_ACDS08360	889200	889517	+	105	2	chromosome 1	NC_021287.1	J	DUF883 domain-containing protein	NE	NE	NE
BRPE64_RS04090	BRPE64_ACDS08370	889644	889877	+	77	1	chromosome 1	NC_021287.1	#N/A	hypothetical protein	NE	NE	NE
BRPE64_RS04095	BRPE64_ACDS08390	890224	891627	+	467	12	chromosome 1	NC_021287.1	T	sigma-54-dependent Fis family transcriptional regulator	NE	NE	NE
BRPE64_RS04100	BRPE64_ACDS08400	891872	892078	+	68	1	chromosome 1	NC_021287.1	#N/A	hypothetical protein	NE	NE	NE
BRPE64_RS04105	BRPE64_ACDS08410	892299	892535	+	78	1	chromosome 1	NC_021287.1	#N/A	hypothetical protein	NE	NE	NE
BRPE64_RS04110	BRPE64_ACDS08420	892728	894179	+	483	21	chromosome 1	NC_021287.1	G	alpha,alpha-trehalose-phosphate synthase (UDP-forming)	NE	NE	NE
BRPE64_RS04115	BRPE64_ACDS08430	894324	894671	+	115	5	chromosome 1	NC_021287.1	#N/A	hypothetical protein	NE	NE	NE
BRPE64_RS04120	BRPE64_ACDS08440	894795	895706	+	303	5	chromosome 1	NC_021287.1	S	YihY/virulence factor BrkB family protein	NE	NE	NE
BRPE64_RS04125	BRPE64_ACDS08450	895848	897374	-	508	11	chromosome 1	NC_021287.1	K	RNA polymerase factor sigma-54	NE	NE	NE
BRPE64_RS04130	BRPE64_ACDS08460	897842	898180	+	112	2	chromosome 1	NC_021287.1	S	BON domain-containing protein	NE	NE	NE
BRPE64_RS04135	BRPE64_ACDS08470	898507	898740	+	77	1	chromosome 1	NC_021287.1	#N/A	hypothetical protein	NE	NE	NE
BRPE64_RS04140	BRPE64_ACDS08480	898844	899296	-	150	5	chromosome 1	NC_021287.1	P	PA2169 family four-helix-bundle protein	NE	NE	NE
BRPE64_RS04145	0	899525	899764	+	79	7	chromosome 1	NC_021287.1	#N/A	hypothetical protein	NE	NE	NE
BRPE64_RS04150	BRPE64_ACDS08500	899857	900441	-	194	6	chromosome 1	NC_021287.1	#N/A	hypothetical protein	NE	NE	NE
BRPE64_RS04155	BRPE64_ACDS08510	900518	900874	-	118	2	chromosome 1	NC_021287.1	#N/A	DUF1488 domain-containing protein	NE	NE	NE
BRPE64_RS04160	BRPE64_ACDS08520	900871	901434	-	187	5	chromosome 1	NC_021287.1	S	DUF4142 domain-containing protein	NE	NE	NE
BRPE64_RS04165	BRPE64_ACDS08530	901479	902030	-	183	4	chromosome 1	NC_021287.1	R	type 1 glutamine amidotransferase	NE	NE	NE
BRPE64_RS04170	BRPE64_ACDS08540	902180	903547	-	455	9	chromosome 1	NC_021287.1	GEPR	MFS transporter	NE	NE	NE
BRPE64_RS04175	BRPE64_ACDS08550	903657	904160	-	167	5	chromosome 1	NC_021287.1	R	YbhB/YbcL family Raf kinase inhibitor-like protein	NE	NE	NE
BRPE64_RS04180	BRPE64_ACDS08560	904446	905957	+	503	9	chromosome 1	NC_021287.1	T	sensor domain-containing diguanylate cyclase	NE	NE	NE
BRPE64_RS04185	BRPE64_ACDS08570	905954	906355	-	133	2	chromosome 1	NC_021287.1	#N/A	hypothetical protein	NE	NE	NE
BRPE64_RS04190	BRPE64_ACDS08580	906484	907164	+	226	8	chromosome 1	NC_021287.1	K	TetR/AcrR family transcriptional regulator	NE	NE	NE
BRPE64_RS04195	BRPE64_ACDS08590	907250	908107	-	285	11	chromosome 1	NC_021287.1	E	shikimate dehydrogenase	NE	NE	NE
BRPE64_RS04200	BRPE64_ACDS08600	908611	910506	+	631	21	chromosome 1	NC_021287.1	G	sugar phosphate isomerase/epimerase and 4-hydroxyphenylpyruvate domain-containing protein	NE	NE	NE
BRPE64_RS04205	BRPE64_ACDS08620	910760	911074	-	104	4	chromosome 1	NC_021287.1	#N/A	hypothetical protein	NE	NE	NE
BRPE64_RS04210	BRPE64_AtRNA00130	911247	911321	+	24	3	chromosome 1	NC_021287.1	-	old_locus_tag=BRPE64_AtRNA00130	NE	NE	NE
BRPE64_RS04215	BRPE64_ACDS08630	911446	912246	+	266	9	chromosome 1	NC_021287.1	#N/A	DUF4239 domain-containing protein	NE	NE	NE
BRPE64_RS04220	BRPE64_ACDS08640	912246	912998	+	250	2	chromosome 1	NC_021287.1	H	class I SAM-dependent methyltransferase	NE	NE	NE
BRPE64_RS04225	BRPE64_ACDS08650	913024	913206	-	60	2	chromosome 1	NC_021287.1	C	rubredoxin	NE	NE	NE
BRPE64_RS04230	BRPE64_ACDS08660	913448	913858	+	136	4	chromosome 1	NC_021287.1	C	DUF4399 domain-containing protein	NE	NE	NE
BRPE64_RS04235	BRPE64_ACDS08670	914020	915954	+	644	10	chromosome 1	NC_021287.1	R	ATP-binding cassette domain-containing protein	NE	NE	NE
BRPE64_RS04240	BRPE64_ACDS08680	916210	918189	+	659	14	chromosome 1	NC_021287.1	L	type IIA DNA topoisomerase subunit B	ES	ES	ES
BRPE64_RS04245	BRPE64_ACDS08690	918228	920546	+	772	17	chromosome 1	NC_021287.1	L	DNA topoisomerase IV subunit A	ES	ES	ES
BRPE64_RS04250	BRPE64_ACDS08700	920736	921194	+	152	4	chromosome 1	NC_021287.1	S	hypothetical protein	NE	NE	NE
BRPE64_RS04255	BRPE64_ACDS08710	921195	923624	-	809	28	chromosome 1	NC_021287.1	T	EAL domain-containing protein	NE	NE	NE
BRPE64_RS04260	BRPE64_ACDS08720	923621	923968	-	115	6	chromosome 1	NC_021287.1	#N/A	hypothetical+protein	NE	NE	NE
BRPE64_RS04265	BRPE64_ACDS08730	924075	924965	-	296	8	chromosome 1	NC_021287.1	R	PhzF family phenazine biosynthesis protein	NE	NE	NE
BRPE64_RS04270	BRPE64_ACDS08740	925054	925515	-	153	4	chromosome 1	NC_021287.1	V	RidA family protein	NE	NE	NE
BRPE64_RS04275	BRPE64_ACDS08750	925580	926776	-	398	12	chromosome 1	NC_021287.1	KE	PLP-dependent aminotransferase family protein	NE	NE	NE
BRPE64_RS04280	BRPE64_ACDS08760	926882	927832	-	316	5	chromosome 1	NC_021287.1	GER	DMT family transporter	NE	NE	NE
BRPE64_RS04285	BRPE64_ACDS08770	927861	928658	-	265	2	chromosome 1	NC_021287.1	Q	VOC family protein	NE	NE	NE
BRPE64_RS04290	BRPE64_ACDS08780	928848	930323	+	491	17	chromosome 1	NC_021287.1	KE	PLP-dependent aminotransferase family protein	NE	NE	NE
BRPE64_RS04295	BRPE64_ACDS08790	930320	930892	-	190	13	chromosome 1	NC_021287.1	UXR	hypothetical protein	NE	NE	NE
BRPE64_RS04300	BRPE64_ACDS08810	931068	932972	+	634	19	chromosome 1	NC_021287.1	O	molecular chaperone HtpG	NE	NE	NE
BRPE64_RS04305	BRPE64_ACDS08820	933031	933288	-	85	4	chromosome 1	NC_021287.1	#N/A	hypothetical protein	NE	NE	NE
BRPE64_RS04310	BRPE64_ACDS08830	933379	935157	-	592	21	chromosome 1	NC_021287.1	R	tetratricopeptide repeat protein	NE	NE	NE
BRPE64_RS04315	#N/A	935628	935828	+	66	2	chromosome 1	NC_021287.1	O	chaperone+protein+HtpG	NE	NE	NE
BRPE64_RS04320	BRPE64_ACDS08860	935852	937630	-	592	23	chromosome 1	NC_021287.1	R	tetratricopeptide repeat protein	NE	NE	NE
BRPE64_RS04325	BRPE64_ACDS08870	937802	938443	+	213	6	chromosome 1	NC_021287.1	H	chorismate lyase	NE	NE	NE
BRPE64_RS04330	BRPE64_ACDS08880	938440	938946	+	168	6	chromosome 1	NC_021287.1	L	DNA-deoxyinosine glycosylase	NE	NE	NE
BRPE64_RS04335	BRPE64_ACDS08890	938915	939823	+	302	7	chromosome 1	NC_021287.1	E	hypothetical protein	NE	NE	NE
BRPE64_RS04340	0	940045	940302	+	85	6	chromosome 1	NC_021287.1	#N/A	DUF3311 domain-containing protein	NE	NE	NE
BRPE64_RS04345	BRPE64_ACDS08910	940302	941852	+	516	26	chromosome 1	NC_021287.1	E	sodium:solute symporter	NE	NE	NE
BRPE64_RS04350	BRPE64_ACDS08920	942052	943113	+	353	11	chromosome 1	NC_021287.1	S	FUSC family protein	NE	NE	NE
BRPE64_RS04355	BRPE64_ACDS08930	943144	943572	-	142	2	chromosome 1	NC_021287.1	R	VOC family protein	NE	NE	NE
BRPE64_RS04360	BRPE64_ACDS08940	943748	944701	-	317	8	chromosome 1	NC_021287.1	G	transaldolase	ES	ES	ES
BRPE64_RS04365	BRPE64_ACDS08960	944947	946152	-	401	10	chromosome 1	NC_021287.1	Q	benzoate/H(+) symporter BenE family transporter	NE	NE	NE
BRPE64_RS04370	BRPE64_ACDS08970	946173	947348	-	391	13	chromosome 1	NC_021287.1	S	VWA domain-containing protein	NE	NE	NE
BRPE64_RS04375	BRPE64_ACDS08980	947374	947964	-	196	7	chromosome 1	NC_021287.1	JO	GNAT family N-acetyltransferase	NE	NE	NE
BRPE64_RS04380	BRPE64_ACDS08990	948004	948846	-	280	8	chromosome 1	NC_021287.1	R	MoxR family ATPase	NE	NE	NE
BRPE64_RS04385	BRPE64_ACDS09000	949255	949620	+	121	8	chromosome 1	NC_021287.1	C	cytochrome c	NE	NE	NE
BRPE64_RS04390	BRPE64_ACDS09010	949682	950062	+	126	6	chromosome 1	NC_021287.1	C	c-type cytochrome	NE	NE	NE
BRPE64_RS04395	BRPE64_ACDS09020	950165	950596	-	143	3	chromosome 1	NC_021287.1	#N/A	DUF1841 family protein	NE	NE	NE
BRPE64_RS04400	BRPE64_ACDS09030	950673	951317	-	214	8	chromosome 1	NC_021287.1	L	endonuclease III	NE	NE	NE
BRPE64_RS04405	BRPE64_ACDS09040	951342	952193	-	283	6	chromosome 1	NC_021287.1	C	electron transport complex subunit RsxB	NE	NE	NE
BRPE64_RS04410	BRPE64_ACDS09050	952580	953212	+	210	14	chromosome 1	NC_021287.1	K	TetR/AcrR family transcriptional regulator	NE	NE	NE
BRPE64_RS04415	BRPE64_ACDS09060	953331	954602	-	423	18	chromosome 1	NC_021287.1	I	polyhydroxyalkanoate depolymerase	NE	NE	NE
BRPE64_RS04420	BRPE64_ACDS09070	954977	956848	-	623	20	chromosome 1	NC_021287.1	G	glycoside hydrolase family 15 protein	NE	NE	NE
BRPE64_RS04425	BRPE64_ACDS09080	956867	957046	+	59	2	chromosome 1	NC_021287.1	#N/A	hypothetical+protein	NE	NE	NE
BRPE64_RS04430	BRPE64_ACDS09090	957299	957547	+	82	1	chromosome 1	NC_021287.1	#N/A	hypothetical protein	NE	NE	NE
BRPE64_RS04435	BRPE64_ACDS09120	958081	959409	+	442	23	chromosome 1	NC_021287.1	G	lactonase family protein	NE	NE	NE
BRPE64_RS04440	BRPE64_ACDS09140	959551	960600	+	349	7	chromosome 1	NC_021287.1	P	hypothetical protein	NE	NE	NE
BRPE64_RS04445	BRPE64_ACDS09150	960617	964219	-	1200	19	chromosome 1	NC_021287.1	D	DNA translocase FtsK	NE	NE	NE
BRPE64_RS04450	0	964411	964977	-	188	5	chromosome 1	NC_021287.1	O	META domain-containing protein	NE	NE	NE
BRPE64_RS04455	BRPE64_ACDS09180	965321	966583	+	420	8	chromosome 1	NC_021287.1	F	formate-dependent phosphoribosylglycinamide formyltransferase	NE	NE	NE
BRPE64_RS04460	BRPE64_ACDS09200	966837	967193	+	118	7	chromosome 1	NC_021287.1	M	MliC family protein	NE	NE	NE
BRPE64_RS04465	BRPE64_ACDS09210	967781	969268	+	495	7	chromosome 1	NC_021287.1	L	DEAD/DEAH box helicase	NE	NE	NE
BRPE64_RS04470	BRPE64_ACDS09220	969347	970228	-	293	8	chromosome 1	NC_021287.1	J	tRNA glutamyl-Q(34) synthetase GluQRS	NE	NE	NE
BRPE64_RS04475	BRPE64_ACDS09230	970238	971098	-	286	8	chromosome 1	NC_021287.1	R	sulfurtransferase	NE	NE	NE
BRPE64_RS04480	BRPE64_ACDS09240	971297	974824	+	1175	39	chromosome 1	NC_021287.1	L	DNA polymerase III subunit alpha	ES	ES	ES
BRPE64_RS04485	BRPE64_ACDS09250	974821	975888	+	355	13	chromosome 1	NC_021287.1	M	glycosyltransferase family 4 protein	NE	NE	NE
BRPE64_RS04490	BRPE64_ACDS09260	975892	976653	-	253	6	chromosome 1	NC_021287.1	M	glycosyltransferase family 2 protein	NE	NE	NE
BRPE64_RS04495	BRPE64_ACDS09270	976721	977716	-	331	8	chromosome 1	NC_021287.1	M	glycosyl+transferase+family+2	NE	NE	NE
BRPE64_RS04500	BRPE64_ACDS09280	977887	979164	+	425	20	chromosome 1	NC_021287.1	M	O-antigen ligase family protein	NE	NE	NE
BRPE64_RS04505	BRPE64_ACDS09290	979335	981119	+	594	18	chromosome 1	NC_021287.1	V	lipid A export permease/ATP-binding protein MsbA	ES	ES	ES
BRPE64_RS04510	#N/A	981569	981790	-	73	4	chromosome 1	NC_021287.1	#N/A	hypothetical+protein	NE	NE	NE
BRPE64_RS04515	BRPE64_ACDS09310	982428	983897	-	489	19	chromosome 1	NC_021287.1	J	ribonuclease G	NE	NE	NE
BRPE64_RS04520	BRPE64_ACDS09320	983905	984519	-	204	8	chromosome 1	NC_021287.1	Q	septum formation inhibitor Maf	NE	NE	NE
BRPE64_RS04525	BRPE64_ACDS09330	984589	985059	-	156	3	chromosome 1	NC_021287.1	J	23S rRNA (pseudouridine(1915)-N(3))-methyltransferase RlmH	NE	NE	NE
BRPE64_RS04530	BRPE64_ACDS09340	985074	985532	-	152	4	chromosome 1	NC_021287.1	J	ribosome silencing factor	NE	NE	NE
BRPE64_RS04535	BRPE64_ACDS09350	985546	986259	-	237	5	chromosome 1	NC_021287.1	H	nicotinate-nucleotide adenylyltransferase	ES	ES	ES
BRPE64_RS04540	BRPE64_ACDS09360	986250	987209	-	319	8	chromosome 1	NC_021287.1	H	oxygen-dependent coproporphyrinogen oxidase	ES	ES	ES
BRPE64_RS04545	BRPE64_ACDS09370	987358	988647	-	429	7	chromosome 1	NC_021287.1	F	phosphoribosylamine--glycine ligase	ES	ES	ES
BRPE64_RS04550	BRPE64_ACDS09380	988916	989644	-	242	6	chromosome 1	NC_021287.1	KJ	YebC/PmpR family DNA-binding transcriptional regulator	ES	ES	ES
BRPE64_RS04555	BRPE64_ACDS09390	990011	990664	-	217	8	chromosome 1	NC_021287.1	F	uracil phosphoribosyltransferase	NE	NE	NE
BRPE64_RS04560	BRPE64_ACDS09410	990927	991706	+	259	2	chromosome 1	NC_021287.1	IQR	SDR family oxidoreductase	NE	NE	NE
BRPE64_RS04565	BRPE64_ACDS09420	991737	992126	+	129	1	chromosome 1	NC_021287.1	G	methylglyoxal synthase	NE	NE	NE
BRPE64_RS04570	BRPE64_ACDS09430	992151	993125	+	324	16	chromosome 1	NC_021287.1	CR	quinone oxidoreductase	NE	NE	NE
BRPE64_RS04575	BRPE64_ACDS09440	993183	993881	+	232	5	chromosome 1	NC_021287.1	TK	two-component system response regulator KdpE	NE	NE	NE
BRPE64_RS04580	BRPE64_ACDS09450	993857	994549	-	230	8	chromosome 1	NC_021287.1	R	SDR family oxidoreductase	NE	NE	NE
BRPE64_RS04585	BRPE64_ACDS09460	994676	998011	-	1111	34	chromosome 1	NC_021287.1	V	acriflavin resistance protein	NE	NE	NE
BRPE64_RS04590	BRPE64_ACDS09470	998015	1001140	-	1041	30	chromosome 1	NC_021287.1	V	MdtB/MuxB family multidrug efflux RND transporter permease subunit	NE	NE	NE
BRPE64_RS04595	BRPE64_ACDS09480	1001168	1002532	-	454	14	chromosome 1	NC_021287.1	MV	MdtA/MuxA family multidrug efflux RND transporter periplasmic adaptor subunit	NE	NE	NE
BRPE64_RS04600	BRPE64_ACDS09500	1002932	1003777	-	281	9	chromosome 1	NC_021287.1	K	IclR family transcriptional regulator	NE	NE	NE
BRPE64_RS04605	BRPE64_ACDS09510	1004241	1004549	-	102	3	chromosome 1	NC_021287.1	#N/A	hypothetical protein	NE	NE	NE
BRPE64_RS04610	BRPE64_ACDS09520	1004923	1005405	+	160	6	chromosome 1	NC_021287.1	#N/A	hypothetical protein	NE	NE	NE
BRPE64_RS04615	BRPE64_ACDS09530	1005541	1008225	+	894	19	chromosome 1	NC_021287.1	M	mechanosensitive ion channel family protein	NE	NE	NE
BRPE64_RS04620	BRPE64_ACDS09540	1008252	1008797	-	181	7	chromosome 1	NC_021287.1	R	predicted metal-dependent enzyme of the double-stranded beta helix superfamily	NE	NE	NE
BRPE64_RS04625	BRPE64_ACDS09550	1008979	1009455	+	158	8	chromosome 1	NC_021287.1	K	Lrp/AsnC family transcriptional regulator	NE	NE	NE
BRPE64_RS04630	BRPE64_ACDS09560	1009840	1010061	+	73	1	chromosome 1	NC_021287.1	#N/A	hypothetical protein	NE	NE	NE
BRPE64_RS04635	BRPE64_ACDS09570	1010082	1012664	-	860	36	chromosome 1	NC_021287.1	S	hypothetical protein	NE	NE	NE
BRPE64_RS04640	BRPE64_ACDS09580	1012890	1016297	+	1135	31	chromosome 1	NC_021287.1	L	exodeoxyribonuclease V subunit gamma	NE	NE	NE
BRPE64_RS04645	BRPE64_ACDS09590	1016294	1020010	+	1238	20	chromosome 1	NC_021287.1	L	exodeoxyribonuclease V subunit beta	NE	NE	NE
BRPE64_RS04650	BRPE64_ACDS09600	1020007	1022082	+	691	14	chromosome 1	NC_021287.1	L	AAA family ATPase	NE	NE	NE
BRPE64_RS04655	BRPE64_ACDS09610	1022117	1022530	+	137	3	chromosome 1	NC_021287.1	J	aminoacyl-tRNA hydrolase	NE	NE	NE
BRPE64_RS04660	BRPE64_ACDS09620	1022552	1023079	-	175	7	chromosome 1	NC_021287.1	#N/A	hypothetical protein	NE	NE	NE
BRPE64_RS04665	BRPE64_ACDS09630	1023175	1024107	-	310	10	chromosome 1	NC_021287.1	GER	DMT family transporter	NE	NE	NE
BRPE64_RS04670	BRPE64_ACDS09640	1024209	1025810	-	533	18	chromosome 1	NC_021287.1	C	L-lactate permease	NE	NE	NE
BRPE64_RS04675	BRPE64_ACDS09670	1026490	1027017	-	175	28	chromosome 1	NC_021287.1	#N/A	hypothetical+protein	NE	NE	NE
BRPE64_RS04680	BRPE64_ACDS09680	1027218	1027430	-	70	3	chromosome 1	NC_021287.1	#N/A	glycine zipper 2TM domain-containing protein	NE	NE	NE
BRPE64_RS04685	BRPE64_ACDS09690	1027668	1029599	-	643	17	chromosome 1	NC_021287.1	H	phosphomethylpyrimidine synthase ThiC	NE	NE	NE
BRPE64_RS04690	BRPE64_ACDS09710	1030150	1031091	+	313	10	chromosome 1	NC_021287.1	GER	EamA family transporter	NE	NE	NE
BRPE64_RS04695	BRPE64_ACDS09720	1031450	1032232	+	260	11	chromosome 1	NC_021287.1	G	DUF4397 domain-containing protein	NE	NE	NE
BRPE64_RS04700	BRPE64_ACDS09730	1032425	1032559	-	44	2	chromosome 1	NC_021287.1	S	entericidin A/B family lipoprotein	NE	NE	NE
BRPE64_RS04705	BRPE64_ACDS09740	1032748	1034292	-	514	9	chromosome 1	NC_021287.1	T	sensor histidine kinase	NE	NE	NE
BRPE64_RS04720	BRPE64_ACDS09770	1035110	1035685	+	191	7	chromosome 1	NC_021287.1	P	bacterioferritin	NE	NE	NE
BRPE64_RS04725	BRPE64_ACDS09780	1035794	1036426	+	210	9	chromosome 1	NC_021287.1	TK	response regulator transcription factor	NE	NE	NE
BRPE64_RS04730	BRPE64_ACDS09790	1036485	1036931	+	148	4	chromosome 1	NC_021287.1	TK	response regulator	NE	NE	NE
BRPE64_RS04735	BRPE64_ACDS09800	1036968	1037768	-	266	6	chromosome 1	NC_021287.1	T	phosphodiesterase	NE	NE	NE
BRPE64_RS04740	BRPE64_ACDS09810	1037812	1038171	-	119	6	chromosome 1	NC_021287.1	#N/A	hypothetical protein	NE	NE	NE
BRPE64_RS04745	BRPE64_ACDS09830	1038444	1038728	+	94	2	chromosome 1	NC_021287.1	#N/A	hypothetical protein	NE	NE	NE
BRPE64_RS04750	BRPE64_ACDS09840	1038853	1039065	+	70	2	chromosome 1	NC_021287.1	#N/A	hypothetical protein	NE	NE	NE
BRPE64_RS04755	BRPE64_ACDS09850	1039138	1040295	-	385	19	chromosome 1	NC_021287.1	T	ATP-binding protein	NE	NE	NE
BRPE64_RS04760	0	1040844	1041038	-	64	7	chromosome 1	NC_021287.1	#N/A	hypothetical protein	NE	NE	NE
BRPE64_RS04770	BRPE64_AtRNA00140	1042467	1042551	-	28	4	chromosome 1	NC_021287.1	-	old_locus_tag=BRPE64_AtRNA00140	NE	NE	NE
BRPE64_RS04775	BRPE64_ACDS09870	1042672	1043124	+	150	6	chromosome 1	NC_021287.1	R	metallophosphoesterase family protein	NE	NE	NE
BRPE64_RS04780	BRPE64_ACDS09880	1043174	1044649	-	491	15	chromosome 1	NC_021287.1	GEPR	glycine betaine/L-proline transporter ProP	NE	NE	NE
BRPE64_RS04785	BRPE64_ACDS09910	1045352	1045624	-	90	4	chromosome 1	NC_021287.1	PO	oxidative damage protection protein	NE	NE	NE
BRPE64_RS04790	BRPE64_ACDS09920	1045695	1047077	-	460	9	chromosome 1	NC_021287.1	E	amino-acid N-acetyltransferase	NE	ES	ES
BRPE64_RS04800	BRPE64_ACDS09940	1048528	1052331	+	1267	35	chromosome 1	NC_021287.1	J	ATP-dependent+RNA+helicase+HrpA	NE	NE	NE
BRPE64_RS04805	BRPE64_ACDS09950	1052458	1053483	+	341	12	chromosome 1	NC_021287.1	R	beta-propeller fold lactonase family protein	NE	NE	NE
BRPE64_RS04810	BRPE64_ACDS09960	1053582	1054604	+	340	12	chromosome 1	NC_021287.1	I	sterol desaturase family protein	NE	NE	NE
BRPE64_RS04815	BRPE64_ACDS09970	1054694	1055545	+	283	11	chromosome 1	NC_021287.1	E	EI24 domain-containing protein	NE	NE	NE
BRPE64_RS04820	BRPE64_ACDS09980	1055562	1056380	+	272	6	chromosome 1	NC_021287.1	R	competence/damage-inducible protein A	NE	NE	NE
BRPE64_RS04825	BRPE64_ACDS09990	1056377	1057072	+	231	3	chromosome 1	NC_021287.1	P	copper homeostasis protein CutC	NE	NE	NE
BRPE64_RS04830	BRPE64_ACDS10000	1057082	1057546	-	154	8	chromosome 1	NC_021287.1	P	rhodanese-like domain-containing protein	NE	NE	NE
BRPE64_RS04835	BRPE64_ACDS10020	1057904	1059319	+	471	17	chromosome 1	NC_021287.1	E	type I glutamate--ammonia ligase	ES	ES	ES
BRPE64_RS04840	BRPE64_ACDS10040	1059481	1060623	+	380	13	chromosome 1	NC_021287.1	T	PAS domain-containing protein	NE	NE	NE
BRPE64_RS04845	BRPE64_ACDS10050	1060774	1062270	+	498	11	chromosome 1	NC_021287.1	T	nitrogen regulation protein NR(I)	NE	NE	NE
BRPE64_RS04850	BRPE64_ACDS10060	1062286	1063068	-	260	8	chromosome 1	NC_021287.1	L	exodeoxyribonuclease III	NE	NE	NE
BRPE64_RS04855	0	1063401	1063895	-	164	17	chromosome 1	NC_021287.1	E	asparagine synthase	NE	NE	NE
BRPE64_RS04860	BRPE64_ACDS10100	1065048	1065668	+	206	7	chromosome 1	NC_021287.1	G	hypothetical protein	NE	NE	NE
BRPE64_RS04865	BRPE64_ACDS10110	1065760	1066368	+	202	5	chromosome 1	NC_021287.1	JO	GNAT family N-acetyltransferase	NE	NE	NE
BRPE64_RS04870	BRPE64_ACDS10120	1066352	1067251	-	299	2	chromosome 1	NC_021287.1	K	LysR family transcriptional regulator	NE	NE	NE
BRPE64_RS04875	BRPE64_ACDS10130	1067362	1068207	+	281	8	chromosome 1	NC_021287.1	R	carbon-nitrogen hydrolase	NE	NE	NE
BRPE64_RS04880	BRPE64_ACDS10140	1068288	1069565	+	425	14	chromosome 1	NC_021287.1	FR	amidohydrolase family protein	NE	NE	NE
BRPE64_RS04885	BRPE64_ACDS10150	1069622	1071733	-	703	23	chromosome 1	NC_021287.1	E	M3 family metallopeptidase	NE	NE	NE
BRPE64_RS04890	BRPE64_ACDS10160	1071880	1072734	-	284	8	chromosome 1	NC_021287.1	H	bifunctional methylenetetrahydrofolate dehydrogenase/methenyltetrahydrofolate cyclohydrolase FolD	ES	ES	ES
BRPE64_RS04895	BRPE64_ACDS10170	1072962	1073873	-	303	15	chromosome 1	NC_021287.1	N	DUF2950 domain-containing protein	NE	GA	NE
BRPE64_RS04900	BRPE64_ACDS10180	1073933	1075285	-	450	12	chromosome 1	NC_021287.1	M	DUF3300 domain-containing protein	GA	GA	NE
BRPE64_RS04905	BRPE64_ACDS10190	1075733	1076368	-	211	2	chromosome 1	NC_021287.1	TK	response regulator transcription factor	ES	ES	ES
BRPE64_RS04910	BRPE64_ACDS10200	1076365	1078893	-	842	28	chromosome 1	NC_021287.1	KT	PAS domain S-box protein	ES	ES	ES
BRPE64_RS04915	BRPE64_ACDS10210	1079186	1081882	+	898	31	chromosome 1	NC_021287.1	C	pyruvate dehydrogenase (acetyl-transferring), homodimeric type	ES	ES	ES
BRPE64_RS04920	BRPE64_ACDS10220	1081962	1083599	+	545	9	chromosome 1	NC_021287.1	C	dihydrolipoyllysine-residue acetyltransferase	ES	ES	ES
BRPE64_RS04925	BRPE64_ACDS10230	1084011	1085759	+	582	10	chromosome 1	NC_021287.1	C	dihydrolipoyl dehydrogenase	NE	NE	NE
BRPE64_RS04930	BRPE64_ACDS10240	1085931	1086506	-	191	6	chromosome 1	NC_021287.1	S	phasin family protein	NE	NE	NE
BRPE64_RS04935	BRPE64_ACDS10260	1087278	1088474	+	398	16	chromosome 1	NC_021287.1	M	D-alanyl-D-alanine endopeptidase	NE	NE	NE
BRPE64_RS04940	BRPE64_ACDS10270	1088558	1089394	-	278	8	chromosome 1	NC_021287.1	K	IclR family transcriptional regulator	NE	NE	NE
BRPE64_RS04945	BRPE64_ACDS10280	1089587	1090321	+	244	7	chromosome 1	NC_021287.1	C	(Fe-S)-binding protein	NE	NE	NE
BRPE64_RS04950	BRPE64_ACDS10290	1090347	1091759	+	470	21	chromosome 1	NC_021287.1	C	lactate utilization protein	NE	NE	NE
BRPE64_RS04955	BRPE64_ACDS10300	1091823	1092368	-	181	15	chromosome 1	NC_021287.1	#N/A	hypothetical protein	NE	NE	NE
BRPE64_RS04960	BRPE64_ACDS10310	1092630	1092842	+	70	2	chromosome 1	NC_021287.1	#N/A	hypothetical protein	NE	NE	NE
BRPE64_RS04965	BRPE64_ACDS10320	1092967	1094166	-	399	12	chromosome 1	NC_021287.1	E	aspartate/tyrosine/aromatic aminotransferase	NE	NE	NE
BRPE64_RS04970	BRPE64_ACDS10330	1094617	1096713	+	698	25	chromosome 1	NC_021287.1	L	excinuclease ABC subunit UvrB	NE	NE	NE
BRPE64_RS04975	BRPE64_ACDS10340	1097063	1097611	+	182	7	chromosome 1	NC_021287.1	MI	membrane protein	NE	NE	NE
BRPE64_RS04980	BRPE64_ACDS10350	1097667	1098011	+	114	1	chromosome 1	NC_021287.1	R	cupredoxin domain-containing protein	NE	NE	NE
BRPE64_RS04985	BRPE64_ACDS10360	1098092	1098943	+	283	10	chromosome 1	NC_021287.1	P	iron permease FTR1	NE	NE	NE
BRPE64_RS04990	BRPE64_ACDS10370	1098991	1100343	+	450	15	chromosome 1	NC_021287.1	C	4Fe-4S binding protein	NE	NE	NE
BRPE64_RS04995	BRPE64_ACDS10380	1100380	1100793	+	137	2	chromosome 1	NC_021287.1	S	heme-binding protein	NE	NE	NE
BRPE64_RS05000	BRPE64_ACDS10390	1101082	1101330	-	82	3	chromosome 1	NC_021287.1	H	hemin uptake protein HemP	NE	NE	NE
BRPE64_RS05005	BRPE64_ACDS10400	1101479	1101967	-	162	10	chromosome 1	NC_021287.1	#N/A	DUF1857 family protein	NE	NE	NE
BRPE64_RS05010	BRPE64_ACDS10410	1102007	1102405	-	132	2	chromosome 1	NC_021287.1	R	OsmC family protein	NE	NE	NE
BRPE64_RS05015	BRPE64_ACDS10420	1102572	1103444	-	290	10	chromosome 1	NC_021287.1	R	pirin family protein	NE	NE	NE
BRPE64_RS05020	BRPE64_ACDS10430	1103585	1104547	+	320	8	chromosome 1	NC_021287.1	K	LysR family transcriptional regulator	NE	NE	NE
BRPE64_RS05025	BRPE64_ACDS10440	1104938	1105360	-	140	2	chromosome 1	NC_021287.1	U	biopolymer transporter ExbD	NE	NE	NE
BRPE64_RS05030	BRPE64_ACDS10450	1105379	1106125	-	248	4	chromosome 1	NC_021287.1	U	MotA/TolQ/ExbB proton channel family protein	NE	NE	NE
BRPE64_RS05035	BRPE64_ACDS10460	1106155	1106883	-	242	5	chromosome 1	NC_021287.1	M	energy transducer TonB	NE	NE	NE
BRPE64_RS05040	BRPE64_ACDS10470	1107226	1107462	-	78	0	chromosome 1	NC_021287.1	P	(2Fe-2S)-binding protein	N/A	N/A	N/A
BRPE64_RS05045	BRPE64_ACDS10480	1107638	1108519	-	293	7	chromosome 1	NC_021287.1	M	glutamate racemase	ES	NE	NE
BRPE64_RS05050	BRPE64_ACDS10490	1108524	1109000	-	158	5	chromosome 1	NC_021287.1	P	bacterioferritin	NE	NE	NE
BRPE64_RS05055	BRPE64_ACDS10500	1109202	1110725	-	507	8	chromosome 1	NC_021287.1	C	fumarate hydratase	NE	NE	NE
BRPE64_RS05060	BRPE64_ACDS10510	1110782	1111363	-	193	4	chromosome 1	NC_021287.1	S	TIGR00645 family protein	NE	NE	NE
BRPE64_RS05065	BRPE64_ACDS10520	1111534	1112445	-	303	6	chromosome 1	NC_021287.1	GER	DMT family transporter	NE	NE	NE
BRPE64_RS05070	BRPE64_ACDS10530	1112781	1114763	+	660	22	chromosome 1	NC_021287.1	I	acetate--CoA ligase	GA	GA	GA
BRPE64_RS05075	BRPE64_ACDS10540	1114845	1115192	+	115	5	chromosome 1	NC_021287.1	S	DUF4212 domain-containing protein	GA	GA	GA
BRPE64_RS05080	BRPE64_ACDS10550	1115189	1117213	+	674	20	chromosome 1	NC_021287.1	C	cation acetate symporter	NE	NE	NE
BRPE64_RS05085	BRPE64_AtRNA00150	1117257	1117346	+	29	5	chromosome 1	NC_021287.1	-	old_locus_tag=BRPE64_AtRNA00150	NE	NE	NE
BRPE64_RS05090	0	1117835	1118227	-	130	2	chromosome 1	NC_021287.1	#N/A	hypothetical protein	NE	NE	NE
BRPE64_RS05095	BRPE64_ACDS10580	1118611	1119555	-	314	2	chromosome 1	NC_021287.1	S	CHAD domain-containing protein	NE	NE	NE
BRPE64_RS05100	BRPE64_ACDS10600	1119825	1121411	+	528	16	chromosome 1	NC_021287.1	P	inorganic phosphate transporter	NE	NE	NE
BRPE64_RS05105	BRPE64_ACDS10610	1121423	1121935	-	170	3	chromosome 1	NC_021287.1	#N/A	hypothetical protein	NE	NE	NE
BRPE64_RS05110	BRPE64_ACDS10620	1122133	1122342	-	69	8	chromosome 1	NC_021287.1	#N/A	glycerophosphoryl+diester+phosphodiesterase	NE	NE	NE
BRPE64_RS05115	BRPE64_ACDS10630	1122342	1122635	-	97	2	chromosome 1	NC_021287.1	#N/A	hypothetical protein	NE	NE	NE
BRPE64_RS05120	BRPE64_ACDS10640	1122854	1123387	+	177	4	chromosome 1	NC_021287.1	#N/A	hypothetical protein	NE	NE	NE
BRPE64_RS05125	BRPE64_ACDS10650	1123648	1124397	+	249	11	chromosome 1	NC_021287.1	#N/A	DUF2968 domain-containing protein	NE	NE	NE
BRPE64_RS05130	BRPE64_ACDS10660	1124459	1124683	-	74	6	chromosome 1	NC_021287.1	#N/A	hypothetical protein	NE	NE	NE
BRPE64_RS05135	BRPE64_ACDS10670	1124768	1125010	+	80	0	chromosome 1	NC_021287.1	#N/A	hypothetical protein	N/A	N/A	N/A
BRPE64_RS05140	BRPE64_ACDS10680	1125061	1125567	-	168	4	chromosome 1	NC_021287.1	R	PRC-barrel domain-containing protein	NE	NE	NE
BRPE64_RS05145	BRPE64_ACDS10690	1125713	1126390	+	225	3	chromosome 1	NC_021287.1	L	ribonuclease HI family protein	NE	NE	NE
BRPE64_RS05150	BRPE64_ACDS10700	1126441	1127184	-	247	5	chromosome 1	NC_021287.1	IQR	SDR family oxidoreductase	NE	NE	NE
BRPE64_RS05155	BRPE64_ACDS10710	1127403	1128575	+	390	22	chromosome 1	NC_021287.1	M	porin	NE	NE	NE
BRPE64_RS05160	BRPE64_ACDS10720	1128653	1129285	+	210	4	chromosome 1	NC_021287.1	E	LysE family translocator	NE	NE	NE
BRPE64_RS05165	BRPE64_AtRNA00160	1129372	1129448	+	25	3	chromosome 1	NC_021287.1	-	old_locus_tag=BRPE64_AtRNA00160	NE	NE	NE
BRPE64_RS05170	BRPE64_ACDS10730	1129775	1129987	-	70	3	chromosome 1	NC_021287.1	J	30S ribosomal protein S21	NE	NE	NE
BRPE64_RS05175	BRPE64_ACDS10740	1130151	1130486	-	111	3	chromosome 1	NC_021287.1	C	2Fe-2S iron-sulfur cluster binding domain-containing protein	NE	NE	NE
BRPE64_RS05180	BRPE64_ACDS10750	1130483	1131076	-	197	5	chromosome 1	NC_021287.1	R	YigZ family protein	NE	NE	NE
BRPE64_RS05185	BRPE64_ACDS10760	1131180	1131704	-	174	9	chromosome 1	NC_021287.1	E	N-acetyltransferase	NE	NE	NE
BRPE64_RS05190	BRPE64_ACDS10780	1132016	1133602	+	528	18	chromosome 1	NC_021287.1	T	EAL domain-containing protein	NE	NE	NE
BRPE64_RS05195	BRPE64_ACDS10790	1133652	1134065	+	137	2	chromosome 1	NC_021287.1	#N/A	hypothetical protein	NE	NE	NE
BRPE64_RS05200	BRPE64_ACDS10800	1134352	1135041	+	229	8	chromosome 1	NC_021287.1	E	histidine ABC transporter permease HisQ	NE	NE	NE
BRPE64_RS05205	BRPE64_ACDS10810	1135075	1135809	+	244	11	chromosome 1	NC_021287.1	E	ABC transporter permease	NE	NE	NE
BRPE64_RS05210	BRPE64_ACDS10820	1135828	1136667	+	279	4	chromosome 1	NC_021287.1	E	ATP-binding cassette domain-containing protein	NE	NE	NE
BRPE64_RS05215	BRPE64_ACDS10830	1136675	1137706	+	343	12	chromosome 1	NC_021287.1	K	helix-turn-helix domain-containing protein	NE	NE	NE
BRPE64_RS05220	BRPE64_ACDS10840	1137844	1139073	+	409	15	chromosome 1	NC_021287.1	E	aspartate aminotransferase family protein	NE	NE	NE
BRPE64_RS05225	BRPE64_ACDS10850	1139107	1140153	+	348	13	chromosome 1	NC_021287.1	E	arginine/ornithine succinyltransferase subunit alpha	NE	NE	NE
BRPE64_RS05230	BRPE64_ACDS10860	1140150	1141178	+	342	15	chromosome 1	NC_021287.1	E	arginine N-succinyltransferase	NE	NE	NE
BRPE64_RS05235	BRPE64_ACDS10870	1141191	1142663	+	490	9	chromosome 1	NC_021287.1	C	succinylglutamate-semialdehyde dehydrogenase	NE	NE	NE
BRPE64_RS05240	BRPE64_ACDS10880	1142691	1144043	+	450	11	chromosome 1	NC_021287.1	E	N-succinylarginine dihydrolase	NE	NE	NE
BRPE64_RS05245	BRPE64_ACDS10890	1144027	1145064	+	345	7	chromosome 1	NC_021287.1	E	succinylglutamate desuccinylase	NE	NE	NE
BRPE64_RS05250	0	1145356	1146126	+	256	7	chromosome 1	NC_021287.1	ET	transporter substrate-binding domain-containing protein	NE	NE	NE
BRPE64_RS05255	BRPE64_ACDS10910	1146195	1147058	-	287	9	chromosome 1	NC_021287.1	V	HlyD family secretion protein	NE	NE	NE
BRPE64_RS05260	BRPE64_ACDS10920	1147098	1147301	-	67	2	chromosome 1	NC_021287.1	#N/A	DUF1656 domain-containing protein	NE	NE	NE
BRPE64_RS05265	BRPE64_ACDS10930	1147288	1149489	-	733	18	chromosome 1	NC_021287.1	S	FUSC family protein	NE	NE	NE
BRPE64_RS05270	BRPE64_ACDS10940	1149492	1150991	-	499	18	chromosome 1	NC_021287.1	M	efflux transporter outer membrane subunit	NE	NE	NE
BRPE64_RS05275	BRPE64_ACDS10950	1151173	1152111	+	312	16	chromosome 1	NC_021287.1	K	LysR family transcriptional regulator	NE	NE	NE
BRPE64_RS05280	BRPE64_ACDS10960	1152232	1152420	+	62	1	chromosome 1	NC_021287.1	#N/A	hypothetical protein	NE	NE	NE
BRPE64_RS05285	BRPE64_ACDS10970	1152453	1153163	-	236	9	chromosome 1	NC_021287.1	O	SOS response-associated peptidase	NE	NE	NE
BRPE64_RS05290	BRPE64_ACDS10980	1153260	1154063	-	267	12	chromosome 1	NC_021287.1	T	metallophosphoesterase	NE	NE	NE
BRPE64_RS05295	BRPE64_ACDS10990	1154060	1155514	-	484	10	chromosome 1	NC_021287.1	C	FAD-binding oxidoreductase	NE	NE	NE
BRPE64_RS05300	BRPE64_ACDS11000	1155669	1156067	-	132	4	chromosome 1	NC_021287.1	S	DUF2069 domain-containing protein	NE	NE	NE
BRPE64_RS05305	BRPE64_ACDS11010	1156076	1156696	-	206	6	chromosome 1	NC_021287.1	C	NAD(P)H:quinone oxidoreductase	NE	NE	NE
BRPE64_RS05310	BRPE64_ACDS11020	1156804	1158111	+	435	19	chromosome 1	NC_021287.1	S	YihY family inner membrane protein	NE	NE	NE
BRPE64_RS05315	BRPE64_ACDS11030	1158121	1158441	-	106	6	chromosome 1	NC_021287.1	S	DUF962 domain-containing protein	NE	NE	NE
BRPE64_RS05320	BRPE64_ACDS11040	1158580	1159422	-	280	4	chromosome 1	NC_021287.1	T	alpha/beta hydrolase	NE	NE	NE
BRPE64_RS05325	BRPE64_ACDS11050	1159419	1160753	-	444	9	chromosome 1	NC_021287.1	E	O-acetylhomoserine aminocarboxypropyltransferase	NE	NE	NE
BRPE64_RS05330	BRPE64_ACDS11060	1161031	1161483	+	150	3	chromosome 1	NC_021287.1	T	CBS domain-containing protein	NE	NE	NE
BRPE64_RS05335	BRPE64_ACDS11070	1161490	1161678	+	62	2	chromosome 1	NC_021287.1	#N/A	hypothetical+protein	NE	NE	NE
BRPE64_RS05340	BRPE64_ACDS11080	1161692	1163632	+	646	18	chromosome 1	NC_021287.1	I	MFS transporter	NE	NE	NE
BRPE64_RS05345	BRPE64_ACDS11090	1163692	1164798	+	368	12	chromosome 1	NC_021287.1	E	chorismate synthase	ES	ES	ES
BRPE64_RS05350	BRPE64_ACDS11100	1164880	1166553	-	557	19	chromosome 1	NC_021287.1	C	electron transfer flavoprotein-ubiquinone oxidoreductase	ES	ES	ES
BRPE64_RS05355	BRPE64_ACDS11110	1166757	1167530	+	257	6	chromosome 1	NC_021287.1	IQR	SDR family oxidoreductase	NE	NE	NE
BRPE64_RS05360	BRPE64_ACDS11120	1167565	1168002	+	145	5	chromosome 1	NC_021287.1	I	acyl-CoA thioesterase	NE	NE	NE
BRPE64_RS05365	BRPE64_ACDS11130	1168012	1168557	-	181	5	chromosome 1	NC_021287.1	TK	PAS domain S-box protein	NE	NE	NE
BRPE64_RS05370	BRPE64_ACDS11140	1168804	1169508	+	234	8	chromosome 1	NC_021287.1	I	CoA transferase subunit A	NE	NE	NE
BRPE64_RS05375	BRPE64_ACDS11150	1169511	1170152	+	213	1	chromosome 1	NC_021287.1	I	CoA transferase subunit B	NE	NE	NE
BRPE64_RS05380	BRPE64_ACDS11160	1170363	1171283	+	306	9	chromosome 1	NC_021287.1	HR	alpha/beta hydrolase	NE	NE	NE
BRPE64_RS05385	BRPE64_ACDS11170	1171346	1171699	+	117	4	chromosome 1	NC_021287.1	V	RidA family protein	NE	NE	NE
BRPE64_RS05390	BRPE64_ACDS11180	1171742	1173961	+	739	24	chromosome 1	NC_021287.1	TK	bifunctional (p)ppGpp synthetase/guanosine-3\\',5\\'-bis(diphosphate) 3\\'-pyrophosphohydrolase	NE	NE	NE
BRPE64_RS05395	BRPE64_AtRNA00170	1174101	1174177	+	25	1	chromosome 1	NC_021287.1	-	old_locus_tag=BRPE64_AtRNA00170	NE	NE	NE
BRPE64_RS05400	BRPE64_ACDS11200	1174483	1176390	+	635	29	chromosome 1	NC_021287.1	J	threonine--tRNA ligase	ES	ES	ES
BRPE64_RS05405	BRPE64_ACDS11210	1176492	1176965	+	157	4	chromosome 1	NC_021287.1	J	translation initiation factor IF-3	ES	ES	ES
BRPE64_RS05410	BRPE64_ACDS11220	1177209	1177406	+	65	2	chromosome 1	NC_021287.1	J	50S ribosomal protein L35	ES	ES	ES
BRPE64_RS05415	0	1177435	1177794	+	119	7	chromosome 1	NC_021287.1	J	50S ribosomal protein L20	ES	ES	ES
BRPE64_RS05420	BRPE64_ACDS11240	1177989	1179002	+	337	10	chromosome 1	NC_021287.1	J	phenylalanine--tRNA ligase subunit alpha	ES	ES	ES
BRPE64_RS05425	BRPE64_ACDS11250	1179081	1181513	+	810	17	chromosome 1	NC_021287.1	J	phenylalanine--tRNA ligase subunit beta	ES	ES	ES
BRPE64_RS05430	BRPE64_ACDS11260	1181577	1181987	+	136	1	chromosome 1	NC_021287.1	L	integration host factor subunit alpha	NE	NE	NE
BRPE64_RS05435	BRPE64_ACDS11270	1182098	1182478	+	126	7	chromosome 1	NC_021287.1	K	MerR family transcriptional regulator	NE	NE	NE
BRPE64_RS05440	0	1182669	1183268	+	199	2	chromosome 1	NC_021287.1	IQR	short chain dehydrogenase	NE	NE	NE
BRPE64_RS05445	0	1183272	1183568	-	98	6	chromosome 1	NC_021287.1	#N/A	hypothetical+protein	NE	NE	NE
BRPE64_RS05450	BRPE64_ACDS11310	1183752	1184006	-	84	6	chromosome 1	NC_021287.1	#N/A	hypothetical protein	NE	NE	NE
BRPE64_RS05455	BRPE64_AtRNA00180	1184094	1184170	-	25	3	chromosome 1	NC_021287.1	-	old_locus_tag=BRPE64_AtRNA00180	NE	NE	NE
BRPE64_RS05460	BRPE64_ACDS11320	1184270	1184674	-	134	2	chromosome 1	NC_021287.1	#N/A	hypothetical protein	NE	NE	NE
BRPE64_RS05465	BRPE64_ACDS11330	1184830	1185729	-	299	15	chromosome 1	NC_021287.1	K	LysR family transcriptional regulator	NE	NE	NE
BRPE64_RS05470	BRPE64_ACDS11340	1185833	1186246	+	137	6	chromosome 1	NC_021287.1	S	DoxX family protein	NE	NE	NE
BRPE64_RS05475	BRPE64_ACDS11350	1186248	1187171	-	307	11	chromosome 1	NC_021287.1	K	LysR family transcriptional regulator	NE	NE	NE
BRPE64_RS05480	BRPE64_ACDS11360	1187247	1188065	-	272	4	chromosome 1	NC_021287.1	K	IclR family transcriptional regulator	NE	NE	NE
BRPE64_RS05485	BRPE64_ACDS11370	1188307	1189011	+	234	9	chromosome 1	NC_021287.1	I	3-oxoacid CoA-transferase subunit A	NE	NE	NE
BRPE64_RS05490	BRPE64_ACDS11380	1189024	1189680	+	218	4	chromosome 1	NC_021287.1	I	CoA transferase subunit B	NE	NE	NE
BRPE64_RS05495	BRPE64_ACDS11390	1189729	1190931	+	400	6	chromosome 1	NC_021287.1	I	3-oxoadipyl-CoA thiolase	NE	NE	NE
BRPE64_RS05500	BRPE64_ACDS11400	1190936	1192294	+	452	5	chromosome 1	NC_021287.1	F	3-carboxy-cis,cis-muconate cycloisomerase	NE	NE	NE
BRPE64_RS05505	BRPE64_ACDS11410	1192308	1193102	+	264	10	chromosome 1	NC_021287.1	I	3-oxoadipate enol-lactonase	NE	NE	NE
BRPE64_RS05510	BRPE64_ACDS11420	1193099	1193485	+	128	3	chromosome 1	NC_021287.1	R	4-carboxymuconolactone decarboxylase	NE	NE	NE
BRPE64_RS05515	0	1193570	1194901	-	443	9	chromosome 1	NC_021287.1	#N/A	DUF3443 domain-containing protein	NE	NE	NE
BRPE64_RS05520	BRPE64_ACDS11450	1194910	1195371	-	153	7	chromosome 1	NC_021287.1	#N/A	DUF2844 domain-containing protein	NE	NE	NE
BRPE64_RS05525	0	1195520	1195726	+	68	2	chromosome 1	NC_021287.1	#N/A	hypothetical+protein	NE	NE	NE
BRPE64_RS05530	BRPE64_ACDS11470	1195784	1197016	+	410	10	chromosome 1	NC_021287.1	S	outer membrane protein assembly factor BamC	ES	ES	ES
BRPE64_RS05535	BRPE64_ACDS11480	1197488	1197778	+	96	2	chromosome 1	NC_021287.1	C	antibiotic biosynthesis monooxygenase	NE	NE	NE
BRPE64_RS05540	BRPE64_ACDS11490	1197808	1198068	-	86	2	chromosome 1	NC_021287.1	#N/A	hypothetical protein	NE	NE	NE
BRPE64_RS05545	BRPE64_ACDS11500	1198213	1199832	-	539	10	chromosome 1	NC_021287.1	C	malate synthase A	NE	NE	NE
BRPE64_RS05550	BRPE64_ACDS11510	1199852	1200688	-	278	8	chromosome 1	NC_021287.1	H	haloacid dehalogenase type II	NE	NE	NE
BRPE64_RS05555	BRPE64_ACDS11520	1200827	1201732	+	301	4	chromosome 1	NC_021287.1	K	LysR family transcriptional regulator	NE	NE	NE
BRPE64_RS05560	BRPE64_ACDS11530	1201879	1202313	+	144	5	chromosome 1	NC_021287.1	T	universal stress protein	NE	NE	NE
BRPE64_RS05565	BRPE64_ACDS11540	1202459	1203766	-	435	12	chromosome 1	NC_021287.1	C	isocitrate lyase	NE	NE	NE
BRPE64_RS05570	BRPE64_ACDS11560	1204190	1205836	-	548	17	chromosome 1	NC_021287.1	L	DEAD/DEAH box helicase	NE	NE	NE
BRPE64_RS05575	BRPE64_ACDS11570	1206293	1206562	-	89	6	chromosome 1	NC_021287.1	I	acyl-CoA-binding protein	NE	NE	NE
BRPE64_RS05580	BRPE64_ACDS11580	1206754	1207569	+	271	3	chromosome 1	NC_021287.1	J	tRNA (adenosine(37)-N6)-threonylcarbamoyltransferase complex dimerization subunit type 1 TsaB	ES	ES	ES
BRPE64_RS05585	BRPE64_ACDS11590	1207566	1208057	+	163	9	chromosome 1	NC_021287.1	J	ribosomal protein S18-alanine N-acetyltransferase	NE	NE	NE
BRPE64_RS05590	BRPE64_ACDS11600	1208047	1209066	+	339	10	chromosome 1	NC_021287.1	L	uracil-DNA glycosylase	ES	ES	ES
BRPE64_RS05595	BRPE64_ACDS11610	1209066	1210091	+	341	9	chromosome 1	NC_021287.1	S	DUF1853 family protein	NE	NE	NE
BRPE64_RS05600	BRPE64_ACDS11620	1210106	1210918	-	270	5	chromosome 1	NC_021287.1	H	bifunctional hydroxymethylpyrimidine kinase/phosphomethylpyrimidine kinase	ES	ES	ES
BRPE64_RS05605	BRPE64_ACDS11630	1210926	1211573	-	215	5	chromosome 1	NC_021287.1	H	thiamine phosphate synthase	NE	NE	NE
BRPE64_RS05610	BRPE64_ACDS11640	1211576	1212391	-	271	3	chromosome 1	NC_021287.1	H	hydroxyethylthiazole kinase	NE	NE	NE
BRPE64_RS05615	BRPE64_ACDS11650	1212426	1213733	-	435	16	chromosome 1	NC_021287.1	G	lysophospholipid transporter LplT	GD	NE	GD
BRPE64_RS05620	BRPE64_ACDS11660	1214015	1215085	+	356	13	chromosome 1	NC_021287.1	M	alanine racemase	NE	NE	NE
BRPE64_RS05625	BRPE64_ACDS11670	1215143	1216528	+	461	8	chromosome 1	NC_021287.1	O	DNA repair protein RadA	NE	NE	NE
BRPE64_RS05630	0	1216739	1217002	+	87	1	chromosome 1	NC_021287.1	#N/A	DUF2866 domain-containing protein	NE	NE	NE
BRPE64_RS05635	BRPE64_ACDS11690	1216999	1218024	-	341	13	chromosome 1	NC_021287.1	I	CoA transferase	NE	NE	NE
BRPE64_RS05640	BRPE64_ACDS11700	1218064	1220004	-	646	13	chromosome 1	NC_021287.1	R	ATP-binding cassette domain-containing protein	NE	NE	NE
BRPE64_RS05645	BRPE64_ACDS11720	1220160	1220651	+	163	7	chromosome 1	NC_021287.1	VI	glutathione peroxidase	NE	NE	NE
BRPE64_RS05650	BRPE64_ACDS11730	1220658	1222157	-	499	17	chromosome 1	NC_021287.1	I	cardiolipin synthase	NE	NE	NE
BRPE64_RS05655	BRPE64_ACDS11740	1222327	1223211	-	294	13	chromosome 1	NC_021287.1	J	50S ribosomal protein L3 N(5)-glutamine methyltransferase	NE	NE	NE
BRPE64_RS05660	BRPE64_ACDS11750	1223254	1224390	-	378	8	chromosome 1	NC_021287.1	E	succinyl-diaminopimelate desuccinylase	NE	NE	NE
BRPE64_RS05665	BRPE64_ACDS11760	1224497	1224865	-	122	0	chromosome 1	NC_021287.1	P	ArsC family reductase	N/A	N/A	N/A
BRPE64_RS05670	BRPE64_ACDS11770	1224868	1225695	-	275	11	chromosome 1	NC_021287.1	E	2,3,4,5-tetrahydropyridine-2,6-dicarboxylate N-succinyltransferase	ES	ES	ES
BRPE64_RS05675	BRPE64_ACDS11780	1225755	1227020	-	421	19	chromosome 1	NC_021287.1	E	succinyldiaminopimelate transaminase	NE	NE	GA
BRPE64_RS05680	BRPE64_ACDS11790	1227225	1228205	+	326	2	chromosome 1	NC_021287.1	GER	DMT family transporter	NE	NE	GA
BRPE64_RS05685	BRPE64_ACDS11800	1228362	1231877	+	1171	17	chromosome 1	NC_021287.1	D	chromosome segregation protein SMC	ES	ES	ES
BRPE64_RS05690	BRPE64_ACDS11810	1232065	1233327	+	420	7	chromosome 1	NC_021287.1	D	cell division protein FtsZ	NE	NE	NE
BRPE64_RS05695	BRPE64_ACDS11820	1233523	1235595	+	690	15	chromosome 1	NC_021287.1	L	NAD-dependent DNA ligase LigA	ES	ES	ES
BRPE64_RS05700	BRPE64_ACDS11830	1235592	1236125	+	177	5	chromosome 1	NC_021287.1	J	peptide deformylase	NE	NE	NE
BRPE64_RS05705	BRPE64_ACDS11840	1236259	1236456	+	65	0	chromosome 1	NC_021287.1	#N/A	hypothetical+protein	N/A	N/A	N/A
BRPE64_RS05715	BRPE64_ACDS11870	1238962	1241547	-	861	27	chromosome 1	NC_021287.1	OT	[protein-PII] uridylyltransferase [Burkholderia insecticola]	ES	ES	ES
BRPE64_RS05720	BRPE64_ACDS11880	1241616	1242434	-	272	14	chromosome 1	NC_021287.1	J	type I methionyl aminopeptidase	NE	NE	NE
BRPE64_RS05725	BRPE64_ACDS11890	1242861	1243613	+	250	8	chromosome 1	NC_021287.1	J	30S ribosomal protein S2	ES	ES	ES
BRPE64_RS05730	BRPE64_ACDS11900	1243756	1244637	+	293	3	chromosome 1	NC_021287.1	J	elongation factor Ts	ES	ES	ES
BRPE64_RS05735	BRPE64_ACDS11910	1244875	1245588	+	237	7	chromosome 1	NC_021287.1	F	UMP kinase	ES	ES	ES
BRPE64_RS05740	BRPE64_ACDS11920	1245681	1246241	+	186	5	chromosome 1	NC_021287.1	J	ribosome recycling factor	ES	ES	ES
BRPE64_RS05745	BRPE64_ACDS11930	1246324	1247106	+	260	10	chromosome 1	NC_021287.1	I	di-trans,poly-cis-decaprenylcistransferase	ES	ES	ES
BRPE64_RS05750	BRPE64_ACDS11940	1247100	1247912	+	270	13	chromosome 1	NC_021287.1	I	phosphatidate cytidylyltransferase	ES	ES	ES
BRPE64_RS05755	BRPE64_ACDS11950	1247931	1249148	+	405	8	chromosome 1	NC_021287.1	I	1-deoxy-D-xylulose-5-phosphate reductoisomerase	ES	ES	ES
BRPE64_RS05760	BRPE64_ACDS11960	1249156	1250538	+	460	15	chromosome 1	NC_021287.1	OK	RIP metalloprotease RseP	GD	NE	NE
BRPE64_RS05765	BRPE64_ACDS11970	1250619	1252931	+	770	46	chromosome 1	NC_021287.1	M	outer membrane protein assembly factor BamA	ES	ES	ES
BRPE64_RS05770	BRPE64_ACDS11980	1253014	1253559	+	181	5	chromosome 1	NC_021287.1	MO	OmpH family outer membrane protein	ES	ES	ES
BRPE64_RS05775	BRPE64_ACDS11990	1253590	1254681	+	363	14	chromosome 1	NC_021287.1	M	UDP-3-O-(3-hydroxymyristoyl)glucosamine N-acyltransferase	ES	ES	ES
BRPE64_RS05780	BRPE64_ACDS12000	1254875	1255333	+	152	5	chromosome 1	NC_021287.1	I	3-hydroxyacyl-ACP dehydratase FabZ	ES	ES	ES
BRPE64_RS05785	BRPE64_ACDS12010	1255396	1256184	+	262	8	chromosome 1	NC_021287.1	M	acyl-ACP--UDP-N-acetylglucosamine O-acyltransferase	ES	ES	ES
BRPE64_RS05790	BRPE64_ACDS12020	1256197	1257363	+	388	8	chromosome 1	NC_021287.1	M	lipid-A-disaccharide synthase	ES	ES	ES
BRPE64_RS05795	BRPE64_ACDS12030	1257363	1258073	+	236	3	chromosome 1	NC_021287.1	L	ribonuclease HII	NE	NE	NE
BRPE64_RS05800	BRPE64_ACDS12040	1258093	1258884	+	263	7	chromosome 1	NC_021287.1	J	RNA methyltransferase	NE	NE	NE
BRPE64_RS05805	BRPE64_ACDS12050	1258878	1259696	-	272	7	chromosome 1	NC_021287.1	T	kinase/pyrophosphorylase	NE	NE	NE
BRPE64_RS05810	BRPE64_ACDS12070	1260186	1262603	+	805	19	chromosome 1	NC_021287.1	G	phosphoenolpyruvate synthase	NE	NE	GD
BRPE64_RS05815	BRPE64_ACDS12080	1262699	1263127	+	142	5	chromosome 1	NC_021287.1	O	hypothetical protein	NE	NE	NE
BRPE64_RS05820	BRPE64_ACDS12090	1263168	1264106	+	312	10	chromosome 1	NC_021287.1	O	SPFH/Band 7/PHB domain protein	NE	NE	NE
BRPE64_RS05825	BRPE64_ACDS12100	1264149	1264598	-	149	5	chromosome 1	NC_021287.1	O	SsrA-binding protein SmpB	NE	NE	NE
BRPE64_RS05830	BRPE64_ACDS12110	1264719	1265156	+	145	6	chromosome 1	NC_021287.1	J	type II toxin-antitoxin system RatA family toxin	ES	ES	ES
BRPE64_RS05835	BRPE64_ACDS12120	1265153	1265479	+	108	2	chromosome 1	NC_021287.1	V	RnfH family protein	NE	NE	NE
BRPE64_RS05840	BRPE64_ACDS12130	1265486	1266463	-	325	10	chromosome 1	NC_021287.1	GER	DMT family transporter	NE	NE	NE
BRPE64_RS05845	BRPE64_ACDS12140	1266671	1268131	+	486	11	chromosome 1	NC_021287.1	F	IMP dehydrogenase	ES	ES	ES
BRPE64_RS05855	BRPE64_ACDS12160	1269219	1270802	+	527	15	chromosome 1	NC_021287.1	F	glutamine-hydrolyzing GMP synthase	ES	ES	ES
BRPE64_RS05860	BRPE64_ACDS12170	1271060	1272733	-	557	45	chromosome 1	NC_021287.1	#N/A	hypothetical protein	NE	NE	NE
BRPE64_RS05865	0	1273015	1273596	+	193	7	chromosome 1	NC_021287.1	J	RNA 2\\',3\\'-cyclic phosphodiesterase	NE	NE	NE
BRPE64_RS05870	BRPE64_ACDS12190	1273686	1274249	+	187	4	chromosome 1	NC_021287.1	M	D-alanyl-D-alanine dipeptidase	NE	NE	NE
BRPE64_RS05875	BRPE64_ACDS12200	1274287	1275882	+	531	22	chromosome 1	NC_021287.1	E	ABC transporter substrate-binding protein	NE	NE	NE
BRPE64_RS05880	BRPE64_ACDS12210	1275879	1276946	+	355	15	chromosome 1	NC_021287.1	EP	ABC transporter permease	NE	NE	NE
BRPE64_RS05885	BRPE64_ACDS12220	1276992	1277903	+	303	11	chromosome 1	NC_021287.1	EP	ABC transporter permease	NE	NE	NE
BRPE64_RS05890	BRPE64_ACDS12230	1277905	1278777	+	290	7	chromosome 1	NC_021287.1	EP	ABC transporter ATP-binding protein	NE	NE	NE
BRPE64_RS05895	BRPE64_ACDS12240	1278774	1279544	+	256	5	chromosome 1	NC_021287.1	EP	ABC transporter ATP-binding protein	NE	NE	NE
BRPE64_RS05900	BRPE64_ACDS12260	1279823	1280215	+	130	3	chromosome 1	NC_021287.1	#N/A	DUF1992 domain-containing protein	NE	NE	NE
BRPE64_RS05905	0	1280215	1280850	+	211	4	chromosome 1	NC_021287.1	J	tRNA adenosine(34) deaminase TadA	NE	NE	NE
BRPE64_RS05910	BRPE64_ACDS12280	1280847	1281767	+	306	10	chromosome 1	NC_021287.1	M	muramoyltetrapeptide carboxypeptidase	NE	NE	NE
BRPE64_RS05915	BRPE64_ACDS12290	1282064	1282810	+	248	3	chromosome 1	NC_021287.1	K	GntR family transcriptional regulator	NE	NE	NE
BRPE64_RS05920	BRPE64_ACDS12300	1283166	1284659	+	497	23	chromosome 1	NC_021287.1	FH	NCS1 family nucleobase:cation symporter-1	NE	NE	NE
BRPE64_RS05925	BRPE64_ACDS12310	1284722	1285456	+	244	7	chromosome 1	NC_021287.1	E	aspartate/glutamate racemase family protein	NE	NE	NE
BRPE64_RS05930	BRPE64_ACDS12320	1285616	1286566	+	316	15	chromosome 1	NC_021287.1	GM	allantoinase PuuE	NE	NE	NE
BRPE64_RS05935	BRPE64_ACDS12330	1286563	1287084	+	173	5	chromosome 1	NC_021287.1	F	2-oxo-4-hydroxy-4-carboxy-5-ureidoimidazoline decarboxylase	NE	NE	NE
BRPE64_RS05940	BRPE64_ACDS12340	1287138	1288151	+	337	9	chromosome 1	NC_021287.1	F	allantoicase	NE	NE	NE
BRPE64_RS05945	BRPE64_ACDS12350	1288148	1288648	+	166	3	chromosome 1	NC_021287.1	F	ureidoglycolate lyase	NE	NE	NE
BRPE64_RS05950	BRPE64_ACDS12360	1288787	1289791	+	334	5	chromosome 1	NC_021287.1	E	low-specificity L-threonine aldolase	NE	NE	NE
BRPE64_RS05955	BRPE64_ACDS12370	1289848	1291041	-	397	15	chromosome 1	NC_021287.1	S	membrane protein	NE	NE	NE
BRPE64_RS05960	BRPE64_ACDS12380	1291133	1291486	-	117	5	chromosome 1	NC_021287.1	F	hydroxyisourate hydrolase	NE	NE	NE
BRPE64_RS05965	BRPE64_ACDS12400	1291977	1293344	+	455	12	chromosome 1	NC_021287.1	FR	8-oxoguanine deaminase	NE	GA	NE
BRPE64_RS05970	BRPE64_ACDS12410	1293382	1294314	-	310	13	chromosome 1	NC_021287.1	K	LysR family transcriptional regulator	NE	NE	NE
BRPE64_RS05975	BRPE64_ACDS12420	1294585	1296159	+	524	14	chromosome 1	NC_021287.1	R	ABC transporter ATP-binding protein	NE	NE	NE
BRPE64_RS05980	BRPE64_ACDS12430	1296162	1297268	+	368	8	chromosome 1	NC_021287.1	R	ABC transporter permease	NE	NE	NE
BRPE64_RS05985	BRPE64_ACDS12440	1297292	1298221	+	309	15	chromosome 1	NC_021287.1	R	ABC transporter permease	NE	NE	NE
BRPE64_RS05990	BRPE64_ACDS12450	1298348	1299433	+	361	9	chromosome 1	NC_021287.1	M	BMP family ABC transporter substrate-binding protein	NE	NE	NE
BRPE64_RS05995	BRPE64_ACDS12460	1299515	1299724	-	69	1	chromosome 1	NC_021287.1	R	dodecin domain-containing protein	NE	NE	NE
BRPE64_RS06000	BRPE64_ACDS12470	1299974	1300465	-	163	8	chromosome 1	NC_021287.1	#N/A	hypothetical protein	NE	NE	NE
BRPE64_RS06005	BRPE64_ACDS12480	1300805	1301248	-	147	6	chromosome 1	NC_021287.1	M	large conductance mechanosensitive channel protein MscL	NE	NE	NE
BRPE64_RS06010	BRPE64_ACDS12490	1301421	1302806	-	461	12	chromosome 1	NC_021287.1	S	DUF2252 domain-containing protein	NE	NE	NE
BRPE64_RS06015	BRPE64_ACDS12500	1303039	1305249	+	736	27	chromosome 1	NC_021287.1	G	glycogen debranching protein GlgX	NE	NE	NE
BRPE64_RS06020	BRPE64_ACDS12530	1305600	1306817	-	405	14	chromosome 1	NC_021287.1	R	tetratricopeptide repeat protein	NE	NE	NE
BRPE64_RS06025	BRPE64_ACDS12540	1306963	1307643	-	226	1	chromosome 1	NC_021287.1	KT	PspA/IM30 family protein	NE	NE	NE
BRPE64_RS06030	BRPE64_ACDS12550	1307935	1308336	-	133	1	chromosome 1	NC_021287.1	#N/A	hypothetical protein	NE	NE	NE
BRPE64_RS06035	BRPE64_ACDS12560	1308835	1311414	+	859	45	chromosome 1	NC_021287.1	M	penicillin-binding protein 1A	NE	NE	NE
BRPE64_RS06040	BRPE64_ACDS12570	1311504	1311935	-	143	4	chromosome 1	NC_021287.1	P	copper chaperone PCu(A)C	NE	NE	NE
BRPE64_RS06045	BRPE64_ACDS12580	1311943	1312305	-	120	4	chromosome 1	NC_021287.1	P	copper resistance protein CopC	NE	NE	NE
BRPE64_RS06050	BRPE64_ACDS12590	1312432	1312770	-	112	2	chromosome 1	NC_021287.1	#N/A	DUF2946 family protein	NE	NE	NE
BRPE64_RS06055	BRPE64_AtRNA00190	1313041	1313117	+	25	3	chromosome 1	NC_021287.1	-	old_locus_tag=BRPE64_AtRNA00190	NE	NE	NE
BRPE64_RS06060	BRPE64_ACDS12600	1313357	1313854	+	165	2	chromosome 1	NC_021287.1	S	heme-degrading domain-containing protein	NE	NE	NE
BRPE64_RS06065	BRPE64_ACDS12610	1313896	1314234	+	112	3	chromosome 1	NC_021287.1	V	multidrug efflux SMR transporter	NE	NE	NE
BRPE64_RS06070	BRPE64_ACDS12620	1314244	1314615	-	123	5	chromosome 1	NC_021287.1	#N/A	hypothetical protein	NE	NE	NE
BRPE64_RS06075	BRPE64_ACDS12630	1314959	1315231	+	90	4	chromosome 1	NC_021287.1	#N/A	hypothetical protein	NE	NE	NE
BRPE64_RS06080	BRPE64_ACDS12640	1315228	1315584	+	118	5	chromosome 1	NC_021287.1	#N/A	hypothetical protein	NE	NE	NE
BRPE64_RS06085	BRPE64_ACDS12650	1315765	1316049	+	94	4	chromosome 1	NC_021287.1	#N/A	DUF1488 domain-containing protein	NE	NE	NE
BRPE64_RS06090	0	1316239	1316421	+	60	3	chromosome 1	NC_021287.1	#N/A	hypothetical protein	NE	NE	NE
BRPE64_RS06095	BRPE64_ACDS12670	1316480	1317154	+	224	5	chromosome 1	NC_021287.1	K	TetR/AcrR family transcriptional regulator	NE	NE	NE
BRPE64_RS06100	BRPE64_ACDS12680	1317151	1318260	+	369	10	chromosome 1	NC_021287.1	I	enoyl-CoA hydratase/isomerase family protein	NE	NE	NE
BRPE64_RS06105	BRPE64_ACDS12690	1318336	1318764	-	142	3	chromosome 1	NC_021287.1	#N/A	hypothetical protein	NE	NE	NE
BRPE64_RS06110	BRPE64_ACDS12700	1318922	1319926	+	334	18	chromosome 1	NC_021287.1	J	tRNA dihydrouridine(20/20a) synthase DusA	NE	NE	NE
BRPE64_RS06115	BRPE64_AtRNA00200	1320059	1320134	+	25	1	chromosome 1	NC_021287.1	-	old_locus_tag=BRPE64_AtRNA00200	NE	NE	NE
BRPE64_RS06120	0	1320271	1320525	+	84	1	chromosome 1	NC_021287.1	#N/A	hypothetical protein	NE	NE	ES
BRPE64_RS06125	BRPE64_ACDS12720	1320636	1320938	+	100	3	chromosome 1	NC_021287.1	#N/A	hypothetical protein	NE	NE	NE
BRPE64_RS06130	BRPE64_ACDS12730	1320972	1321367	+	131	3	chromosome 1	NC_021287.1	#N/A	DUF5594 family protein	NE	NE	NE
BRPE64_RS06135	0	1321468	1321671	+	67	0	chromosome 1	NC_021287.1	#N/A	hypothetical protein	N/A	N/A	N/A
BRPE64_RS06140	BRPE64_ACDS12750	1321714	1322745	-	343	12	chromosome 1	NC_021287.1	K	O-methyltransferase family 2	NE	NE	NE
BRPE64_RS06145	BRPE64_ACDS12760	1323000	1323737	+	245	5	chromosome 1	NC_021287.1	IQR	SDR family oxidoreductase	NE	NE	NE
BRPE64_RS06150	BRPE64_ACDS12770	1323798	1324121	+	107	6	chromosome 1	NC_021287.1	C	oxidoreductase	NE	NE	NE
BRPE64_RS06155	BRPE64_ACDS12780	1324145	1324624	-	159	8	chromosome 1	NC_021287.1	M	hypothetical+protein	NE	NE	NE
BRPE64_RS06160	BRPE64_ACDS12790	1324739	1325125	+	128	3	chromosome 1	NC_021287.1	#N/A	hypothetical protein	NE	NE	NE
BRPE64_RS06165	BRPE64_ACDS12800	1325138	1325608	-	156	6	chromosome 1	NC_021287.1	M	lytic transglycosylase domain-containing protein	NE	NE	NE
BRPE64_RS06170	BRPE64_ACDS12810	1325655	1326044	-	129	4	chromosome 1	NC_021287.1	#N/A	hypothetical protein	NE	NE	NE
BRPE64_RS06175	BRPE64_ACDS12820	1326049	1326450	-	133	1	chromosome 1	NC_021287.1	#N/A	hypothetical protein	NE	NE	NE
BRPE64_RS06180	BRPE64_ACDS12830	1326608	1326853	-	81	3	chromosome 1	NC_021287.1	#N/A	hypothetical protein	NE	NE	NE
BRPE64_RS06185	BRPE64_ACDS12840	1326868	1328292	-	474	8	chromosome 1	NC_021287.1	G	MFS transporter	NE	NE	NE
BRPE64_RS06190	BRPE64_ACDS12850	1328504	1329556	+	350	17	chromosome 1	NC_021287.1	R	NADP(H)-dependent aldo-keto reductase	NE	NE	NE
BRPE64_RS06195	BRPE64_ACDS12870	1329966	1332059	+	697	20	chromosome 1	NC_021287.1	G	transketolase	NE	NE	NE
BRPE64_RS06200	BRPE64_ACDS12880	1332066	1333046	+	326	12	chromosome 1	NC_021287.1	G	decarboxylating 6-phosphogluconate dehydrogenase	NE	NE	NE
BRPE64_RS06205	BRPE64_ACDS12890	1333110	1333964	-	284	8	chromosome 1	NC_021287.1	V	ABC transporter permease	NE	NE	NE
BRPE64_RS06210	BRPE64_ACDS12900	1333976	1334950	-	324	7	chromosome 1	NC_021287.1	V	nodulation factor ABC transporter ATP-binding protein NodI	NE	NE	NE
BRPE64_RS06215	BRPE64_ACDS12910	1335309	1335818	+	169	3	chromosome 1	NC_021287.1	T	universal stress protein	NE	NE	NE
BRPE64_RS06220	BRPE64_ACDS12920	1335855	1336490	-	211	8	chromosome 1	NC_021287.1	#N/A	DUF2939 domain-containing protein	NE	NE	NE
BRPE64_RS06225	BRPE64_ACDS12930	1336624	1336950	-	108	3	chromosome 1	NC_021287.1	#N/A	hypothetical protein	NE	NE	NE
BRPE64_RS06230	BRPE64_ACDS12940	1337156	1337815	-	219	6	chromosome 1	NC_021287.1	KT	transcriptional repressor LexA	NE	NE	NE
BRPE64_RS06235	BRPE64_ACDS12950	1338086	1339120	+	344	15	chromosome 1	NC_021287.1	P	sulfate ABC transporter substrate-binding protein	NE	NE	NE
BRPE64_RS06240	BRPE64_ACDS12960	1339225	1340130	+	301	9	chromosome 1	NC_021287.1	P	sulfate ABC transporter permease subunit CysT	NE	NE	NE
BRPE64_RS06245	BRPE64_ACDS12970	1340127	1341035	+	302	10	chromosome 1	NC_021287.1	P	sulfate ABC transporter permease subunit CysW	NE	NE	NE
BRPE64_RS06250	BRPE64_ACDS12980	1341051	1342109	+	352	8	chromosome 1	NC_021287.1	P	sulfate ABC transporter ATP-binding protein	NE	NE	NE
BRPE64_RS06255	BRPE64_ACDS12990	1342153	1343079	+	308	12	chromosome 1	NC_021287.1	K	CysB family HTH-type transcriptional regulator	NE	NE	NE
BRPE64_RS06260	BRPE64_ACDS13000	1343141	1344103	+	320	7	chromosome 1	NC_021287.1	JU	asparaginase	NE	NE	NE
BRPE64_RS06265	BRPE64_ACDS13010	1344154	1344642	-	162	6	chromosome 1	NC_021287.1	S	peptidoglycan-binding protein LysM	NE	NE	NE
BRPE64_RS06270	BRPE64_ACDS13020	1344945	1345853	-	302	4	chromosome 1	NC_021287.1	I	2-hydroxy-3-oxopropionate reductase	NE	NE	NE
BRPE64_RS06275	BRPE64_ACDS13030	1345891	1346691	-	266	10	chromosome 1	NC_021287.1	G	hydroxypyruvate isomerase	NE	NE	NE
BRPE64_RS06280	BRPE64_ACDS13040	1346782	1348557	-	591	18	chromosome 1	NC_021287.1	Q	glyoxylate carboligase	NE	NE	NE
BRPE64_RS06285	BRPE64_ACDS13050	1348745	1349707	+	320	12	chromosome 1	NC_021287.1	K	LysR family transcriptional regulator	NE	NE	NE
BRPE64_RS06290	BRPE64_ACDS13060	1349868	1350239	+	123	3	chromosome 1	NC_021287.1	J	30S ribosomal protein S6	ES	ES	ES
BRPE64_RS06295	BRPE64_ACDS13070	1350285	1350584	+	99	2	chromosome 1	NC_021287.1	L	primosomal replication protein N	ES	ES	ES
BRPE64_RS06300	BRPE64_ACDS13080	1350587	1350862	+	91	3	chromosome 1	NC_021287.1	J	30S ribosomal protein S18	ES	ES	ES
BRPE64_RS06305	BRPE64_ACDS13090	1350891	1351346	+	151	2	chromosome 1	NC_021287.1	J	50S ribosomal protein L9	NE	NE	NE
BRPE64_RS06310	BRPE64_ACDS13100	1351469	1352857	+	462	19	chromosome 1	NC_021287.1	L	replicative DNA helicase	ES	ES	ES
BRPE64_RS06315	BRPE64_ACDS13110	1352991	1353617	+	208	4	chromosome 1	NC_021287.1	S	DUF47 domain-containing protein	NE	NE	NE
BRPE64_RS06320	BRPE64_ACDS13120	1353733	1354743	+	336	14	chromosome 1	NC_021287.1	P	inorganic phosphate transporter	NE	NE	NE
BRPE64_RS06325	BRPE64_ACDS13130	1354804	1355610	-	268	11	chromosome 1	NC_021287.1	IQR	SDR family oxidoreductase	NE	NE	NE
BRPE64_RS06330	BRPE64_ACDS13140	1355669	1356664	-	331	9	chromosome 1	NC_021287.1	M	NLP/P60 protein	NE	NE	NE
BRPE64_RS06335	BRPE64_ACDS13150	1356865	1358745	-	626	13	chromosome 1	NC_021287.1	R	PhoH family protein	NE	NE	NE
BRPE64_RS06340	BRPE64_ACDS13170	1359146	1359607	-	153	4	chromosome 1	NC_021287.1	O	peroxiredoxin	NE	NE	NE
BRPE64_RS06345	#N/A	1359698	1360594	-	298	10	chromosome 1	NC_021287.1	GM	polysaccharide+deacetylase	ES	ES	ES
BRPE64_RS06350	#N/A	1360607	1361653	-	348	17	chromosome 1	NC_021287.1	M	putative+nucleoside-diphosphate-sugar+epimerase+WcaG-like+protein	ES	ES	ES
BRPE64_RS06355	BRPE64_ACDS13200	1361650	1362636	-	328	12	chromosome 1	NC_021287.1	J	formyltransferase	ES	ES	ES
BRPE64_RS06360	BRPE64_ACDS13210	1362633	1363670	-	345	15	chromosome 1	NC_021287.1	N	glycosyltransferase	ES	ES	ES
BRPE64_RS06365	BRPE64_ACDS13220	1363695	1364864	-	389	8	chromosome 1	NC_021287.1	M	DegT/DnrJ/EryC1/StrS aminotransferase family protein	ES	ES	ES
BRPE64_RS06370	BRPE64_ACDS13230	1364944	1365315	-	123	6	chromosome 1	NC_021287.1	V	EamA family transporter	NE	NE	NE
BRPE64_RS06375	BRPE64_ACDS13250	1365413	1367086	-	557	23	chromosome 1	NC_021287.1	M	glycosyltransferase family 39 protein	ES	ES	ES
BRPE64_RS06380	BRPE64_ACDS13260	1367430	1367804	-	124	3	chromosome 1	NC_021287.1	S	Xcc1710-like domain-containing protein	NE	NE	NE
BRPE64_RS06385	BRPE64_ACDS13270	1368315	1369553	+	412	18	chromosome 1	NC_021287.1	E	pyridoxal phosphate-dependent aminotransferase	NE	GD	ES
BRPE64_RS06390	BRPE64_ACDS13280	1369578	1370900	+	440	13	chromosome 1	NC_021287.1	E	homoserine dehydrogenase	ES	ES	ES
BRPE64_RS06395	BRPE64_ACDS13290	1370916	1372361	+	481	18	chromosome 1	NC_021287.1	E	threonine synthase	ES	ES	ES
BRPE64_RS06400	BRPE64_ACDS13300	1372529	1374121	+	530	16	chromosome 1	NC_021287.1	R	ABC-F family ATPase	NE	NE	NE
BRPE64_RS06405	BRPE64_ACDS13310	1374188	1374391	-	67	1	chromosome 1	NC_021287.1	R	DUF1289 domain-containing protein	NE	NE	NE
BRPE64_RS06410	BRPE64_ACDS13320	1374463	1375674	-	403	21	chromosome 1	NC_021287.1	M	phospholipase	NE	NE	NE
BRPE64_RS06415	BRPE64_ACDS13340	1375871	1377205	-	444	10	chromosome 1	NC_021287.1	P	Nramp family divalent metal transporter	NE	NE	NE
BRPE64_RS06420	BRPE64_ACDS13370	1377833	1378945	+	370	24	chromosome 1	NC_021287.1	E	polyamine ABC transporter substrate-binding protein	NE	NE	NE
BRPE64_RS06425	BRPE64_ACDS13380	1379060	1380238	+	392	12	chromosome 1	NC_021287.1	E	polyamine ABC transporter ATP-binding protein	NE	NE	NE
BRPE64_RS06430	BRPE64_ACDS13390	1380235	1381143	+	302	16	chromosome 1	NC_021287.1	E	ABC transporter permease subunit	NE	NE	NE
BRPE64_RS06435	BRPE64_ACDS13400	1381143	1381961	+	272	6	chromosome 1	NC_021287.1	E	ABC transporter permease subunit	NE	NE	NE
BRPE64_RS06440	BRPE64_ACDS13410	1382010	1383011	-	333	11	chromosome 1	NC_021287.1	E	threonine/serine dehydratase	NE	NE	NE
BRPE64_RS06445	BRPE64_ACDS13420	1383032	1384267	-	411	10	chromosome 1	NC_021287.1	E	acetylornithine deacetylase	NE	NE	NE
BRPE64_RS06450	BRPE64_ACDS13430	1384357	1387833	-	1158	37	chromosome 1	NC_021287.1	LK	transcription-repair coupling factor	NE	NE	NE
BRPE64_RS06455	BRPE64_ACDS13440	1387959	1388693	+	244	5	chromosome 1	NC_021287.1	I	2-C-methyl-D-erythritol 4-phosphate cytidylyltransferase	ES	ES	ES
BRPE64_RS06460	BRPE64_ACDS13450	1388727	1389218	+	163	2	chromosome 1	NC_021287.1	I	2-C-methyl-D-erythritol 2,4-cyclodiphosphate synthase	ES	ES	ES
BRPE64_RS06465	BRPE64_ACDS13460	1389257	1389781	-	174	6	chromosome 1	NC_021287.1	R	carboxymuconolactone decarboxylase family protein	NE	NE	NE
BRPE64_RS06470	BRPE64_ACDS13470	1389912	1390460	-	182	3	chromosome 1	NC_021287.1	V	peroxiredoxin	NE	NE	NE
BRPE64_RS06475	BRPE64_ACDS13480	1390679	1392052	-	457	13	chromosome 1	NC_021287.1	T	HAMP domain-containing protein	NE	NE	NE
BRPE64_RS06480	BRPE64_ACDS13490	1392113	1392838	-	241	7	chromosome 1	NC_021287.1	TK	two-component system response regulator OmpR	NE	NE	NE
BRPE64_RS06485	BRPE64_ACDS13500	1393110	1393475	+	121	3	chromosome 1	NC_021287.1	#N/A	hypothetical protein	NE	NE	NE
BRPE64_RS06490	BRPE64_ACDS13510	1393492	1394451	+	319	9	chromosome 1	NC_021287.1	S	DUF1501 domain-containing protein	NE	NE	NE
BRPE64_RS06495	BRPE64_ACDS13520	1394448	1395290	-	280	6	chromosome 1	NC_021287.1	I	squalene/phytoene synthase family protein	NE	NE	NE
BRPE64_RS06500	BRPE64_ACDS13540	1395596	1395982	+	128	4	chromosome 1	NC_021287.1	#N/A	DUF5594 family protein	NE	NE	NE
BRPE64_RS06505	BRPE64_AtRNA00210	1396035	1396121	-	28	2	chromosome 1	NC_021287.1	-	old_locus_tag=BRPE64_AtRNA00210	NE	NE	NE
BRPE64_RS06510	BRPE64_ACDS13550	1396413	1396796	+	127	1	chromosome 1	NC_021287.1	#N/A	DUF2946 domain-containing protein	NE	NE	NE
BRPE64_RS06515	BRPE64_ACDS13570	1396980	1398440	+	486	20	chromosome 1	NC_021287.1	S	PepSY domain-containing protein	NE	NE	NE
BRPE64_RS06520	BRPE64_ACDS13580	1398464	1399609	-	381	6	chromosome 1	NC_021287.1	G	glycerate kinase	NE	NE	NE
BRPE64_RS06525	BRPE64_ACDS13600	1400121	1401470	+	449	8	chromosome 1	NC_021287.1	O	trigger factor	NE	NE	NE
BRPE64_RS06530	BRPE64_ACDS13610	1401612	1402265	+	217	5	chromosome 1	NC_021287.1	O	ATP-dependent Clp endopeptidase proteolytic subunit ClpP	NE	GD	NE
BRPE64_RS06535	BRPE64_ACDS13620	1402436	1403707	+	423	13	chromosome 1	NC_021287.1	O	ATP-dependent Clp protease ATP-binding subunit ClpX	NE	NE	NE
BRPE64_RS06540	BRPE64_ACDS13630	1403894	1406317	+	807	20	chromosome 1	NC_021287.1	O	endopeptidase La	NE	NE	NE
BRPE64_RS06545	BRPE64_ACDS13640	1406589	1406861	+	90	2	chromosome 1	NC_021287.1	L	HU family DNA-binding protein	NE	NE	NE
BRPE64_RS06550	BRPE64_AtRNA00220	1406997	1407072	+	25	3	chromosome 1	NC_021287.1	-	old_locus_tag=BRPE64_AtRNA00220	NE	NE	NE
BRPE64_RS06555	BRPE64_AtRNA00230	1407111	1407187	+	25	2	chromosome 1	NC_021287.1	-	old_locus_tag=BRPE64_AtRNA00230	NE	NE	GD
BRPE64_RS06560	BRPE64_ACDS13650	1407547	1409472	+	641	21	chromosome 1	NC_021287.1	O	peptidyl-prolyl cis-trans isomerase	NE	NE	NE
BRPE64_RS06565	0	1409608	1409949	-	113	2	chromosome 1	NC_021287.1	#N/A	hypothetical protein	NE	NE	NE
BRPE64_RS06570	BRPE64_ACDS13670	1410074	1410757	-	227	13	chromosome 1	NC_021287.1	E	arylesterase	NE	NE	NE
BRPE64_RS06575	BRPE64_ACDS13680	1410756	1411457	+	233	3	chromosome 1	NC_021287.1	Q	ABC transporter ATP-binding protein	NE	NE	NE
BRPE64_RS06580	BRPE64_ACDS13690	1411528	1413162	-	544	11	chromosome 1	NC_021287.1	G	glucose-6-phosphate isomerase	ES	ES	ES
BRPE64_RS06585	BRPE64_ACDS13700	1413372	1414934	-	520	7	chromosome 1	NC_021287.1	F	NAD(P)H-hydrate dehydratase	NE	NE	NE
BRPE64_RS06590	BRPE64_ACDS13710	1415050	1416342	-	430	4	chromosome 1	NC_021287.1	E	FAD-dependent oxidoreductase	NE	NE	NE
BRPE64_RS06595	BRPE64_ACDS13730	1416832	1420869	+	1345	25	chromosome 1	NC_021287.1	F	phosphoribosylformylglycinamidine synthase	NE	GD	ES
BRPE64_RS06600	BRPE64_ACDS13740	1421063	1423570	+	835	33	chromosome 1	NC_021287.1	G	family 20 glycosylhydrolase	NE	NE	NE
BRPE64_RS06605	BRPE64_ACDS13750	1423676	1424458	-	260	4	chromosome 1	NC_021287.1	O	peptidyl-prolyl cis-trans isomerase	NE	NE	NE
BRPE64_RS06610	BRPE64_ACDS13760	1424562	1424876	-	104	6	chromosome 1	NC_021287.1	T	BolA family transcriptional regulator	NE	NE	NE
BRPE64_RS06615	BRPE64_ACDS13770	1424873	1425409	-	178	5	chromosome 1	NC_021287.1	D	septation protein A	ES	ES	ES
BRPE64_RS06620	BRPE64_ACDS13780	1425538	1425960	-	140	7	chromosome 1	NC_021287.1	O	peptide-methionine (R)-S-oxide reductase MsrB	NE	NE	NE
BRPE64_RS06625	BRPE64_ACDS13790	1426012	1427613	-	533	17	chromosome 1	NC_021287.1	S	YdiU family protein	NE	NE	NE
BRPE64_RS06630	BRPE64_ACDS13800	1427721	1429379	+	552	16	chromosome 1	NC_021287.1	IQ	fatty-acid--CoA ligase	NE	NE	NE
BRPE64_RS06635	BRPE64_ACDS13810	1429572	1431656	+	694	16	chromosome 1	NC_021287.1	I	3-hydroxyacyl-CoA dehydrogenase	NE	NE	NE
BRPE64_RS06640	BRPE64_ACDS13820	1431670	1432308	+	212	5	chromosome 1	NC_021287.1	HR	bifunctional nicotinamidase/pyrazinamidase	NE	NE	NE
BRPE64_RS06645	BRPE64_ACDS13830	1432305	1433483	+	392	9	chromosome 1	NC_021287.1	I	acetyl-CoA C-acyltransferase	NE	NE	NE
BRPE64_RS06650	BRPE64_ACDS13840	1433567	1433869	+	100	3	chromosome 1	NC_021287.1	R	Dabb family protein	NE	NE	NE
BRPE64_RS06655	BRPE64_ACDS13850	1433875	1434354	+	159	5	chromosome 1	NC_021287.1	Q	PaaI family thioesterase	NE	NE	NE
BRPE64_RS06660	BRPE64_ACDS13860	1434396	1435400	+	334	10	chromosome 1	NC_021287.1	QR	NADP-dependent oxidoreductase	NE	NE	NE
BRPE64_RS06665	BRPE64_ACDS13870	1435427	1436284	+	285	9	chromosome 1	NC_021287.1	C	SDR family oxidoreductase	NE	NE	NE
BRPE64_RS06670	BRPE64_ACDS13880	1436345	1437298	+	317	14	chromosome 1	NC_021287.1	I	alpha/beta hydrolase	NE	NE	NE
BRPE64_RS06675	BRPE64_ACDS13890	1437302	1438135	-	277	4	chromosome 1	NC_021287.1	S	NRDE family protein	NE	NE	NE
BRPE64_RS06680	BRPE64_ACDS13900	1438148	1439134	-	328	4	chromosome 1	NC_021287.1	O	folate-binding protein YgfZ	ES	ES	ES
BRPE64_RS06685	BRPE64_ACDS13910	1439287	1440297	+	336	14	chromosome 1	NC_021287.1	D	endolytic transglycosylase MltG	NE	NE	NE
BRPE64_RS06690	BRPE64_ACDS13920	1440297	1440917	+	206	2	chromosome 1	NC_021287.1	F	dTMP kinase	ES	ES	ES
BRPE64_RS06695	BRPE64_ACDS13930	1440930	1441970	+	346	6	chromosome 1	NC_021287.1	L	DNA polymerase III subunit delta\\'	ES	ES	ES
BRPE64_RS06700	BRPE64_ACDS13940	1441991	1442518	+	175	7	chromosome 1	NC_021287.1	E	N-acetyltransferase	NE	NE	NE
BRPE64_RS06705	BRPE64_ACDS13950	1442529	1443314	+	261	13	chromosome 1	NC_021287.1	N	TatD family hydrolase	NE	NE	NE
BRPE64_RS06710	BRPE64_ACDS13960	1443394	1444143	+	249	5	chromosome 1	NC_021287.1	T	ankyrin repeat domain-containing protein	NE	NE	NE
BRPE64_RS06715	BRPE64_ACDS13970	1444250	1444606	+	118	6	chromosome 1	NC_021287.1	#N/A	hypothetical protein	NE	NE	NE
BRPE64_RS06720	BRPE64_ACDS13980	1444764	1446005	+	413	9	chromosome 1	NC_021287.1	M	mechanosensitive ion channel	NE	NE	NE
BRPE64_RS06725	BRPE64_ACDS13990	1446107	1447492	+	461	21	chromosome 1	NC_021287.1	G	alpha,alpha-trehalose-phosphate synthase (UDP-forming)	NE	NE	NE
BRPE64_RS06730	BRPE64_ACDS14000	1447786	1448856	+	356	13	chromosome 1	NC_021287.1	M	glycosyltransferase family 4 protein	NE	NE	NE
BRPE64_RS06735	BRPE64_ACDS14010	1448975	1449565	-	196	5	chromosome 1	NC_021287.1	I	lipoprotein	NE	NE	NE
BRPE64_RS06740	BRPE64_ACDS14020	1449968	1450450	-	160	7	chromosome 1	NC_021287.1	#N/A	hypothetical protein	NE	NE	NE
BRPE64_RS06745	BRPE64_ACDS14030	1450706	1451002	-	98	1	chromosome 1	NC_021287.1	#N/A	PsiF repeat protein	NE	NE	NE
BRPE64_RS06750	BRPE64_ACDS14040	1451280	1451561	+	93	2	chromosome 1	NC_021287.1	#N/A	hypothetical protein	NE	NE	NE
BRPE64_RS06755	BRPE64_ACDS14060	1452000	1452962	+	320	8	chromosome 1	NC_021287.1	G	sugar ABC transporter substrate-binding protein	NE	NE	NE
BRPE64_RS06760	BRPE64_ACDS14080	1453184	1454830	+	548	10	chromosome 1	NC_021287.1	G	sugar ABC transporter ATP-binding protein	NE	NE	NE
BRPE64_RS06765	BRPE64_ACDS14090	1454831	1455820	+	329	8	chromosome 1	NC_021287.1	G	ABC transporter permease	NE	NE	NE
BRPE64_RS06770	BRPE64_ACDS14100	1456043	1457077	+	344	13	chromosome 1	NC_021287.1	K	LacI family DNA-binding transcriptional regulator	NE	NE	NE
BRPE64_RS06775	BRPE64_ACDS14110	1457120	1458046	+	308	3	chromosome 1	NC_021287.1	G	ribokinase	NE	NE	NE
BRPE64_RS06780	BRPE64_ACDS14130	1458311	1460059	+	582	13	chromosome 1	NC_021287.1	NT	methyl-accepting chemotaxis protein	NE	NE	NE
BRPE64_RS06785	BRPE64_ACDS14140	1460177	1460938	+	253	9	chromosome 1	NC_021287.1	Q	hydratase	NE	NE	NE
BRPE64_RS06790	BRPE64_ACDS14160	1461358	1463280	+	640	33	chromosome 1	NC_021287.1	T	PrkA family serine protein kinase	NE	NE	NE
BRPE64_RS06795	BRPE64_ACDS14170	1463554	1464819	+	421	15	chromosome 1	NC_021287.1	R	YeaH/YhbH family protein	NE	NE	NE
BRPE64_RS06800	BRPE64_ACDS14180	1464816	1466477	+	553	35	chromosome 1	NC_021287.1	D	SpoVR family protein	NE	NE	NE
BRPE64_RS06805	BRPE64_ACDS14190	1466541	1467596	-	351	12	chromosome 1	NC_021287.1	R	AI-2E family transporter	NE	NE	NE
BRPE64_RS06810	BRPE64_ACDS14200	1467844	1468719	+	291	8	chromosome 1	NC_021287.1	S	EamA family transporter RarD	NE	NE	NE
BRPE64_RS06815	BRPE64_ACDS14210	1468745	1469740	-	331	13	chromosome 1	NC_021287.1	R	aldo/keto reductase	NE	NE	NE
BRPE64_RS06820	BRPE64_ACDS14220	1469804	1471189	-	461	12	chromosome 1	NC_021287.1	G	DHA2 family efflux MFS transporter permease subunit	NE	NE	NE
BRPE64_RS06825	BRPE64_ACDS14230	1471354	1472214	+	286	4	chromosome 1	NC_021287.1	K	LysR family transcriptional regulator	NE	NE	NE
BRPE64_RS06830	BRPE64_ACDS14240	1472353	1474026	+	557	22	chromosome 1	NC_021287.1	Q	tannase/feruloyl esterase family alpha/beta hydrolase	NE	NE	NE
BRPE64_RS06835	BRPE64_ACDS14250	1474046	1474456	-	136	7	chromosome 1	NC_021287.1	#N/A	DUF2917 domain-containing protein	NE	NE	NE
BRPE64_RS06840	0	1474765	1476435	-	556	28	chromosome 1	NC_021287.1	G	hypothetical protein	NE	NE	NE
BRPE64_RS06845	#N/A	1476434	1476880	+	148	0	chromosome 1	NC_021287.1	#N/A	hypothetical+protein	N/A	N/A	N/A
BRPE64_RS06850	BRPE64_ACDS14270	1477343	1477696	+	117	2	chromosome 1	NC_021287.1	S	hypothetical protein	NE	NE	NE
BRPE64_RS06855	BRPE64_ACDS14280	1477812	1478210	+	132	2	chromosome 1	NC_021287.1	R	VOC family protein	NE	NE	NE
BRPE64_RS06860	BRPE64_ACDS14290	1478207	1479502	+	431	11	chromosome 1	NC_021287.1	K	RNA polymerase sigma factor	NE	NE	NE
BRPE64_RS06865	BRPE64_ACDS14300	1479821	1481368	-	515	17	chromosome 1	NC_021287.1	I	methyltransferase domain-containing protein	NE	NE	NE
BRPE64_RS06870	BRPE64_ACDS14310	1481620	1484052	-	810	16	chromosome 1	NC_021287.1	D	polysaccharide biosynthesis tyrosine autokinase	NE	NE	NE
BRPE64_RS06875	BRPE64_ACDS14320	1484237	1485556	-	439	26	chromosome 1	NC_021287.1	G	cellulase family glycosylhydrolase	NE	NE	NE
BRPE64_RS06880	BRPE64_ACDS14330	1485553	1486857	-	434	13	chromosome 1	NC_021287.1	#N/A	hypothetical+protein	NE	NE	NE
BRPE64_RS06890	BRPE64_ACDS14350	1488521	1489027	-	168	4	chromosome 1	NC_021287.1	T	CBS domain-containing protein	NE	NE	NE
BRPE64_RS06895	BRPE64_ACDS14360	1489093	1489410	-	105	3	chromosome 1	NC_021287.1	R	hypothetical protein	NE	NE	NE
BRPE64_RS06900	BRPE64_ACDS14370	1489672	1490373	+	233	6	chromosome 1	NC_021287.1	P	carbonic anhydrase	NE	NE	NE
BRPE64_RS06905	BRPE64_ACDS14380	1490411	1490956	-	181	4	chromosome 1	NC_021287.1	S	DUF4142 domain-containing protein	NE	NE	NE
BRPE64_RS06910	BRPE64_ACDS14390	1491128	1491352	+	74	1	chromosome 1	NC_021287.1	R	zinc ribbon domain-containing protein	NE	NE	NE
BRPE64_RS06915	BRPE64_ACDS14400	1491589	1491864	+	91	1	chromosome 1	NC_021287.1	#N/A	DUF1488 domain-containing protein	NE	NE	NE
BRPE64_RS06920	BRPE64_ACDS14410	1491911	1492372	-	153	2	chromosome 1	NC_021287.1	T	response regulator	NE	NE	NE
BRPE64_RS06925	BRPE64_ACDS14420	1492468	1492923	-	151	2	chromosome 1	NC_021287.1	J	DUF883 family protein	NE	NE	NE
BRPE64_RS06930	BRPE64_ACDS14440	1493312	1494262	+	316	8	chromosome 1	NC_021287.1	GER	DMT family transporter	NE	NE	NE
BRPE64_RS06935	BRPE64_ACDS14450	1494284	1494823	-	179	4	chromosome 1	NC_021287.1	S	cupin	NE	NE	NE
BRPE64_RS06940	BRPE64_ACDS14460	1494898	1495110	-	70	12	chromosome 1	NC_021287.1	#N/A	hypothetical protein	NE	NE	NE
BRPE64_RS06945	BRPE64_ACDS14470	1495192	1495536	-	114	8	chromosome 1	NC_021287.1	#N/A	hypothetical protein	NE	NE	NE
BRPE64_RS06950	BRPE64_ACDS14480	1495798	1496751	+	317	7	chromosome 1	NC_021287.1	K	LysR family transcriptional regulator	NE	NE	NE
BRPE64_RS06955	BRPE64_ACDS14490	1496847	1499303	+	818	13	chromosome 1	NC_021287.1	U	filamentous hemagglutinin N-terminal domain-containing protein	NE	NE	NE
BRPE64_RS06960	BRPE64_ACDS14500	1499384	1501078	+	564	21	chromosome 1	NC_021287.1	U	ShlB/FhaC/HecB family hemolysin secretion/activation protein	NE	NE	NE
BRPE64_RS06965	BRPE64_ACDS14510	1501097	1501744	+	215	6	chromosome 1	NC_021287.1	R	FecR domain-containing protein	NE	NE	NE
BRPE64_RS06970	BRPE64_ACDS14520	1501871	1504045	+	724	17	chromosome 1	NC_021287.1	P	SLC26A/SulP transporter family protein	NE	NE	NE
BRPE64_RS06975	BRPE64_ACDS14530	1504042	1506276	+	744	28	chromosome 1	NC_021287.1	T	adenylate/guanylate cyclase domain-containing protein	NE	NE	NE
BRPE64_RS06980	BRPE64_ACDS14540	1506314	1507099	+	261	6	chromosome 1	NC_021287.1	J	3\\',5\\'-cyclic-nucleotide phosphodiesterase	NE	NE	NE
BRPE64_RS06985	BRPE64_ACDS14550	1507106	1508152	-	348	12	chromosome 1	NC_021287.1	V	dicarboxylate transporter/tellurite-resistance protein TehA	NE	NE	NE
BRPE64_RS06990	BRPE64_ACDS14560	1508278	1508547	-	89	2	chromosome 1	NC_021287.1	#N/A	hypothetical protein	NE	NE	NE
BRPE64_RS06995	BRPE64_ACDS14570	1508776	1509219	+	147	2	chromosome 1	NC_021287.1	I	diacylglycerol kinase	NE	NE	NE
BRPE64_RS07000	BRPE64_ACDS14580	1509221	1510213	-	330	8	chromosome 1	NC_021287.1	HR	alpha/beta fold hydrolase	NE	NE	NE
BRPE64_RS07005	BRPE64_ACDS14590	1510345	1510668	+	107	3	chromosome 1	NC_021287.1	#N/A	hypothetical protein	NE	NE	NE
BRPE64_RS07010	BRPE64_ACDS14600	1510676	1512154	-	492	18	chromosome 1	NC_021287.1	FH	NCS1 family nucleobase:cation symporter-1	NE	NE	NE
BRPE64_RS07015	BRPE64_ACDS14620	1512585	1513496	+	303	10	chromosome 1	NC_021287.1	S	YihY/virulence factor BrkB family protein	NE	NE	NE
BRPE64_RS07020	BRPE64_ACDS14630	1513564	1514445	+	293	8	chromosome 1	NC_021287.1	GER	EamA family transporter	NE	NE	NE
BRPE64_RS07025	BRPE64_ACDS14640	1514979	1515743	+	254	7	chromosome 1	NC_021287.1	#N/A	hypothetical protein	NE	NE	NE
BRPE64_RS07030	BRPE64_ACDS14650	1515784	1516845	+	353	11	chromosome 1	NC_021287.1	T	diguanylate cyclase	NE	NE	NE
BRPE64_RS07035	BRPE64_ACDS14660	1516869	1517780	-	303	5	chromosome 1	NC_021287.1	L	recombination-associated protein RdgC	NE	NE	NE
BRPE64_RS07040	BRPE64_ACDS14670	1517832	1518770	-	312	10	chromosome 1	NC_021287.1	GER	EamA family transporter	NE	NE	NE
BRPE64_RS07045	BRPE64_ACDS14680	1518884	1519351	+	155	7	chromosome 1	NC_021287.1	K	Lrp/AsnC family transcriptional regulator	NE	NE	NE
BRPE64_RS07050	BRPE64_ACDS14690	1519455	1519775	+	106	1	chromosome 1	NC_021287.1	#N/A	hypothetical protein	NE	NE	NE
BRPE64_RS07055	BRPE64_ACDS14710	1520235	1521629	+	464	26	chromosome 1	NC_021287.1	R	selenium-binding protein	NE	NE	NE
BRPE64_RS07060	BRPE64_ACDS14720	1521658	1522281	+	207	3	chromosome 1	NC_021287.1	#N/A	hypothetical protein	NE	NE	NE
BRPE64_RS07065	BRPE64_ACDS14730	1522382	1523173	+	263	11	chromosome 1	NC_021287.1	H	methyltransferase domain-containing protein	NE	NE	NE
BRPE64_RS07070	BRPE64_ACDS14740	1523706	1525241	-	511	12	chromosome 1	NC_021287.1	M	efflux transporter outer membrane subunit	NE	NE	NE
BRPE64_RS07075	BRPE64_ACDS14750	1525241	1526449	-	402	12	chromosome 1	NC_021287.1	MV	efflux RND transporter periplasmic adaptor subunit	NE	NE	NE
BRPE64_RS07080	BRPE64_ACDS14760	1526477	1529665	-	1062	38	chromosome 1	NC_021287.1	V	efflux RND transporter permease subunit	NE	NE	NE
BRPE64_RS07085	BRPE64_ACDS14770	1529906	1531246	-	446	16	chromosome 1	NC_021287.1	H	phenylacetate--CoA ligase	NE	NE	NE
BRPE64_RS07090	BRPE64_ACDS14780	1531280	1532800	-	506	17	chromosome 1	NC_021287.1	I	3-hydroxyacyl-CoA dehydrogenase	NE	NE	NE
BRPE64_RS07095	BRPE64_ACDS14790	1532811	1534013	-	400	8	chromosome 1	NC_021287.1	I	3-oxoadipyl-CoA thiolase	NE	NE	NE
BRPE64_RS07100	BRPE64_ACDS14800	1534156	1535244	-	362	15	chromosome 1	NC_021287.1	C	phenylacetate-CoA oxygenase/reductase subunit PaaK	NE	ES	NE
BRPE64_RS07105	BRPE64_ACDS14810	1535284	1535808	-	174	5	chromosome 1	NC_021287.1	O	phenylacetate-CoA oxygenase subunit PaaJ	NE	GD	GD
BRPE64_RS07110	BRPE64_ACDS14820	1535809	1536618	-	269	13	chromosome 1	NC_021287.1	Q	phenylacetate-CoA oxygenase subunit PaaC	NE	NE	NE
BRPE64_RS07115	BRPE64_ACDS14830	1536632	1536916	-	94	2	chromosome 1	NC_021287.1	Q	1,2-phenylacetyl-CoA epoxidase subunit B	GD	GD	NE
BRPE64_RS07120	BRPE64_ACDS14840	1536942	1537949	-	335	8	chromosome 1	NC_021287.1	Q	1,2-phenylacetyl-CoA epoxidase subunit A	NE	NE	NE
BRPE64_RS07125	0	1539195	1540473	-	426	18	chromosome 1	NC_021287.1	-	IS256+family+transposase	NE	ES	ES
BRPE64_RS07130	0	1540992	1541816	-	274	19	chromosome 1	NC_021287.1	M	acyltransferase	NE	NE	NE
BRPE64_RS07140	BRPE64_ACDS14900	1543984	1544301	-	105	5	chromosome 1	NC_021287.1	#N/A	DUF4148 domain-containing protein	NE	NE	NE
BRPE64_RS07145	BRPE64_ACDS14920	1544688	1545014	+	108	6	chromosome 1	NC_021287.1	#N/A	DUF4148 domain-containing protein	NE	NE	NE
BRPE64_RS07150	BRPE64_ACDS14940	1545239	1546366	-	375	11	chromosome 1	NC_021287.1	#N/A	hypothetical protein	NE	NE	NE
BRPE64_RS07155	BRPE64_ACDS14950	1546609	1546818	-	69	3	chromosome 1	NC_021287.1	#N/A	hypothetical protein	NE	NE	NE
BRPE64_RS07160	BRPE64_ACDS14960	1547087	1548130	+	347	17	chromosome 1	NC_021287.1	S	DUF2235 domain-containing protein	NE	NE	NE
BRPE64_RS07165	BRPE64_ACDS14980	1548392	1550068	+	558	18	chromosome 1	NC_021287.1	#N/A	hypothetical+protein	NE	NE	NE
BRPE64_RS07170	BRPE64_ACDS14990	1550091	1550414	-	107	2	chromosome 1	NC_021287.1	#N/A	hypothetical protein	NE	NE	NE
BRPE64_RS07175	BRPE64_ACDS15000	1550613	1551371	+	252	7	chromosome 1	NC_021287.1	IQR	SDR family oxidoreductase	NE	NE	NE
BRPE64_RS07180	BRPE64_ACDS15010	1551484	1552719	-	411	32	chromosome 1	NC_021287.1	M	porin	NE	NE	NE
BRPE64_RS07185	BRPE64_ACDS15030	1553284	1553556	-	90	3	chromosome 1	NC_021287.1	#N/A	hypothetical protein	NE	NE	NE
BRPE64_RS07190	BRPE64_ACDS15040	1553648	1554817	-	389	13	chromosome 1	NC_021287.1	PR	aromatic ring-hydroxylating dioxygenase subunit alpha	NE	NE	NE
BRPE64_RS07195	BRPE64_ACDS15050	1554960	1555880	-	306	11	chromosome 1	NC_021287.1	K	LysR family transcriptional regulator	NE	NE	NE
BRPE64_RS07200	BRPE64_ACDS15060	1555976	1556923	+	315	4	chromosome 1	NC_021287.1	GER	EamA family transporter	NE	NE	NE
BRPE64_RS07205	BRPE64_ACDS15080	1557512	1558159	-	215	8	chromosome 1	NC_021287.1	J	DUF938 domain-containing protein	NE	NE	NE
BRPE64_RS07210	BRPE64_ACDS15100	1558534	1559097	+	187	1	chromosome 1	NC_021287.1	T	ankyrin repeat domain-containing protein	NE	NE	NE
BRPE64_RS07215	BRPE64_ACDS15110	1559298	1560521	+	407	4	chromosome 1	NC_021287.1	R	hypothetical protein	NE	NE	NE
BRPE64_RS07220	BRPE64_ACDS15120	1560553	1561791	+	412	6	chromosome 1	NC_021287.1	G	MFS transporter	NE	NE	NE
BRPE64_RS07225	BRPE64_ACDS15130	1561802	1563184	-	460	16	chromosome 1	NC_021287.1	C	FAD-containing oxidoreductase	NE	NE	NE
BRPE64_RS07230	BRPE64_ACDS15150	1563466	1564779	+	437	13	chromosome 1	NC_021287.1	P	sodium/hydrogen exchanger	NE	NE	NE
BRPE64_RS07235	BRPE64_ACDS15160	1564823	1565407	+	194	9	chromosome 1	NC_021287.1	E	ATP-binding protein	NE	NE	NE
BRPE64_RS07240	BRPE64_ACDS15170	1565440	1566549	-	369	12	chromosome 1	NC_021287.1	E	NAD(P)H-binding protein	NE	NE	NE
BRPE64_RS07245	BRPE64_ACDS15180	1566712	1567167	-	151	4	chromosome 1	NC_021287.1	K	Lrp/AsnC family transcriptional regulator	NE	NE	NE
BRPE64_RS07250	BRPE64_ACDS15190	1567299	1568189	-	296	6	chromosome 1	NC_021287.1	K	LysR family transcriptional regulator	NE	NE	NE
BRPE64_RS07255	BRPE64_ACDS15200	1568365	1568883	+	172	4	chromosome 1	NC_021287.1	#N/A	Spy/CpxP family protein refolding chaperone	NE	NE	NE
BRPE64_RS07260	BRPE64_ACDS15210	1569022	1569450	+	142	5	chromosome 1	NC_021287.1	#N/A	hypothetical protein	NE	NE	NE
BRPE64_RS07265	BRPE64_ACDS15220	1569447	1569812	-	121	5	chromosome 1	NC_021287.1	#N/A	DUF3022 domain-containing protein	NE	NE	NE
BRPE64_RS07270	BRPE64_ACDS15230	1569883	1570680	-	265	3	chromosome 1	NC_021287.1	S	YhfC family intramembrane metalloprotease	NE	NE	NE
BRPE64_RS07275	BRPE64_ACDS15240	1570681	1571760	-	359	10	chromosome 1	NC_021287.1	K	LacI family DNA-binding transcriptional regulator	NE	NE	NE
BRPE64_RS07280	BRPE64_ACDS15250	1571866	1572834	-	322	7	chromosome 1	NC_021287.1	CHR	D-glycerate dehydrogenase	NE	NE	NE
BRPE64_RS07285	BRPE64_ACDS15260	1572904	1574184	-	426	15	chromosome 1	NC_021287.1	G	MFS transporter	NE	NE	NE
BRPE64_RS07290	BRPE64_ACDS15270	1574252	1575250	-	332	10	chromosome 1	NC_021287.1	G	sugar kinase	NE	NE	NE
BRPE64_RS07295	BRPE64_ACDS15280	1575294	1576109	-	271	6	chromosome 1	NC_021287.1	G	TIM barrel protein	NE	NE	NE
BRPE64_RS07300	BRPE64_ACDS15290	1576244	1577134	-	296	9	chromosome 1	NC_021287.1	K	LysR family transcriptional regulator	NE	NE	NE
BRPE64_RS07305	BRPE64_ACDS15300	1577250	1578332	+	360	6	chromosome 1	NC_021287.1	S	YeiH family putative sulfate export transporter	NE	NE	NE
BRPE64_RS07310	BRPE64_ACDS15310	1578402	1581332	+	976	27	chromosome 1	NC_021287.1	C	molybdopterin-dependent oxidoreductase	NE	NE	NE
BRPE64_RS07315	BRPE64_ACDS15320	1581344	1582075	+	243	11	chromosome 1	NC_021287.1	C	4Fe-4S dicluster domain-containing protein	NE	NE	NE
BRPE64_RS07320	BRPE64_ACDS15330	1582095	1583033	+	312	6	chromosome 1	NC_021287.1	C	dimethyl sulfoxide reductase anchor subunit	NE	NE	NE
BRPE64_RS07325	BRPE64_ACDS15340	1583056	1584297	-	413	11	chromosome 1	NC_021287.1	E	cystathionine gamma-synthase family protein	NE	NE	NE
BRPE64_RS07330	BRPE64_ACDS15350	1584489	1585223	+	244	13	chromosome 1	NC_021287.1	O	glutathione S-transferase	NE	NE	NE
BRPE64_RS07335	BRPE64_ACDS15360	1585249	1586052	+	267	9	chromosome 1	NC_021287.1	Q	aldo/keto reductase	NE	NE	NE
BRPE64_RS07340	BRPE64_ACDS15370	1586678	1588591	+	637	26	chromosome 1	NC_021287.1	R	tetratricopeptide repeat protein	NE	NE	NE
BRPE64_RS07345	BRPE64_ACDS15380	1588716	1590452	+	578	21	chromosome 1	NC_021287.1	P	ClcB-like voltage-gated chloride channel protein	NE	NE	NE
BRPE64_RS07350	BRPE64_ACDS15390	1590682	1590948	+	88	1	chromosome 1	NC_021287.1	#N/A	hypothetical protein	NE	NE	NE
BRPE64_RS07355	BRPE64_ACDS15400	1590995	1591246	+	83	2	chromosome 1	NC_021287.1	#N/A	DUF2795 domain-containing protein	NE	NE	NE
BRPE64_RS07360	BRPE64_ACDS15410	1591787	1592170	+	127	3	chromosome 1	NC_021287.1	#N/A	DUF2946 family protein	NE	NE	NE
BRPE64_RS07365	BRPE64_ACDS15420	1592357	1594462	+	701	36	chromosome 1	NC_021287.1	P	TonB-dependent receptor	NE	NE	NE
BRPE64_RS07370	BRPE64_ACDS15430	1594464	1596845	-	793	16	chromosome 1	NC_021287.1	M	AsmA family protein	NE	NE	NE
BRPE64_RS07375	BRPE64_ACDS15440	1596992	1597681	+	229	9	chromosome 1	NC_021287.1	P	ATP-binding cassette domain-containing protein	NE	NE	NE
BRPE64_RS07380	BRPE64_ACDS15450	1597678	1598493	+	271	10	chromosome 1	NC_021287.1	P	iron export ABC transporter permease subunit FetB	NE	NE	NE
BRPE64_RS07385	BRPE64_ACDS15460	1598512	1598985	-	157	4	chromosome 1	NC_021287.1	R	VOC family protein	NE	NE	NE
BRPE64_RS07390	BRPE64_ACDS15470	1599026	1599493	-	155	3	chromosome 1	NC_021287.1	R	VOC family protein	NE	NE	NE
BRPE64_RS07395	BRPE64_ACDS15480	1599645	1601582	-	645	9	chromosome 1	NC_021287.1	TK	hybrid sensor histidine kinase/response regulator	NE	NE	NE
BRPE64_RS07400	BRPE64_ACDS15490	1601645	1602109	-	154	4	chromosome 1	NC_021287.1	TK	response regulator	NE	NE	NE
BRPE64_RS07405	BRPE64_ACDS15500	1602102	1604453	-	783	32	chromosome 1	NC_021287.1	T	GAF domain-containing protein	NE	NE	NE
BRPE64_RS07410	BRPE64_ACDS15510	1604450	1605079	-	209	9	chromosome 1	NC_021287.1	P	biliverdin-producing heme oxygenase	NE	NE	NE
BRPE64_RS07415	BRPE64_ACDS15520	1605329	1605586	-	85	0	chromosome 1	NC_021287.1	#N/A	hypothetical protein	N/A	N/A	N/A
BRPE64_RS07420	BRPE64_ACDS15530	1605624	1608353	-	909	27	chromosome 1	NC_021287.1	L	DNA ligase D	NE	NE	NE
BRPE64_RS07425	BRPE64_ACDS15540	1608394	1609320	-	308	13	chromosome 1	NC_021287.1	L	Ku protein	NE	NE	NE
BRPE64_RS07430	BRPE64_ACDS15550	1609598	1610149	-	183	6	chromosome 1	NC_021287.1	#N/A	hypothetical protein	NE	NE	NE
BRPE64_RS07435	BRPE64_ACDS15560	1610318	1611334	-	338	6	chromosome 1	NC_021287.1	CR	zinc-binding alcohol dehydrogenase family protein	NE	NE	NE
BRPE64_RS07440	BRPE64_ACDS15570	1611444	1612400	+	318	3	chromosome 1	NC_021287.1	K	LysR family transcriptional regulator	NE	NE	NE
BRPE64_RS07445	BRPE64_ACDS15580	1612480	1613319	+	279	5	chromosome 1	NC_021287.1	E	phosphoserine phosphatase SerB	NE	ES	NE
BRPE64_RS07450	BRPE64_ACDS15590	1613354	1614550	-	398	15	chromosome 1	NC_021287.1	E	cystathionine beta-lyase	NE	NE	NE
BRPE64_RS07455	BRPE64_ACDS15600	1614632	1615306	-	224	4	chromosome 1	NC_021287.1	#N/A	hypothetical protein	NE	NE	NE
BRPE64_RS07460	BRPE64_ACDS15610	1615330	1616514	-	394	9	chromosome 1	NC_021287.1	I	acetyl-CoA C-acyltransferase family protein	NE	NE	NE
BRPE64_RS07465	BRPE64_ACDS15620	1616572	1617495	-	307	8	chromosome 1	NC_021287.1	G	sugar kinase	NE	NE	NE
BRPE64_RS07470	BRPE64_ACDS15630	1617498	1618835	-	445	10	chromosome 1	NC_021287.1	J	30S ribosomal protein S12 methylthiotransferase RimO	NE	NE	NE
BRPE64_RS07475	BRPE64_ACDS15640	1619144	1619719	-	191	6	chromosome 1	NC_021287.1	QT	polyhydroxyalkanoate synthesis repressor PhaR	NE	NE	NE
BRPE64_RS07480	BRPE64_ACDS15650	1619880	1620620	-	246	6	chromosome 1	NC_021287.1	IQR	3-ketoacyl-ACP reductase	NE	NE	NE
BRPE64_RS07485	BRPE64_ACDS15660	1620724	1621905	-	393	6	chromosome 1	NC_021287.1	I	acetyl-CoA C-acetyltransferase	NE	NE	NE
BRPE64_RS07490	BRPE64_ACDS15670	1621985	1624027	-	680	24	chromosome 1	NC_021287.1	I	class I poly(R)-hydroxyalkanoic acid synthase	NE	NE	NE
BRPE64_RS07495	BRPE64_ACDS15680	1624348	1625181	-	277	8	chromosome 1	NC_021287.1	P	peptidoglycan editing factor PgeF	NE	NE	NE
BRPE64_RS07500	BRPE64_ACDS15690	1625178	1626218	-	346	7	chromosome 1	NC_021287.1	J	RluA family pseudouridine synthase	NE	NE	NE
BRPE64_RS07505	BRPE64_ACDS15700	1626448	1627281	+	277	23	chromosome 1	NC_021287.1	M	outer membrane protein assembly factor BamD	ES	ES	ES
BRPE64_RS07510	BRPE64_ACDS15710	1627376	1629604	-	742	17	chromosome 1	NC_021287.1	L	ATP-dependent DNA helicase	NE	NE	NE
BRPE64_RS07515	BRPE64_ACDS15720	1629696	1629881	-	61	1	chromosome 1	NC_021287.1	S	DUF465 domain-containing protein	NE	NE	NE
BRPE64_RS07520	BRPE64_ACDS15730	1629972	1630763	-	263	9	chromosome 1	NC_021287.1	M	hypothetical protein	NE	NE	NE
BRPE64_RS07525	BRPE64_ACDS15740	1631098	1633458	+	786	17	chromosome 1	NC_021287.1	K	RNA-binding transcriptional accessory protein	NE	NE	NE
BRPE64_RS07530	BRPE64_ACDS15750	1633539	1635431	-	630	26	chromosome 1	NC_021287.1	P	potassium transporter Kup	NE	NE	NE
BRPE64_RS07535	BRPE64_ACDS15760	1635703	1636263	-	186	8	chromosome 1	NC_021287.1	H	phosphoribosyltransferase	NE	NE	NE
BRPE64_RS07540	BRPE64_ACDS15770	1636365	1637711	-	448	20	chromosome 1	NC_021287.1	F	adenylosuccinate synthase	ES	ES	ES
BRPE64_RS07545	BRPE64_ACDS15780	1637875	1639026	-	383	11	chromosome 1	NC_021287.1	E	ATP phosphoribosyltransferase regulatory subunit	ES	ES	ES
BRPE64_RS07550	BRPE64_ACDS15790	1639153	1639344	-	63	2	chromosome 1	NC_021287.1	S	DUF2065 domain-containing protein	ES	ES	ES
BRPE64_RS07555	BRPE64_ACDS15800	1639396	1640298	-	300	9	chromosome 1	NC_021287.1	O	protease modulator HflC	ES	ES	ES
BRPE64_RS07560	BRPE64_ACDS15810	1640310	1641710	-	466	20	chromosome 1	NC_021287.1	O	FtsH protease activity modulator HflK	ES	ES	ES
BRPE64_RS07565	BRPE64_ACDS15820	1641770	1643038	-	422	13	chromosome 1	NC_021287.1	J	GTPase HflX	NE	NE	NE
BRPE64_RS07570	0	1643126	1643362	-	78	6	chromosome 1	NC_021287.1	T	RNA chaperone Hfq	ES	ES	ES
BRPE64_RS07575	BRPE64_ACDS15840	1643548	1644888	-	446	15	chromosome 1	NC_021287.1	R	ribosome biogenesis GTPase Der	ES	ES	ES
BRPE64_RS07580	BRPE64_ACDS15850	1645290	1646435	-	381	6	chromosome 1	NC_021287.1	M	outer membrane protein assembly factor BamB	ES	ES	ES
BRPE64_RS07585	BRPE64_ACDS15860	1646568	1647197	-	209	8	chromosome 1	NC_021287.1	T	tetratricopeptide repeat protein	ES	ES	ES
BRPE64_RS07590	BRPE64_ACDS15870	1647298	1648647	-	449	13	chromosome 1	NC_021287.1	J	histidine--tRNA ligase	ES	ES	ES
BRPE64_RS07595	BRPE64_ACDS15880	1648654	1649970	-	438	13	chromosome 1	NC_021287.1	I	flavodoxin-dependent (E)-4-hydroxy-3-methylbut-2-enyl-diphosphate synthase	ES	ES	ES
BRPE64_RS07600	BRPE64_ACDS15890	1650105	1651253	-	382	8	chromosome 1	NC_021287.1	D	DUF4115 domain-containing protein	ES	ES	ES
BRPE64_RS07605	BRPE64_ACDS15900	1651435	1652577	-	380	7	chromosome 1	NC_021287.1	J	23S rRNA (adenine(2503)-C(2))-methyltransferase RlmN	ES	ES	ES
BRPE64_RS07610	BRPE64_ACDS15910	1652732	1653157	-	141	4	chromosome 1	NC_021287.1	F	nucleoside-diphosphate kinase	ES	ES	ES
BRPE64_RS07615	BRPE64_ACDS15920	1653509	1654207	+	232	5	chromosome 1	NC_021287.1	R	Bax inhibitor-1/YccA family protein	NE	NE	NE
BRPE64_RS07620	BRPE64_ACDS15930	1654287	1655702	-	471	15	chromosome 1	NC_021287.1	J	23S rRNA (uracil(1939)-C(5))-methyltransferase RlmD	NE	NE	NE
BRPE64_RS07625	BRPE64_ACDS15940	1655771	1656547	-	258	15	chromosome 1	NC_021287.1	L	3\\'-5\\' exonuclease	NE	NE	NE
BRPE64_RS07630	BRPE64_ACDS15950	1656608	1657696	-	362	8	chromosome 1	NC_021287.1	K	RNA polymerase sigma factor RpoS	NE	NE	NE
BRPE64_RS07635	BRPE64_ACDS15960	1657709	1658653	-	314	18	chromosome 1	NC_021287.1	M	peptidoglycan DD-metalloendopeptidase family protein	NE	NE	NE
BRPE64_RS07640	BRPE64_ACDS15970	1658659	1659807	-	382	7	chromosome 1	NC_021287.1	O	protein-L-isoaspartate(D-aspartate) O-methyltransferase	NE	NE	NE
BRPE64_RS07645	BRPE64_ACDS15980	1659804	1660562	-	252	7	chromosome 1	NC_021287.1	L	5\\'/3\\'-nucleotidase SurE	NE	NE	NE
BRPE64_RS07650	BRPE64_ACDS15990	1660677	1661651	+	324	9	chromosome 1	NC_021287.1	CR	NADPH:quinone oxidoreductase family protein	NE	NE	NE
BRPE64_RS07655	BRPE64_ACDS16000	1661758	1662693	-	311	9	chromosome 1	NC_021287.1	M	hypothetical protein	NE	NE	NE
BRPE64_RS07660	BRPE64_ACDS16010	1662981	1663805	-	274	14	chromosome 1	NC_021287.1	P	ABC transporter permease	NE	NE	NE
BRPE64_RS07665	BRPE64_ACDS16020	1663818	1664642	-	274	3	chromosome 1	NC_021287.1	P	ABC transporter ATP-binding protein	NE	NE	NE
BRPE64_RS07670	BRPE64_ACDS16030	1664661	1665698	-	345	12	chromosome 1	NC_021287.1	P	ABC transporter substrate-binding protein	NE	NE	NE
BRPE64_RS07675	BRPE64_ACDS16040	1665807	1667012	-	401	14	chromosome 1	NC_021287.1	I	CoA transferase	NE	NE	NE
BRPE64_RS07680	BRPE64_ACDS16050	1667043	1667267	-	74	3	chromosome 1	NC_021287.1	S	DUF1653 domain-containing protein	NE	NE	NE
BRPE64_RS07685	BRPE64_ACDS16060	1667317	1667913	-	198	4	chromosome 1	NC_021287.1	L	recombination protein RecR	NE	NE	NE
BRPE64_RS07690	BRPE64_ACDS16070	1667963	1668289	-	108	1	chromosome 1	NC_021287.1	R	YbaB/EbfC family nucleoid-associated protein	NE	NE	NE
BRPE64_RS07695	BRPE64_ACDS16080	1668399	1670768	-	789	19	chromosome 1	NC_021287.1	L	DNA polymerase III subunit gamma/tau	ES	ES	ES
BRPE64_RS07700	BRPE64_ACDS16090	1671421	1671747	+	108	2	chromosome 1	NC_021287.1	O	thioredoxin TrxA	ES	ES	ES
BRPE64_RS07705	BRPE64_ACDS16100	1672020	1673285	+	421	10	chromosome 1	NC_021287.1	K	transcription termination factor Rho	ES	ES	ES
BRPE64_RS07710	BRPE64_ACDS16110	1673430	1674266	+	278	10	chromosome 1	NC_021287.1	T	zinc-dependent peptidase	NE	NE	NE
BRPE64_RS07715	BRPE64_ACDS16120	1674408	1674662	+	84	2	chromosome 1	NC_021287.1	J	type B 50S ribosomal protein L31	ES	ES	ES
BRPE64_RS07720	BRPE64_ACDS16130	1674947	1676710	+	587	16	chromosome 1	NC_021287.1	M	UDP phosphate-alpha-4-amino-4-deoxy-L-arabinose arabinosyl transferase	ES	ES	ES
BRPE64_RS07725	BRPE64_ACDS16140	1676751	1678112	+	453	21	chromosome 1	NC_021287.1	V	MATE family efflux transporter	NE	NE	NE
BRPE64_RS07730	BRPE64_ACDS16150	1678227	1684247	+	2006	39	chromosome 1	NC_021287.1	R	alpha-2-macroglobulin domain protein	NE	NE	NE
BRPE64_RS07735	BRPE64_ACDS16160	1684257	1686512	+	751	23	chromosome 1	NC_021287.1	M	penicillin-binding protein 1C	NE	NE	NE
BRPE64_RS07740	BRPE64_ACDS16170	1686749	1687348	+	199	2	chromosome 1	NC_021287.1	L	helix-hairpin-helix domain-containing protein	NE	NE	NE
BRPE64_RS07745	BRPE64_ACDS16180	1687505	1687951	+	148	1	chromosome 1	NC_021287.1	S	DUF937 domain-containing protein	NE	NE	NE
BRPE64_RS07750	BRPE64_ACDS16190	1688267	1690864	-	865	25	chromosome 1	NC_021287.1	O	ATP-dependent chaperone ClpB	NE	NE	NE
BRPE64_RS07755	BRPE64_ACDS16210	1691024	1691521	-	165	5	chromosome 1	NC_021287.1	K	Rrf2 family transcriptional regulator	NE	NE	NE
BRPE64_RS07760	BRPE64_ACDS16220	1691783	1692325	+	180	6	chromosome 1	NC_021287.1	P	group III truncated hemoglobin	NE	NE	NE
BRPE64_RS07765	BRPE64_ACDS16230	1692332	1692799	-	155	2	chromosome 1	NC_021287.1	H	molybdopterin synthase catalytic subunit MoaE	NE	NE	NE
BRPE64_RS07770	BRPE64_ACDS16240	1692822	1693079	-	85	3	chromosome 1	NC_021287.1	H	molybdopterin converting factor subunit 1	NE	NE	NE
BRPE64_RS07775	BRPE64_ACDS16250	1693093	1694388	-	431	5	chromosome 1	NC_021287.1	H	molybdopterin molybdotransferase MoeA	NE	NE	NE
BRPE64_RS07780	BRPE64_ACDS16260	1694619	1695164	+	181	5	chromosome 1	NC_021287.1	F	NUDIX hydrolase	NE	NE	NE
BRPE64_RS07785	BRPE64_ACDS16270	1695204	1695935	+	243	8	chromosome 1	NC_021287.1	O	leucyl/phenylalanyl-tRNA--protein transferase	NE	NE	NE
BRPE64_RS07790	BRPE64_ACDS16280	1696059	1696886	+	275	14	chromosome 1	NC_021287.1	O	arginyltransferase	GA	GA	GA
BRPE64_RS07795	BRPE64_ACDS16290	1696996	1698018	+	340	8	chromosome 1	NC_021287.1	F	quinone-dependent dihydroorotate dehydrogenase	ES	ES	ES
BRPE64_RS07800	BRPE64_ACDS16300	1698122	1698922	+	266	9	chromosome 1	NC_021287.1	ET	cystine ABC transporter substrate-binding protein	NE	NE	NE
BRPE64_RS07805	BRPE64_ACDS16310	1699056	1699715	+	219	10	chromosome 1	NC_021287.1	E	amino acid ABC transporter permease	NE	NE	NE
BRPE64_RS07810	BRPE64_ACDS16320	1699757	1700749	-	330	10	chromosome 1	NC_021287.1	R	Gfo/Idh/MocA family oxidoreductase	NE	NE	NE
BRPE64_RS07815	BRPE64_ACDS16330	1700891	1701643	-	250	4	chromosome 1	NC_021287.1	K	FadR family transcriptional regulator	NE	NE	NE
BRPE64_RS07820	BRPE64_ACDS16340	1702138	1703301	-	387	6	chromosome 1	NC_021287.1	M	glycosyltransferase family 4 protein	NE	NE	NE
BRPE64_RS07825	BRPE64_ACDS16350	1703537	1704070	-	177	4	chromosome 1	NC_021287.1	R	GNAT family N-acetyltransferase	NE	NE	NE
BRPE64_RS07830	BRPE64_ACDS16370	1704446	1705477	+	343	17	chromosome 1	NC_021287.1	#N/A	DUF1839 family protein	NE	NE	NE
BRPE64_RS07835	BRPE64_ACDS16380	1705618	1705797	+	59	1	chromosome 1	NC_021287.1	#N/A	hypothetical+protein	NE	NE	NE
BRPE64_RS07840	BRPE64_ACDS16390	1706473	1707219	+	248	5	chromosome 1	NC_021287.1	T	Crp/Fnr family transcriptional regulator	NE	NE	NE
BRPE64_RS07845	BRPE64_ACDS16400	1707251	1708672	+	473	15	chromosome 1	NC_021287.1	MO	undecaprenyl-phosphate glucose phosphotransferase	NE	NE	NE
BRPE64_RS07850	BRPE64_ACDS16410	1708728	1709420	-	230	5	chromosome 1	NC_021287.1	G	ribose-5-phosphate isomerase RpiA	ES	ES	ES
BRPE64_RS07855	BRPE64_ACDS16420	1709856	1710392	-	178	7	chromosome 1	NC_021287.1	N	fimbrial protein	NE	NE	NE
BRPE64_RS07860	BRPE64_ACDS16430	1710593	1711501	-	302	18	chromosome 1	NC_021287.1	N	type 1 fimbrial protein	NE	NE	NE
BRPE64_RS07865	BRPE64_ACDS16440	1711477	1711707	-	76	5	chromosome 1	NC_021287.1	#N/A	hypothetical protein	NE	NE	NE
BRPE64_RS07870	BRPE64_ACDS16450	1711805	1714468	-	887	44	chromosome 1	NC_021287.1	NW	fimbria/pilus outer membrane usher protein	NE	NE	NE
BRPE64_RS07875	BRPE64_ACDS16460	1714541	1715308	-	255	12	chromosome 1	NC_021287.1	W	fimbria/pilus periplasmic chaperone	NE	NE	NE
BRPE64_RS07880	BRPE64_ACDS16480	1715979	1716824	-	281	13	chromosome 1	NC_021287.1	M	N-acetylmuramoyl-L-alanine amidase	NE	NE	NE
BRPE64_RS07885	BRPE64_ACDS16490	1716834	1717577	-	247	7	chromosome 1	NC_021287.1	J	23S rRNA (guanosine(2251)-2\\'-O)-methyltransferase RlmB	NE	NE	NE
BRPE64_RS07890	BRPE64_ACDS16500	1717700	1720171	-	823	35	chromosome 1	NC_021287.1	K	ribonuclease R	NE	NE	NE
BRPE64_RS07895	BRPE64_AtRNA00240	1720444	1720530	+	28	3	chromosome 1	NC_021287.1	-	old_locus_tag=BRPE64_AtRNA00240	NE	NE	NE
BRPE64_RS07900	BRPE64_AtRNA00250	1720676	1720762	+	28	3	chromosome 1	NC_021287.1	-	old_locus_tag=BRPE64_AtRNA00250	NE	NE	NE
BRPE64_RS07905	BRPE64_ACDS16520	1721130	1722350	+	406	15	chromosome 1	NC_021287.1	G	MFS transporter	NE	NE	NE
BRPE64_RS07910	0	1722456	1722842	-	128	5	chromosome 1	NC_021287.1	#N/A	hypothetical protein	NE	NE	NE
BRPE64_RS07915	BRPE64_ACDS16530	1723290	1725794	+	834	22	chromosome 1	NC_021287.1	I	acyl-CoA dehydrogenase	NE	NE	NE
BRPE64_RS07920	BRPE64_ACDS16540	1725862	1727289	+	475	8	chromosome 1	NC_021287.1	IQR	3-oxoacyl-ACP reductase	NE	NE	NE
BRPE64_RS07925	BRPE64_ACDS16550	1727297	1728223	+	308	11	chromosome 1	NC_021287.1	I	enoyl-CoA hydratase	NE	NE	NE
BRPE64_RS07930	BRPE64_ACDS16560	1728220	1729530	+	436	13	chromosome 1	NC_021287.1	I	acetyl-CoA C-acetyltransferase	NE	NE	NE
BRPE64_RS07935	BRPE64_ACDS16570	1729589	1731376	+	595	24	chromosome 1	NC_021287.1	IQ	long-chain-fatty-acid--CoA ligase	NE	NE	NE
BRPE64_RS07940	BRPE64_ACDS16580	1731392	1732300	+	302	10	chromosome 1	NC_021287.1	#N/A	DUF1571 domain-containing protein	NE	NE	NE
BRPE64_RS07945	0	1732494	1732736	+	80	2	chromosome 1	NC_021287.1	#N/A	hypothetical protein	NE	NE	NE
BRPE64_RS07950	BRPE64_ACDS16600	1732821	1733609	+	262	3	chromosome 1	NC_021287.1	L	5\\'/3\\'-nucleotidase SurE	NE	NE	NE
BRPE64_RS07955	BRPE64_ACDS16610	1733740	1734201	+	153	4	chromosome 1	NC_021287.1	S	DUF2147 domain-containing protein	NE	NE	NE
BRPE64_RS07960	0	1734351	1734668	-	105	8	chromosome 1	NC_021287.1	X	transposase	NE	NE	NE
BRPE64_RS07965	BRPE64_ACDS16630	1734810	1735907	-	365	14	chromosome 1	NC_021287.1	R	cell division protein ZapE	NE	NE	NE
BRPE64_RS07970	BRPE64_ACDS16640	1735999	1737438	-	479	7	chromosome 1	NC_021287.1	C	dihydrolipoyl dehydrogenase	GD	NE	NE
BRPE64_RS07975	BRPE64_ACDS16650	1737536	1738837	-	433	8	chromosome 1	NC_021287.1	C	2-oxoglutarate dehydrogenase complex dihydrolipoyllysine-residue succinyltransferase	ES	ES	ES
BRPE64_RS07980	BRPE64_ACDS16660	1738934	1741792	-	952	31	chromosome 1	NC_021287.1	C	2-oxoglutarate dehydrogenase E1 component	ES	ES	ES
BRPE64_RS07985	BRPE64_ACDS16670	1742123	1743949	-	608	21	chromosome 1	NC_021287.1	T	translational GTPase TypA	GD	GD	NE
BRPE64_RS07990	BRPE64_ACDS16690	1744280	1744795	+	171	5	chromosome 1	NC_021287.1	K	MarR family transcriptional regulator	NE	NE	NE
BRPE64_RS07995	BRPE64_ACDS16710	1744871	1746385	+	504	16	chromosome 1	NC_021287.1	M	efflux transporter outer membrane subunit	NE	NE	NE
BRPE64_RS08000	BRPE64_ACDS16720	1746438	1747691	+	417	12	chromosome 1	NC_021287.1	V	biotin/lipoyl-binding protein	NE	NE	NE
BRPE64_RS08005	BRPE64_ACDS16730	1747707	1749266	+	519	18	chromosome 1	NC_021287.1	G	DHA2 family efflux MFS transporter permease subunit	NE	NE	NE
BRPE64_RS08010	BRPE64_ACDS16740	1749325	1750263	-	312	8	chromosome 1	NC_021287.1	J	tRNA pseudouridine(55) synthase TruB	NE	NE	NE
BRPE64_RS08015	BRPE64_ACDS16750	1750266	1750679	-	137	5	chromosome 1	NC_021287.1	J	30S ribosome-binding factor RbfA	ES	ES	ES
BRPE64_RS08020	BRPE64_ACDS16760	1750775	1753765	-	996	13	chromosome 1	NC_021287.1	J	translation initiation factor IF-2	ES	ES	ES
BRPE64_RS08025	BRPE64_ACDS16770	1753859	1755334	-	491	8	chromosome 1	NC_021287.1	K	transcription termination/antitermination protein NusA	ES	ES	ES
BRPE64_RS08030	BRPE64_ACDS16780	1755331	1755789	-	152	9	chromosome 1	NC_021287.1	J	ribosome maturation factor RimP	ES	ES	ES
BRPE64_RS08035	BRPE64_ACDS16790	1756165	1758093	-	642	9	chromosome 1	NC_021287.1	J	pseudouridine synthase	ES	ES	ES
BRPE64_RS08040	BRPE64_ACDS16800	1758224	1759231	-	335	9	chromosome 1	NC_021287.1	K	SMC-Scp complex subunit ScpB	ES	ES	ES
BRPE64_RS08045	BRPE64_ACDS16810	1759582	1760775	-	397	10	chromosome 1	NC_021287.1	E	pyridoxal phosphate-dependent aminotransferase	NE	NE	NE
BRPE64_RS08050	BRPE64_ACDS16820	1760893	1761807	-	304	2	chromosome 1	NC_021287.1	K	LysR family transcriptional regulator	NE	NE	NE
BRPE64_RS08055	BRPE64_ACDS16830	1762216	1762617	+	133	3	chromosome 1	NC_021287.1	X	transposase	NE	NE	NE
BRPE64_RS08060	BRPE64_ACDS16840	1762885	1763142	+	85	2	chromosome 1	NC_021287.1	#N/A	hypothetical protein	NE	NE	NE
BRPE64_RS08065	0	1763394	1763705	-	103	4	chromosome 1	NC_021287.1	#N/A	hypothetical protein	NE	NE	NE
BRPE64_RS08070	BRPE64_ACDS16860	1763986	1764702	+	238	12	chromosome 1	NC_021287.1	R	YdcF family protein	NE	NE	NE
BRPE64_RS08075	BRPE64_ACDS16870	1765032	1765277	+	81	3	chromosome 1	NC_021287.1	#N/A	hypothetical protein	NE	NE	NE
BRPE64_RS08080	BRPE64_ACDS16880	1765400	1765816	-	138	7	chromosome 1	NC_021287.1	R	gamma-glutamylcyclotransferase	NE	NE	NE
BRPE64_RS08085	BRPE64_ACDS16890	1766002	1766844	+	280	9	chromosome 1	NC_021287.1	R	helix-turn-helix transcriptional regulator	NE	NE	NE
BRPE64_RS08090	BRPE64_ACDS16900	1766873	1767337	-	154	7	chromosome 1	NC_021287.1	J	GNAT family N-acetyltransferase	NE	NE	NE
BRPE64_RS08095	BRPE64_AtRNA00260	1767516	1767592	-	25	3	chromosome 1	NC_021287.1	-	old_locus_tag=BRPE64_AtRNA00260	NE	GD	GD
BRPE64_RS08100	BRPE64_AtRNA00270	1767661	1767736	-	25	4	chromosome 1	NC_021287.1	-	old_locus_tag=BRPE64_AtRNA00270	NE	NE	NE
BRPE64_RS08105	BRPE64_AtRNA00280	1767833	1767909	-	25	3	chromosome 1	NC_021287.1	-	old_locus_tag=BRPE64_AtRNA00280	NE	NE	NE
BRPE64_RS08110	BRPE64_AtRNA00290	1767978	1768053	-	25	4	chromosome 1	NC_021287.1	-	old_locus_tag=BRPE64_AtRNA00290	NE	NE	NE
BRPE64_RS08115	BRPE64_AtRNA00300	1768212	1768287	-	25	2	chromosome 1	NC_021287.1	-	old_locus_tag=BRPE64_AtRNA00300	NE	NE	NE
BRPE64_RS08120	BRPE64_ACDS16910	1768446	1769855	-	469	14	chromosome 1	NC_021287.1	J	glutamate--tRNA ligase	ES	ES	ES
BRPE64_RS08125	BRPE64_ACDS16920	1769873	1770115	+	80	3	chromosome 1	NC_021287.1	#N/A	hypothetical+protein	NE	NE	ES
BRPE64_RS08130	BRPE64_ACDS16930	1770064	1771056	+	330	12	chromosome 1	NC_021287.1	R	patatin-like phospholipase family protein	NE	NE	NE
BRPE64_RS08135	BRPE64_ACDS16940	1771135	1772367	-	410	17	chromosome 1	NC_021287.1	C	c-type cytochrome	NE	NE	NE
BRPE64_RS08140	BRPE64_ACDS16950	1772364	1772939	-	191	5	chromosome 1	NC_021287.1	C	(2Fe-2S)-binding protein	NE	NE	NE
BRPE64_RS08145	BRPE64_ACDS16960	1772936	1775770	-	944	29	chromosome 1	NC_021287.1	C	xanthine dehydrogenase family protein molybdopterin-binding subunit	NE	NE	NE
BRPE64_RS08150	BRPE64_ACDS16980	1776095	1776292	-	65	2	chromosome 1	NC_021287.1	O	Fe-S cluster assembly protein IscX	NE	NE	NE
BRPE64_RS08155	BRPE64_ACDS16990	1776307	1776648	-	113	3	chromosome 1	NC_021287.1	C	ISC system 2Fe-2S type ferredoxin	ES	ES	ES
BRPE64_RS08160	BRPE64_ACDS17000	1776676	1778541	-	621	14	chromosome 1	NC_021287.1	O	Fe-S protein assembly chaperone HscA	ES	ES	ES
BRPE64_RS08165	BRPE64_ACDS17010	1778578	1779108	-	176	7	chromosome 1	NC_021287.1	O	Fe-S protein assembly co-chaperone HscB	ES	ES	ES
BRPE64_RS08170	BRPE64_ACDS17020	1779192	1779515	-	107	5	chromosome 1	NC_021287.1	O	iron-sulfur cluster assembly protein IscA	ES	ES	ES
BRPE64_RS08175	BRPE64_ACDS17030	1779597	1780025	-	142	4	chromosome 1	NC_021287.1	O	Fe-S cluster assembly scaffold IscU	ES	ES	ES
BRPE64_RS08180	BRPE64_ACDS17040	1780074	1781297	-	407	11	chromosome 1	NC_021287.1	E	IscS subfamily cysteine desulfurase	ES	ES	ES
BRPE64_RS08185	BRPE64_ACDS17050	1781381	1781908	-	175	5	chromosome 1	NC_021287.1	K	Fe-S cluster assembly transcriptional regulator IscR	ES	ES	ES
BRPE64_RS08190	BRPE64_ACDS17060	1782048	1782530	-	160	5	chromosome 1	NC_021287.1	T	low molecular weight phosphotyrosine protein phosphatase	NE	NE	NE
BRPE64_RS08195	BRPE64_ACDS17070	1782648	1783886	-	412	17	chromosome 1	NC_021287.1	R	patatin-like phospholipase family protein	NE	NE	NE
BRPE64_RS08200	BRPE64_ACDS17080	1783903	1784697	-	264	9	chromosome 1	NC_021287.1	IQR	3-hydroxybutyrate dehydrogenase	NE	NE	NE
BRPE64_RS08205	BRPE64_ACDS17090	1785004	1785849	+	281	13	chromosome 1	NC_021287.1	J	23S rRNA (adenine(2030)-N(6))-methyltransferase RlmJ	NE	NE	NE
BRPE64_RS08210	BRPE64_ACDS17100	1785869	1786225	-	118	1	chromosome 1	NC_021287.1	#N/A	hypothetical protein	NE	NE	NE
BRPE64_RS08215	BRPE64_ACDS17110	1786338	1786736	+	132	6	chromosome 1	NC_021287.1	S	DUF305 domain-containing protein	NE	NE	NE
BRPE64_RS08220	BRPE64_ACDS17130	1787221	1787607	-	128	5	chromosome 1	NC_021287.1	K	Cu(I)-responsive transcriptional regulator	NE	NE	NE
BRPE64_RS08225	BRPE64_ACDS17140	1787704	1787910	+	68	3	chromosome 1	NC_021287.1	P	heavy-metal-associated domain-containing protein	NE	NE	NE
BRPE64_RS08230	BRPE64_ACDS17150	1787907	1788845	+	312	8	chromosome 1	NC_021287.1	M	SDR family oxidoreductase	NE	NE	NE
BRPE64_RS08235	BRPE64_ACDS17160	1788839	1792243	-	1134	43	chromosome 1	NC_021287.1	L	error-prone DNA polymerase	NE	NE	NE
BRPE64_RS08240	BRPE64_ACDS17170	1792323	1793960	-	545	10	chromosome 1	NC_021287.1	L	DNA polymerase Y family protein	NE	NE	NE
BRPE64_RS08245	BRPE64_ACDS17180	1793848	1794708	-	286	10	chromosome 1	NC_021287.1	S	translesion DNA synthesis-associated protein ImuA	NE	NE	NE
BRPE64_RS08250	BRPE64_ArRNA00010	1794953	1795066	-	37	3	chromosome 1	NC_021287.1	-	#N/A	NE	NE	NE
BRPE64_RS08255	BRPE64_ArRNA00020	1795182	1798075	-	964	120	chromosome 1	NC_021287.1	-	old_locus_tag=BRPE64_ArRNA00020	NE	NE	NE
BRPE64_RS08260	BRPE64_AtRNA00310	1798368	1798443	-	25	1	chromosome 1	NC_021287.1	-	old_locus_tag=BRPE64_AtRNA00310	NE	NE	NE
BRPE64_RS08265	BRPE64_ArRNA00030	1798628	1800167	-	513	56	chromosome 1	NC_021287.1	-	old_locus_tag=BRPE64_ArRNA00030	NE	NE	NE
BRPE64_RS08270	BRPE64_ACDS17190	1800774	1801988	+	404	13	chromosome 1	NC_021287.1	#N/A	DUF2863 family protein	NE	NE	NE
BRPE64_RS08275	BRPE64_ACDS17200	1802179	1802988	+	269	10	chromosome 1	NC_021287.1	TK	response regulator transcription factor	NE	NE	NE
BRPE64_RS08280	BRPE64_ACDS17210	1803057	1803731	+	224	10	chromosome 1	NC_021287.1	S	membrane protein	NE	GA	NE
BRPE64_RS08285	BRPE64_ACDS17220	1803879	1804484	+	201	4	chromosome 1	NC_021287.1	#N/A	hypothetical protein	NE	NE	NE
BRPE64_RS08290	BRPE64_ACDS17230	1804583	1805743	-	386	16	chromosome 1	NC_021287.1	M	carboxypeptidase family protein	NE	NE	NE
BRPE64_RS08295	BRPE64_ACDS17240	1805775	1806554	-	259	10	chromosome 1	NC_021287.1	P	peroxide stress protein YaaA	NE	NE	NE
BRPE64_RS08300	BRPE64_ACDS17250	1806611	1807096	+	161	4	chromosome 1	NC_021287.1	R	putative toxin-antitoxin system toxin component, PIN family	NE	NE	NE
BRPE64_RS08305	BRPE64_ACDS17260	1807169	1808350	+	393	17	chromosome 1	NC_021287.1	E	pyridoxal phosphate-dependent aminotransferase	NE	NE	NE
BRPE64_RS08310	BRPE64_ACDS17270	1808410	1809951	+	513	12	chromosome 1	NC_021287.1	I	3-hydroxyacyl-CoA dehydrogenase	NE	NE	NE
BRPE64_RS08315	BRPE64_ACDS17280	1809948	1810736	+	262	3	chromosome 1	NC_021287.1	I	enoyl-CoA hydratase	NE	NE	NE
BRPE64_RS08320	BRPE64_ACDS17290	1810740	1811465	+	241	4	chromosome 1	NC_021287.1	G	histidine phosphatase family protein	NE	NE	NE
BRPE64_RS08325	BRPE64_ACDS17300	1811508	1812605	+	365	13	chromosome 1	NC_021287.1	R	phosphotransferase	NE	NE	NE
BRPE64_RS08330	BRPE64_ACDS17310	1812621	1813847	+	408	10	chromosome 1	NC_021287.1	I	acyl-CoA dehydrogenase oxidoreductase	NE	NE	NE
BRPE64_RS08335	BRPE64_ACDS17320	1813849	1814328	-	159	5	chromosome 1	NC_021287.1	I	MaoC family dehydratase	NE	NE	NE
BRPE64_RS08340	BRPE64_ACDS17330	1814325	1814783	-	152	2	chromosome 1	NC_021287.1	I	MaoC family dehydratase	NE	NE	NE
BRPE64_RS08345	BRPE64_ACDS17340	1814804	1815001	-	65	2	chromosome 1	NC_021287.1	I	hypothetical protein	NE	NE	NE
BRPE64_RS08350	BRPE64_ACDS17350	1815060	1815509	-	149	4	chromosome 1	NC_021287.1	S	DUF1178 family protein	NE	NE	NE
BRPE64_RS08355	BRPE64_ACDS17360	1815716	1816315	-	199	6	chromosome 1	NC_021287.1	V	NUDIX hydrolase	NE	NE	NE
BRPE64_RS08360	BRPE64_ACDS17370	1816366	1816686	-	106	3	chromosome 1	NC_021287.1	#N/A	DUF2818 family protein	NE	NE	NE
BRPE64_RS08365	BRPE64_ACDS17380	1816686	1818158	-	490	23	chromosome 1	NC_021287.1	C	NADH-quinone oxidoreductase subunit NuoN	ES	ES	ES
BRPE64_RS08370	BRPE64_ACDS17390	1818184	1819683	-	499	20	chromosome 1	NC_021287.1	C	NADH-quinone oxidoreductase subunit M	ES	ES	ES
BRPE64_RS08375	BRPE64_ACDS17400	1819697	1821766	-	689	28	chromosome 1	NC_021287.1	CP	NADH-quinone oxidoreductase subunit L	ES	ES	ES
BRPE64_RS08380	BRPE64_ACDS17410	1821784	1822089	-	101	2	chromosome 1	NC_021287.1	C	NADH-quinone oxidoreductase subunit NuoK	ES	ES	ES
BRPE64_RS08385	BRPE64_ACDS17420	1822110	1822787	-	225	5	chromosome 1	NC_021287.1	C	NADH-quinone oxidoreductase subunit J	ES	ES	ES
BRPE64_RS08390	BRPE64_ACDS17440	1822972	1823460	-	162	7	chromosome 1	NC_021287.1	C	NADH-quinone oxidoreductase subunit NuoI	ES	ES	ES
BRPE64_RS08395	BRPE64_ACDS17450	1823485	1824549	-	354	15	chromosome 1	NC_021287.1	C	NADH-quinone oxidoreductase subunit NuoH	ES	ES	ES
BRPE64_RS08400	BRPE64_ACDS17460	1824552	1826891	-	779	18	chromosome 1	NC_021287.1	C	NADH-quinone oxidoreductase subunit G	ES	ES	ES
BRPE64_RS08405	BRPE64_ACDS17470	1826944	1828266	-	440	22	chromosome 1	NC_021287.1	C	NADH-quinone oxidoreductase subunit NuoF	ES	ES	ES
BRPE64_RS08410	BRPE64_ACDS17480	1828263	1828748	-	161	6	chromosome 1	NC_021287.1	C	NADH-quinone oxidoreductase subunit NuoE	ES	ES	ES
BRPE64_RS08415	BRPE64_ACDS17490	1828902	1830155	-	417	23	chromosome 1	NC_021287.1	C	NADH-quinone oxidoreductase subunit D	ES	ES	ES
BRPE64_RS08420	BRPE64_ACDS17500	1830165	1830767	-	200	13	chromosome 1	NC_021287.1	C	NADH-quinone oxidoreductase subunit C	ES	ES	ES
BRPE64_RS08425	BRPE64_ACDS17510	1830801	1831280	-	159	9	chromosome 1	NC_021287.1	C	NADH-quinone oxidoreductase subunit B	ES	ES	ES
BRPE64_RS08430	0	1831341	1831700	-	119	10	chromosome 1	NC_021287.1	C	NADH-quinone oxidoreductase subunit A	ES	ES	ES
BRPE64_RS08435	BRPE64_AtRNA00330	1831914	1831998	-	28	3	chromosome 1	NC_021287.1	-	old_locus_tag=BRPE64_AtRNA00330	NE	NE	NE
BRPE64_RS08440	BRPE64_ACDS17530	1832125	1832499	-	124	3	chromosome 1	NC_021287.1	U	preprotein translocase subunit SecG	NE	NE	NE
BRPE64_RS08445	BRPE64_ACDS17540	1832581	1833354	-	257	7	chromosome 1	NC_021287.1	G	triose-phosphate isomerase	ES	ES	ES
BRPE64_RS08450	BRPE64_ACDS17550	1833535	1834551	-	338	8	chromosome 1	NC_021287.1	CR	NAD(P)H-quinone oxidoreductase	NE	NE	NE
BRPE64_RS08455	BRPE64_ACDS17560	1834738	1836876	-	712	14	chromosome 1	NC_021287.1	J	polyribonucleotide nucleotidyltransferase	ES	ES	ES
BRPE64_RS08460	BRPE64_ACDS17580	1837191	1837460	-	89	3	chromosome 1	NC_021287.1	J	30S ribosomal protein S15	ES	ES	ES
BRPE64_RS08465	BRPE64_ACDS17590	1837656	1838903	-	415	14	chromosome 1	NC_021287.1	E	ABC transporter substrate-binding protein	NE	NE	NE
BRPE64_RS08470	BRPE64_ACDS17600	1839158	1839673	+	171	11	chromosome 1	NC_021287.1	M	hypothetical protein	NE	NE	NE
BRPE64_RS08475	BRPE64_ACDS17610	1839749	1841293	-	514	12	chromosome 1	NC_021287.1	E	2-isopropylmalate synthase	NE	NE	NE
BRPE64_RS08480	BRPE64_ACDS17620	1841708	1842364	-	218	8	chromosome 1	NC_021287.1	M	C40 family peptidase	NE	NE	NE
BRPE64_RS08485	BRPE64_ACDS17630	1842512	1844098	-	528	10	chromosome 1	NC_021287.1	Q	ABC transporter ATP-binding protein	NE	NE	NE
BRPE64_RS08490	BRPE64_ACDS17640	1844107	1845219	-	370	20	chromosome 1	NC_021287.1	Q	ABC transporter permease	NE	NE	NE
BRPE64_RS08495	BRPE64_ACDS17650	1845221	1846264	-	347	11	chromosome 1	NC_021287.1	Q	microcin C ABC transporter permease YejB	NE	NE	NE
BRPE64_RS08500	BRPE64_ACDS17660	1846278	1848164	-	628	16	chromosome 1	NC_021287.1	E	ABC transporter substrate-binding protein	NE	NE	NE
BRPE64_RS08505	BRPE64_ACDS17670	1848419	1849216	+	265	7	chromosome 1	NC_021287.1	I	enoyl-ACP reductase FabI	ES	ES	ES
BRPE64_RS08510	BRPE64_ACDS17680	1849306	1849704	-	132	10	chromosome 1	NC_021287.1	#N/A	hypothetical protein	NE	NE	NE
BRPE64_RS08515	BRPE64_ACDS17690	1849975	1850331	-	118	12	chromosome 1	NC_021287.1	#N/A	hypothetical protein	NE	NE	NE
BRPE64_RS08520	BRPE64_ACDS17700	1850518	1851831	-	437	15	chromosome 1	NC_021287.1	G	MFS transporter	NE	NE	NE
BRPE64_RS08525	BRPE64_ACDS17710	1851976	1852791	+	271	8	chromosome 1	NC_021287.1	K	GntR family transcriptional regulator	NE	NE	NE
BRPE64_RS08530	BRPE64_ACDS17720	1852788	1854464	+	558	16	chromosome 1	NC_021287.1	I	malonate decarboxylase subunit alpha	NE	NE	NE
BRPE64_RS08535	BRPE64_ACDS17730	1854470	1855336	+	288	2	chromosome 1	NC_021287.1	H	triphosphoribosyl-dephospho-CoA synthase	NE	NE	NE
BRPE64_RS08540	BRPE64_ACDS17740	1855350	1855652	+	100	2	chromosome 1	NC_021287.1	C	malonate decarboxylase subunit delta	NE	NE	NE
BRPE64_RS08545	BRPE64_ACDS17750	1855649	1856491	+	280	3	chromosome 1	NC_021287.1	I	biotin-independent malonate decarboxylase subunit beta	NE	NE	NE
BRPE64_RS08550	BRPE64_ACDS17760	1856488	1857303	+	271	10	chromosome 1	NC_021287.1	I	biotin-independent malonate decarboxylase subunit gamma	NE	NE	NE
BRPE64_RS08555	BRPE64_ACDS17770	1857291	1857941	+	216	1	chromosome 1	NC_021287.1	#N/A	malonate decarboxylase holo-ACP synthase	NE	NE	NE
BRPE64_RS08560	BRPE64_ACDS17780	1857926	1858885	+	319	9	chromosome 1	NC_021287.1	I	malonate decarboxylase subunit epsilon	NE	NE	NE
BRPE64_RS08565	BRPE64_ACDS17790	1859054	1859812	+	252	9	chromosome 1	NC_021287.1	O	M48 family metallopeptidase	NE	NE	NE
BRPE64_RS08570	BRPE64_ACDS17800	1859884	1860459	-	191	14	chromosome 1	NC_021287.1	M	porin family protein	NE	NE	NE
BRPE64_RS08575	BRPE64_AtRNA00340	1860763	1860855	-	30	2	chromosome 1	NC_021287.1	-	old_locus_tag=BRPE64_AtRNA00340	NE	NE	NE
BRPE64_RS08580	BRPE64_ACDS17810	1860974	1862224	-	416	10	chromosome 1	NC_021287.1	E	aspartate kinase	ES	ES	ES
BRPE64_RS08585	BRPE64_ACDS17820	1862565	1864004	-	479	7	chromosome 1	NC_021287.1	J	tRNA lysidine(34) synthetase TilS	ES	ES	ES
BRPE64_RS08590	BRPE64_ACDS17830	1864038	1865009	-	323	9	chromosome 1	NC_021287.1	I	acetyl-CoA carboxylase carboxyltransferase subunit alpha	ES	ES	ES
BRPE64_RS08595	BRPE64_ACDS17840	1865140	1866213	-	357	8	chromosome 1	NC_021287.1	L	endonuclease III domain-containing protein	NE	NE	NE
BRPE64_RS08600	BRPE64_ACDS17850	1866261	1867658	-	465	14	chromosome 1	NC_021287.1	J	cysteine--tRNA ligase	ES	ES	ES
BRPE64_RS08605	BRPE64_ACDS17870	1868146	1868946	+	266	12	chromosome 1	NC_021287.1	R	tetratricopeptide repeat protein	ES	ES	ES
BRPE64_RS08610	BRPE64_ACDS17880	1869040	1869621	+	193	7	chromosome 1	NC_021287.1	O	peptidyl-prolyl cis-trans isomerase	NE	NE	NE
BRPE64_RS08615	BRPE64_ACDS17890	1869683	1870174	+	163	3	chromosome 1	NC_021287.1	O	peptidyl-prolyl cis-trans isomerase	NE	NE	NE
BRPE64_RS08620	BRPE64_ACDS17900	1870186	1870995	+	269	5	chromosome 1	NC_021287.1	M	UDP-2,3-diacylglucosamine diphosphatase	ES	ES	ES
BRPE64_RS08625	BRPE64_ACDS17910	1870992	1871792	-	266	6	chromosome 1	NC_021287.1	E	serine O-acetyltransferase	NE	NE	NE
BRPE64_RS08630	BRPE64_ACDS17920	1871965	1872738	-	257	5	chromosome 1	NC_021287.1	J	RNA methyltransferase	NE	NE	NE
BRPE64_RS08635	BRPE64_ACDS17950	1873063	1873866	+	267	10	chromosome 1	NC_021287.1	G	inositol monophosphatase	ES	ES	ES
BRPE64_RS08640	BRPE64_ACDS17960	1874060	1875358	+	432	13	chromosome 1	NC_021287.1	G	lysophospholipid transporter LplT	NE	NE	NE
BRPE64_RS08645	BRPE64_ACDS17970	1875553	1875921	+	122	3	chromosome 1	NC_021287.1	J	DUF883 domain-containing protein	NE	NE	NE
BRPE64_RS08650	BRPE64_ACDS17980	1876201	1878918	+	905	22	chromosome 1	NC_021287.1	L	DNA mismatch repair protein MutS	NE	NE	NE
BRPE64_RS08655	BRPE64_ACDS17990	1878881	1880242	+	453	14	chromosome 1	NC_021287.1	T	hypothetical protein	NE	NE	NE
BRPE64_RS08660	BRPE64_ACDS18000	1880296	1880847	-	183	6	chromosome 1	NC_021287.1	O	peptidylprolyl isomerase	NE	NE	NE
BRPE64_RS08665	BRPE64_ACDS18010	1880881	1882119	+	412	20	chromosome 1	NC_021287.1	J	cupin domain-containing protein	NE	NE	NE
BRPE64_RS08675	BRPE64_ACDS18030	1882799	1883572	-	257	12	chromosome 1	NC_021287.1	P	MBL fold metallo-hydrolase	NE	NE	NE
BRPE64_RS08680	BRPE64_ACDS18040	1883608	1884750	-	380	10	chromosome 1	NC_021287.1	S	outer membrane protein assembly factor BamC	ES	ES	ES
BRPE64_RS08685	BRPE64_ACDS18050	1884934	1885839	-	301	6	chromosome 1	NC_021287.1	EM	4-hydroxy-tetrahydrodipicolinate synthase	ES	ES	ES
BRPE64_RS08690	BRPE64_ACDS18060	1885904	1886521	-	205	4	chromosome 1	NC_021287.1	H	class I SAM-dependent methyltransferase	NE	NE	NE
BRPE64_RS08695	BRPE64_ACDS18070	1886532	1887734	-	400	13	chromosome 1	NC_021287.1	J	tryptophan--tRNA ligase	ES	ES	ES
BRPE64_RS08700	BRPE64_ACDS18080	1887739	1888404	-	221	8	chromosome 1	NC_021287.1	O	site-2 protease family protein	ES	ES	ES
BRPE64_RS08705	BRPE64_ACDS18090	1888536	1889165	-	209	5	chromosome 1	NC_021287.1	J	threonylcarbamoyl-AMP synthase	NE	NE	NE
BRPE64_RS08710	BRPE64_ACDS18100	1889334	1890164	-	276	11	chromosome 1	NC_021287.1	R	PHP domain-containing protein	NE	NE	NE
BRPE64_RS08715	BRPE64_ACDS18110	1890256	1891149	-	297	7	chromosome 1	NC_021287.1	HR	alpha/beta hydrolase	NE	NE	NE
BRPE64_RS08720	BRPE64_ACDS18120	1891215	1892054	-	279	6	chromosome 1	NC_021287.1	S	ferritin-like domain-containing protein	NE	NE	NE
BRPE64_RS08725	BRPE64_ACDS18130	1892320	1892844	+	174	1	chromosome 1	NC_021287.1	R	gamma carbonic anhydrase family protein	NE	NE	NE
BRPE64_RS08730	BRPE64_ACDS18140	1892895	1893845	+	316	5	chromosome 1	NC_021287.1	O	Hsp33 family molecular chaperone HslO	NE	NE	NE
BRPE64_RS08735	BRPE64_ACDS18150	1893997	1894359	+	120	6	chromosome 1	NC_021287.1	#N/A	hypothetical protein	NE	NE	NE
BRPE64_RS08740	BRPE64_ACDS18160	1894492	1894962	-	156	5	chromosome 1	NC_021287.1	D	cell division protein FtsB	ES	ES	ES
BRPE64_RS08745	BRPE64_ACDS18170	1895087	1896370	-	427	12	chromosome 1	NC_021287.1	G	phosphopyruvate hydratase	ES	ES	ES
BRPE64_RS08750	BRPE64_ACDS18180	1896689	1897543	-	284	6	chromosome 1	NC_021287.1	M	3-deoxy-8-phosphooctulonate synthase	ES	ES	ES
BRPE64_RS08755	BRPE64_ACDS18190	1897540	1899234	-	564	23	chromosome 1	NC_021287.1	F	CTP synthase	ES	ES	ES
BRPE64_RS08760	BRPE64_ACDS18200	1899430	1900266	-	278	8	chromosome 1	NC_021287.1	Q	alpha/beta hydrolase	NE	NE	NE
BRPE64_RS08765	BRPE64_ACDS18210	1900296	1902788	-	830	20	chromosome 1	NC_021287.1	R	DNA internalization-related competence protein ComEC/Rec2	NE	NE	NE
BRPE64_RS08770	BRPE64_ACDS18220	1902832	1903620	-	262	5	chromosome 1	NC_021287.1	N	TatD family hydrolase	NE	NE	NE
BRPE64_RS08775	BRPE64_ACDS18230	1903655	1904368	-	237	4	chromosome 1	NC_021287.1	M	lipoprotein-releasing ABC transporter ATP-binding protein LolD	ES	ES	ES
BRPE64_RS08780	BRPE64_ACDS18240	1904361	1905614	-	417	9	chromosome 1	NC_021287.1	M	lipoprotein-releasing ABC transporter permease subunit	ES	ES	ES
BRPE64_RS08785	BRPE64_ACDS18260	1905906	1907012	+	368	5	chromosome 1	NC_021287.1	S	hypothetical protein	NE	NE	NE
BRPE64_RS08790	BRPE64_ACDS18270	1907024	1908724	+	566	11	chromosome 1	NC_021287.1	L	single-stranded-DNA-specific exonuclease RecJ	NE	NE	NE
BRPE64_RS08805	#N/A	1910619	1910702	+	27	1	chromosome 1	NC_021287.1	#N/A	hypothetical+protein	NE	ES	ES
BRPE64_RS08810	0	1910821	1911723	+	300	10	chromosome 1	NC_021287.1	J	peptide chain release factor 2	ES	ES	ES
BRPE64_RS08815	BRPE64_ACDS18300	1911812	1913338	+	508	17	chromosome 1	NC_021287.1	J	lysine--tRNA ligase	ES	ES	ES
BRPE64_RS08820	BRPE64_ACDS18310	1913607	1914374	+	255	6	chromosome 1	NC_021287.1	M	glycine zipper 2TM domain-containing protein	NE	NE	NE
BRPE64_RS08825	BRPE64_ACDS18320	1914436	1914945	-	169	6	chromosome 1	NC_021287.1	R	AAA family ATPase	NE	NE	NE
BRPE64_RS08830	BRPE64_ACDS18330	1914950	1915816	-	288	8	chromosome 1	NC_021287.1	I	CDP-diacylglycerol--serine O-phosphatidyltransferase	NE	NE	NE
BRPE64_RS08835	BRPE64_ACDS18340	1915830	1916474	-	214	7	chromosome 1	NC_021287.1	I	phosphatidylserine decarboxylase	ES	ES	ES
BRPE64_RS08840	BRPE64_ACDS18350	1916590	1917606	-	338	12	chromosome 1	NC_021287.1	EH	ketol-acid reductoisomerase	NE	ES	ES
BRPE64_RS08845	BRPE64_ACDS18360	1917676	1918167	-	163	5	chromosome 1	NC_021287.1	E	acetolactate synthase small subunit	NE	ES	ES
BRPE64_RS08850	BRPE64_ACDS18370	1918274	1920037	-	587	28	chromosome 1	NC_021287.1	EH	acetolactate synthase 3 catalytic subunit	NE	ES	GD
BRPE64_RS08855	BRPE64_ACDS18380	1920447	1921010	+	187	6	chromosome 1	NC_021287.1	K	RNA polymerase sigma factor	NE	NE	NE
BRPE64_RS08860	BRPE64_ACDS18390	1921007	1921459	+	150	6	chromosome 1	NC_021287.1	#N/A	DUF3619 family protein	NE	NE	NE
BRPE64_RS08865	BRPE64_ACDS18400	1921500	1922270	+	256	4	chromosome 1	NC_021287.1	#N/A	DUF3106 domain-containing protein	NE	NE	NE
BRPE64_RS08870	BRPE64_ACDS18410	1922275	1922793	+	172	6	chromosome 1	NC_021287.1	S	RDD family protein	NE	NE	NE
BRPE64_RS08875	BRPE64_ACDS18420	1922966	1923874	+	302	11	chromosome 1	NC_021287.1	M	UDP-2,3-diacylglucosamine diphosphatase	NE	NE	NE
BRPE64_RS08880	BRPE64_ACDS18430	1923940	1924968	+	342	14	chromosome 1	NC_021287.1	M	glycosyltransferase family 1 protein	NE	NE	NE
BRPE64_RS08885	BRPE64_ACDS18440	1924965	1925510	+	181	2	chromosome 1	NC_021287.1	I	diacylglycerol kinase	NE	NE	NE
BRPE64_RS08890	BRPE64_ACDS18450	1925652	1926386	+	244	16	chromosome 1	NC_021287.1	K	TetR/AcrR family transcriptional regulator	NE	NE	NE
BRPE64_RS08895	BRPE64_ACDS18460	1926389	1926973	+	194	9	chromosome 1	NC_021287.1	R	TIGR00730 family Rossman fold protein	NE	NE	NE
BRPE64_RS08900	BRPE64_ACDS18470	1927002	1927748	+	248	8	chromosome 1	NC_021287.1	IQR	SDR family oxidoreductase	NE	NE	NE
BRPE64_RS08905	BRPE64_ACDS18480	1927853	1928743	-	296	15	chromosome 1	NC_021287.1	#N/A	glycosyl transferase family 17	NE	NE	NE
BRPE64_RS08910	BRPE64_ACDS18490	1929064	1929963	-	299	17	chromosome 1	NC_021287.1	#N/A	hypothetical protein	NE	NE	NE
BRPE64_RS08915	BRPE64_ACDS18500	1930185	1930781	-	198	6	chromosome 1	NC_021287.1	S	DUF924 family protein	NE	NE	NE
BRPE64_RS08920	BRPE64_ACDS18510	1930778	1931509	-	243	4	chromosome 1	NC_021287.1	J	alanyl-tRNA editing protein	NE	NE	NE
BRPE64_RS08925	BRPE64_ACDS18520	1931635	1932057	-	140	2	chromosome 1	NC_021287.1	P	group II truncated hemoglobin	NE	NE	NE
BRPE64_RS08930	BRPE64_ACDS18530	1932078	1934681	-	867	14	chromosome 1	NC_021287.1	Q	FtsX-like permease family protein	NE	NE	NE
BRPE64_RS08935	BRPE64_ACDS18540	1934678	1935307	-	209	4	chromosome 1	NC_021287.1	#N/A	DUF4126 domain-containing protein	NE	NE	NE
BRPE64_RS08940	BRPE64_ACDS18560	1935631	1935951	-	106	3	chromosome 1	NC_021287.1	V	quaternary ammonium compound efflux SMR transporter SugE	GA	GA	NE
BRPE64_RS08945	BRPE64_ACDS18570	1936242	1937699	+	485	12	chromosome 1	NC_021287.1	C	cytochrome ubiquinol oxidase subunit I	GA	GA	NE
BRPE64_RS08950	BRPE64_ACDS18580	1937743	1938750	+	335	6	chromosome 1	NC_021287.1	C	cytochrome d ubiquinol oxidase subunit II	GA	GA	NE
BRPE64_RS08955	BRPE64_ACDS18590	1938775	1939266	-	163	4	chromosome 1	NC_021287.1	#N/A	hypothetical protein	GA	GA	NE
BRPE64_RS08960	BRPE64_ACDS18600	1939296	1939877	-	193	9	chromosome 1	NC_021287.1	O	peroxiredoxin	GA	GA	NE
BRPE64_RS08965	BRPE64_ACDS18610	1939934	1941256	-	440	8	chromosome 1	NC_021287.1	T	EAL domain-containing protein	GA	GA	NE
BRPE64_RS08970	BRPE64_ACDS18640	1941732	1943687	+	651	19	chromosome 1	NC_021287.1	T	phosphodiesterase	NE	NE	NE
BRPE64_RS08975	BRPE64_ACDS18650	1943834	1945306	+	490	10	chromosome 1	NC_021287.1	T	HDOD domain-containing protein	NE	NE	NE
BRPE64_RS08980	0	1945369	1945812	-	147	5	chromosome 1	NC_021287.1	#N/A	hypothetical protein	NE	NE	NE
BRPE64_RS08985	BRPE64_ACDS18670	1945983	1947650	-	555	14	chromosome 1	NC_021287.1	NT	methyl-accepting chemotaxis sensory transducer	NE	NE	NE
BRPE64_RS08990	BRPE64_ACDS18680	1947989	1949245	+	418	13	chromosome 1	NC_021287.1	P	MFS transporter	NE	NE	NE
BRPE64_RS08995	BRPE64_ACDS18690	1949335	1951227	-	630	21	chromosome 1	NC_021287.1	I	propionate--CoA ligase	GA	GA	GA
BRPE64_RS09000	BRPE64_ACDS18700	1951371	1951850	-	159	3	chromosome 1	NC_021287.1	#N/A	hypothetical protein	GA	GA	NE
BRPE64_RS09005	BRPE64_ACDS18710	1951847	1952131	-	94	2	chromosome 1	NC_021287.1	#N/A	hypothetical protein	GA	GA	NE
BRPE64_RS09010	BRPE64_ACDS18730	1952325	1953341	-	338	27	chromosome 1	NC_021287.1	N	fimbrial protein	GA	GA	NE
BRPE64_RS09015	BRPE64_ACDS18740	1953529	1954278	-	249	12	chromosome 1	NC_021287.1	F	5\\'-methylthioadenosine/adenosylhomocysteine nucleosidase	NE	NE	NE
BRPE64_RS09020	BRPE64_ACDS18750	1954275	1956629	-	784	30	chromosome 1	NC_021287.1	L	UvrD-helicase domain-containing protein	NE	NE	NE
BRPE64_RS09025	BRPE64_ACDS18760	1956804	1959671	+	955	31	chromosome 1	NC_021287.1	J	valine--tRNA ligase	ES	ES	ES
BRPE64_RS09030	BRPE64_ACDS18770	1959748	1960629	+	293	12	chromosome 1	NC_021287.1	M	UTP--glucose-1-phosphate uridylyltransferase GalU	ES	ES	ES
BRPE64_RS09035	BRPE64_ACDS18780	1960728	1960955	-	75	3	chromosome 1	NC_021287.1	O	sulfurtransferase TusA family protein	ES	ES	ES
BRPE64_RS09040	BRPE64_ACDS18790	1961035	1962051	-	338	5	chromosome 1	NC_021287.1	R	Gfo/Idh/MocA family oxidoreductase	NE	NE	NE
BRPE64_RS09045	BRPE64_ACDS18800	1962051	1963052	-	333	8	chromosome 1	NC_021287.1	R	inositol 2-dehydrogenase	NE	NE	NE
BRPE64_RS09050	BRPE64_ACDS18810	1963042	1963920	-	292	10	chromosome 1	NC_021287.1	K	MurR/RpiR family transcriptional regulator	NE	NE	NE
BRPE64_RS09055	BRPE64_ACDS18820	1964159	1965211	+	350	11	chromosome 1	NC_021287.1	G	sugar ABC transporter substrate-binding protein	NE	NE	NE
BRPE64_RS09060	BRPE64_ACDS18830	1965406	1966572	+	388	8	chromosome 1	NC_021287.1	G	ABC transporter permease	NE	NE	NE
BRPE64_RS09065	BRPE64_ACDS18840	1966591	1967379	+	262	4	chromosome 1	NC_021287.1	G	sugar ABC transporter ATP-binding protein	NE	NE	NE
BRPE64_RS09070	BRPE64_ACDS18850	1967392	1969392	+	666	17	chromosome 1	NC_021287.1	G	5-dehydro-2-deoxygluconokinase	NE	NE	NE
BRPE64_RS09075	BRPE64_ACDS18860	1969389	1971299	+	636	16	chromosome 1	NC_021287.1	G	3D-(3,5/4)-trihydroxycyclohexane-1,2-dione acylhydrolase (decyclizing)	NE	NE	NE
BRPE64_RS09080	BRPE64_ACDS18870	1971316	1972218	+	300	13	chromosome 1	NC_021287.1	G	myo-inosose-2 dehydratase	NE	NE	NE
BRPE64_RS09085	BRPE64_ACDS18880	1972215	1973021	+	268	17	chromosome 1	NC_021287.1	G	5-deoxy-glucuronate isomerase	NE	NE	NE
BRPE64_RS09090	BRPE64_ACDS18890	1973031	1973729	-	232	6	chromosome 1	NC_021287.1	E	ABC transporter ATP-binding protein	NE	NE	NE
BRPE64_RS09095	BRPE64_ACDS18900	1973726	1974466	-	246	5	chromosome 1	NC_021287.1	E	ABC transporter ATP-binding protein	NE	NE	NE
BRPE64_RS09100	BRPE64_ACDS18910	1974463	1975569	-	368	7	chromosome 1	NC_021287.1	E	branched-chain amino acid ABC transporter permease	NE	NE	NE
BRPE64_RS09105	BRPE64_ACDS18920	1975562	1976470	-	302	5	chromosome 1	NC_021287.1	E	branched-chain amino acid ABC transporter permease	NE	NE	NE
BRPE64_RS09110	BRPE64_ACDS18930	1976540	1976986	-	148	8	chromosome 1	NC_021287.1	I	acyl-CoA thioesterase	NE	NE	NE
BRPE64_RS09115	BRPE64_ACDS18950	1977223	1978257	-	344	8	chromosome 1	NC_021287.1	E	low specificity L-threonine aldolase	NE	NE	NE
BRPE64_RS09120	BRPE64_ACDS18960	1978404	1978640	-	78	0	chromosome 1	NC_021287.1	#N/A	hypothetical protein	N/A	N/A	N/A
BRPE64_RS09125	BRPE64_ACDS18970	1978780	1981404	-	874	27	chromosome 1	NC_021287.1	J	alanine--tRNA ligase	ES	ES	ES
BRPE64_RS09130	0	1981578	1982051	-	157	7	chromosome 1	NC_021287.1	#N/A	hypothetical protein	NE	NE	NE
BRPE64_RS09135	BRPE64_ACDS18990	1982055	1983275	+	406	13	chromosome 1	NC_021287.1	I	CoA transferase	NE	NE	NE
BRPE64_RS09140	BRPE64_ACDS19000	1983292	1983504	-	70	1	chromosome 1	NC_021287.1	#N/A	hypothetical protein	NE	NE	NE
BRPE64_RS09145	BRPE64_ACDS19010	1983886	1985595	+	569	23	chromosome 1	NC_021287.1	J	glutamine--tRNA ligase/YqeY domain fusion protein	ES	ES	ES
BRPE64_RS09150	BRPE64_ACDS19020	1985767	1986672	+	301	12	chromosome 1	NC_021287.1	ET	transporter substrate-binding domain-containing protein	NE	NE	NE
BRPE64_RS09155	BRPE64_ACDS19030	1986682	1987131	-	149	5	chromosome 1	NC_021287.1	V	NUDIX hydrolase	NE	NE	NE
BRPE64_RS09160	BRPE64_ACDS19040	1987151	1987549	-	132	2	chromosome 1	NC_021287.1	M	hypothetical protein	NE	NE	NE
BRPE64_RS09165	BRPE64_ACDS19050	1987732	1989069	-	445	11	chromosome 1	NC_021287.1	O	c-type cytochrome	NE	NE	NE
BRPE64_RS09170	BRPE64_ACDS19060	1989318	1990880	+	520	17	chromosome 1	NC_021287.1	M	acid phosphatase	NE	NE	NE
BRPE64_RS09175	BRPE64_ACDS19070	1990977	1991678	-	233	5	chromosome 1	NC_021287.1	K	GntR family transcriptional regulator	NE	NE	NE
BRPE64_RS09180	BRPE64_ACDS19080	1991864	1993072	+	402	6	chromosome 1	NC_021287.1	FR	amidohydrolase family protein	NE	NE	NE
BRPE64_RS09185	BRPE64_ACDS19090	1993069	1994382	+	437	7	chromosome 1	NC_021287.1	P	cyanate transporter	NE	NE	NE
BRPE64_RS09190	0	1994282	1994737	-	151	3	chromosome 1	NC_021287.1	TK	hypothetical protein	NE	NE	NE
BRPE64_RS09195	BRPE64_ACDS19110	1995664	1996425	+	253	24	chromosome 1	NC_021287.1	#N/A	hypothetical protein	NE	NE	NE
BRPE64_RS09200	BRPE64_AtRNA00350	1996519	1996595	-	25	5	chromosome 1	NC_021287.1	-	old_locus_tag=BRPE64_AtRNA00350	NE	NE	NE
BRPE64_RS09205	BRPE64_ACDS19120	1996687	1997517	-	276	5	chromosome 1	NC_021287.1	I	undecaprenyl-diphosphate phosphatase	NE	NE	NE
BRPE64_RS09210	BRPE64_ACDS19140	1998086	1998988	+	300	10	chromosome 1	NC_021287.1	G	aldose 1-epimerase	NE	NE	NE
BRPE64_RS09215	BRPE64_ACDS19150	1999117	1999797	+	226	10	chromosome 1	NC_021287.1	M	peptidoglycan DD-metalloendopeptidase family protein	NE	NE	NE
BRPE64_RS09220	BRPE64_ACDS19160	1999825	2000145	+	106	4	chromosome 1	NC_021287.1	#N/A	hypothetical protein	NE	NE	NE
BRPE64_RS09225	BRPE64_ACDS19180	2000494	2000673	-	59	1	chromosome 1	NC_021287.1	#N/A	hypothetical protein	NE	NE	NE
BRPE64_RS09230	BRPE64_AtRNA00360	2000756	2000832	-	25	2	chromosome 1	NC_021287.1	-	old_locus_tag=BRPE64_AtRNA00360	NE	NE	NE
BRPE64_RS09235	BRPE64_ACDS19190	2000976	2001434	+	152	2	chromosome 1	NC_021287.1	T	histidine phosphatase family protein	NE	NE	NE
BRPE64_RS09240	BRPE64_ACDS19200	2001574	2002398	+	274	13	chromosome 1	NC_021287.1	R	GNAT family N-acetyltransferase	NE	NE	NE
BRPE64_RS09245	BRPE64_ACDS19210	2002472	2003980	-	502	16	chromosome 1	NC_021287.1	FTP	exopolyphosphatase	NE	NE	NE
BRPE64_RS09250	BRPE64_ACDS19220	2004222	2006285	+	687	18	chromosome 1	NC_021287.1	P	polyphosphate kinase 1	NE	NE	NE
BRPE64_RS09255	BRPE64_ACDS19230	2006314	2007627	-	437	17	chromosome 1	NC_021287.1	T	phosphate regulon sensor histidine kinase PhoR	NE	NE	NE
BRPE64_RS09260	BRPE64_ACDS19240	2007671	2008372	-	233	5	chromosome 1	NC_021287.1	TK	phosphate regulon transcriptional regulator PhoB	NE	NE	NE
BRPE64_RS09265	BRPE64_ACDS19250	2008425	2009129	-	234	4	chromosome 1	NC_021287.1	P	phosphate signaling complex protein PhoU	NE	NE	NE
BRPE64_RS09270	BRPE64_ACDS19260	2009168	2010043	-	291	12	chromosome 1	NC_021287.1	P	phosphate ABC transporter ATP-binding protein PstB	NE	NE	NE
BRPE64_RS09275	BRPE64_ACDS19270	2010059	2010946	-	295	5	chromosome 1	NC_021287.1	P	phosphate ABC transporter permease PstA	NE	NE	NE
BRPE64_RS09280	BRPE64_ACDS19280	2010943	2011926	-	327	12	chromosome 1	NC_021287.1	P	phosphate ABC transporter permease PstC	NE	NE	NE
BRPE64_RS09285	BRPE64_ACDS19290	2012068	2013099	-	343	12	chromosome 1	NC_021287.1	P	phosphate ABC transporter substrate-binding protein PstS	NE	NE	NE
BRPE64_RS09290	BRPE64_ACDS19300	2013318	2014679	-	453	10	chromosome 1	NC_021287.1	G	phosphoglucosamine mutase	ES	ES	ES
BRPE64_RS09295	BRPE64_ACDS19310	2014796	2015680	-	294	6	chromosome 1	NC_021287.1	H	dihydropteroate synthase	ES	ES	ES
BRPE64_RS09300	BRPE64_ACDS19320	2015824	2017710	-	628	19	chromosome 1	NC_021287.1	O	ATP-dependent metallopeptidase FtsH/Yme1/Tma family protein	ES	ES	ES
BRPE64_RS09305	0	2017896	2018558	-	220	8	chromosome 1	NC_021287.1	J	RlmE family RNA methyltransferase	ES	ES	ES
BRPE64_RS09310	BRPE64_ACDS19340	2018856	2019395	+	179	3	chromosome 1	NC_021287.1	J	YhbY family RNA-binding protein	NE	NE	NE
BRPE64_RS09315	BRPE64_ACDS19350	2019453	2019968	-	171	6	chromosome 1	NC_021287.1	#N/A	DUF4149 domain-containing protein	NE	NE	NE
BRPE64_RS09320	BRPE64_ACDS19360	2019968	2020444	-	158	2	chromosome 1	NC_021287.1	K	transcription elongation factor GreA	NE	NE	NE
BRPE64_RS09325	BRPE64_ACDS19370	2020560	2023814	-	1084	33	chromosome 1	NC_021287.1	EF	carbamoyl-phosphate synthase large subunit	ES	ES	ES
BRPE64_RS09330	BRPE64_ACDS19380	2023858	2025000	-	380	10	chromosome 1	NC_021287.1	EF	glutamine-hydrolyzing carbamoyl-phosphate synthase small subunit	ES	ES	ES
BRPE64_RS09335	BRPE64_ACDS19390	2025372	2026622	-	416	10	chromosome 1	NC_021287.1	P	MFS transporter	NE	NE	NE
BRPE64_RS09340	BRPE64_ACDS19400	2026738	2028381	-	547	22	chromosome 1	NC_021287.1	M	transglycosylase SLT domain-containing protein	NE	NE	NE
BRPE64_RS09345	BRPE64_ACDS19410	2028542	2029384	-	280	12	chromosome 1	NC_021287.1	R	hydroxyacylglutathione hydrolase	NE	NE	NE
BRPE64_RS09350	BRPE64_ACDS19420	2029403	2030236	+	277	8	chromosome 1	NC_021287.1	H	class I SAM-dependent methyltransferase	ES	ES	ES
BRPE64_RS09355	BRPE64_ACDS19430	2030236	2030697	+	153	1	chromosome 1	NC_021287.1	L	ribonuclease HI	NE	NE	NE
BRPE64_RS09360	BRPE64_ACDS19440	2030738	2031475	+	245	5	chromosome 1	NC_021287.1	L	DNA polymerase III subunit epsilon	ES	ES	ES
BRPE64_RS09365	BRPE64_AtRNA00370	2031557	2031631	+	24	3	chromosome 1	NC_021287.1	-	old_locus_tag=BRPE64_AtRNA00370	NE	NE	NE
BRPE64_RS09370	BRPE64_ACDS19450	2031733	2032206	-	157	3	chromosome 1	NC_021287.1	S	DUF2214 family protein	NE	NE	NE
BRPE64_RS09375	BRPE64_ACDS19460	2032283	2033113	-	276	5	chromosome 1	NC_021287.1	#N/A	hypothetical protein	NE	NE	NE
BRPE64_RS09380	BRPE64_ACDS19470	2033331	2034395	-	354	8	chromosome 1	NC_021287.1	M	glycosyltransferase family 4 protein	NE	NE	NE
BRPE64_RS09385	0	2034394	2034642	+	82	3	chromosome 1	NC_021287.1	#N/A	hypothetical protein	NE	NE	NE
BRPE64_RS09390	BRPE64_ACDS19480	2035343	2037166	+	607	15	chromosome 1	NC_021287.1	V	ABC transporter ATP-binding protein	NE	NE	NE
BRPE64_RS09395	BRPE64_ACDS19490	2037235	2038617	-	460	21	chromosome 1	NC_021287.1	G	alpha,alpha-trehalose-phosphate synthase (UDP-forming)	NE	NE	NE
BRPE64_RS09400	BRPE64_ACDS19500	2038614	2039366	-	250	9	chromosome 1	NC_021287.1	G	trehalose-phosphatase	NE	NE	NE
BRPE64_RS09405	BRPE64_ACDS19510	2039701	2040339	+	212	9	chromosome 1	NC_021287.1	O	SCO family protein	NE	NE	NE
BRPE64_RS09410	BRPE64_ACDS19520	2040342	2041223	+	293	12	chromosome 1	NC_021287.1	CO	cytochrome c oxidase assembly protein	NE	NE	NE
BRPE64_RS09415	BRPE64_ACDS19530	2041218	2041712	-	164	6	chromosome 1	NC_021287.1	R	GNAT family N-acetyltransferase	NE	NE	NE
BRPE64_RS09420	BRPE64_AtRNA00380	2041828	2041901	-	24	3	chromosome 1	NC_021287.1	-	old_locus_tag=BRPE64_AtRNA00380	NE	NE	NE
BRPE64_RS09425	BRPE64_AtRNA00390	2041991	2042066	-	25	2	chromosome 1	NC_021287.1	-	old_locus_tag=BRPE64_AtRNA00390	NE	NE	NE
BRPE64_RS09430	BRPE64_AtRNA00400	2042147	2042222	-	25	2	chromosome 1	NC_021287.1	-	old_locus_tag=BRPE64_AtRNA00400	NE	NE	NE
BRPE64_RS09435	BRPE64_ACDS19550	2042384	2042980	-	198	2	chromosome 1	NC_021287.1	I	CDP-diacylglycerol--glycerol-3-phosphate 3-phosphatidyltransferase	ES	ES	ES
BRPE64_RS09440	BRPE64_ACDS19560	2043091	2045241	-	716	17	chromosome 1	NC_021287.1	L	excinuclease ABC subunit UvrC	NE	NE	NE
BRPE64_RS09445	BRPE64_ACDS19570	2045380	2046540	+	386	9	chromosome 1	NC_021287.1	S	elongation factor P maturation arginine rhamnosyltransferase EarP	GD	NE	NE
BRPE64_RS09450	BRPE64_ACDS19580	2046780	2047337	+	185	9	chromosome 1	NC_021287.1	J	elongation factor P	ES	ES	ES
BRPE64_RS09455	BRPE64_ACDS19590	2047613	2047957	+	114	3	chromosome 1	NC_021287.1	S	BON domain-containing protein	NE	NE	NE
BRPE64_RS09460	BRPE64_ACDS19600	2048135	2049532	+	465	8	chromosome 1	NC_021287.1	T	sigma-54-dependent Fis family transcriptional regulator	NE	NE	NE
BRPE64_RS09465	BRPE64_ACDS19610	2049608	2050636	-	342	7	chromosome 1	NC_021287.1	G	beta-N-acetylhexosaminidase	NE	NE	NE
BRPE64_RS09470	BRPE64_ACDS19620	2050684	2051088	-	134	2	chromosome 1	NC_021287.1	I	holo-ACP synthase	ES	ES	ES
BRPE64_RS09475	BRPE64_ACDS19630	2051100	2051873	-	257	7	chromosome 1	NC_021287.1	H	pyridoxine 5\\'-phosphate synthase	ES	ES	ES
BRPE64_RS09480	BRPE64_ACDS19640	2051870	2052772	-	300	9	chromosome 1	NC_021287.1	L	DNA repair protein RecO	NE	NE	NE
BRPE64_RS09485	BRPE64_ACDS19650	2052789	2053688	-	299	7	chromosome 1	NC_021287.1	J	GTPase Era	ES	ES	ES
BRPE64_RS09490	BRPE64_ACDS19660	2053861	2054868	-	335	9	chromosome 1	NC_021287.1	K	ribonuclease III	ES	ES	ES
BRPE64_RS09495	BRPE64_ACDS19670	2055034	2055927	-	297	12	chromosome 1	NC_021287.1	U	signal peptidase I	ES	ES	ES
BRPE64_RS09500	BRPE64_ACDS19680	2055994	2057784	-	596	21	chromosome 1	NC_021287.1	J	elongation factor 4	ES	ES	ES
BRPE64_RS09505	BRPE64_ACDS19700	2057931	2058191	-	86	3	chromosome 1	NC_021287.1	O	glutaredoxin family protein	NE	NE	NE
BRPE64_RS09510	BRPE64_ACDS19710	2058205	2059746	-	513	7	chromosome 1	NC_021287.1	O	DegQ family serine endoprotease	NE	NE	NE
BRPE64_RS09515	BRPE64_ACDS19720	2059769	2060758	-	329	11	chromosome 1	NC_021287.1	T	sigma E regulatory protein MucB/RseB	NE	NE	NE
BRPE64_RS09520	BRPE64_ACDS19730	2060816	2061442	-	208	3	chromosome 1	NC_021287.1	T	sigma-E factor negative regulatory protein	NE	NE	NE
BRPE64_RS09525	BRPE64_ACDS19740	2061524	2062123	-	199	10	chromosome 1	NC_021287.1	K	RNA polymerase sigma factor RpoE	NE	NE	NE
BRPE64_RS09530	BRPE64_ACDS19750	2062220	2062609	-	129	2	chromosome 1	NC_021287.1	#N/A	hypothetical protein	NE	NE	NE
BRPE64_RS09535	BRPE64_ACDS19760	2062755	2063993	-	412	13	chromosome 1	NC_021287.1	IQ	beta-ketoacyl-ACP synthase II	ES	ES	ES
BRPE64_RS09540	BRPE64_ACDS19770	2064151	2064390	-	79	2	chromosome 1	NC_021287.1	IQ	acyl carrier protein	ES	ES	ES
BRPE64_RS09545	BRPE64_ACDS19780	2064630	2065370	-	246	6	chromosome 1	NC_021287.1	IQR	3-oxoacyl-ACP reductase FabG	ES	ES	ES
BRPE64_RS09550	BRPE64_ACDS19790	2065381	2066313	-	310	5	chromosome 1	NC_021287.1	I	ACP S-malonyltransferase	ES	ES	ES
BRPE64_RS09555	BRPE64_ACDS19800	2066445	2067434	-	329	4	chromosome 1	NC_021287.1	I	ketoacyl-ACP synthase III	ES	ES	ES
BRPE64_RS09560	BRPE64_ACDS19810	2067434	2068603	-	389	12	chromosome 1	NC_021287.1	I	phosphate acyltransferase PlsX	ES	ES	ES
BRPE64_RS09565	BRPE64_ACDS19820	2068742	2068921	-	59	3	chromosome 1	NC_021287.1	J	50S ribosomal protein L32	ES	ES	ES
BRPE64_RS09570	BRPE64_ACDS19830	2069139	2069759	-	206	5	chromosome 1	NC_021287.1	S	hypothetical protein	ES	ES	ES
BRPE64_RS09575	BRPE64_ACDS19840	2070043	2070660	+	205	6	chromosome 1	NC_021287.1	Q	septum formation protein Maf	NE	NE	NE
BRPE64_RS09580	BRPE64_ACDS19850	2070657	2071376	+	239	4	chromosome 1	NC_021287.1	J	SAM-dependent methyltransferase	NE	NE	NE
BRPE64_RS09585	BRPE64_ACDS19860	2071393	2072358	-	321	8	chromosome 1	NC_021287.1	O	S49 family peptidase	NE	NE	NE
BRPE64_RS09590	BRPE64_ACDS19870	2072398	2072796	-	132	5	chromosome 1	NC_021287.1	PQ	Rieske 2Fe-2S domain-containing protein	NE	NE	NE
BRPE64_RS09595	BRPE64_ACDS19880	2072793	2073452	-	219	6	chromosome 1	NC_021287.1	C	HAD-IA family hydrolase	NE	NE	NE
BRPE64_RS09600	BRPE64_ACDS19890	2073453	2074451	-	332	13	chromosome 1	NC_021287.1	J	23S rRNA pseudouridine(955/2504/2580) synthase RluC	NE	NE	NE
BRPE64_RS09605	BRPE64_ACDS19910	2075337	2078696	+	1119	19	chromosome 1	NC_021287.1	C	Rne/Rng family ribonuclease	ES	ES	ES
BRPE64_RS09610	BRPE64_ACDS19920	2078924	2080030	+	368	8	chromosome 1	NC_021287.1	H	GTP 3\\',8-cyclase MoaA	NE	NE	NE
BRPE64_RS09615	BRPE64_ACDS19930	2080071	2080676	+	201	5	chromosome 1	NC_021287.1	H	molybdenum cofactor guanylyltransferase MobA	NE	NE	NE
BRPE64_RS09620	BRPE64_ACDS19940	2080749	2082059	+	436	6	chromosome 1	NC_021287.1	H	molybdopterin molybdotransferase MoeA	NE	NE	NE
BRPE64_RS09625	BRPE64_ACDS19950	2082123	2082398	+	91	3	chromosome 1	NC_021287.1	#N/A	hypothetical protein	NE	NE	NE
BRPE64_RS09630	BRPE64_ACDS19960	2082395	2082895	+	166	5	chromosome 1	NC_021287.1	KR	GNAT family N-acetyltransferase	NE	NE	NE
BRPE64_RS09635	BRPE64_ACDS19970	2082912	2084360	-	482	9	chromosome 1	NC_021287.1	L	DNA recombination protein RmuC	NE	NE	NE
BRPE64_RS09640	BRPE64_ACDS19980	2084357	2085337	-	326	12	chromosome 1	NC_021287.1	CHR	D-glycerate dehydrogenase	NE	NE	NE
BRPE64_RS09645	BRPE64_ACDS19990	2085347	2086759	-	470	15	chromosome 1	NC_021287.1	P	sodium:proton antiporter	ES	ES	ES
BRPE64_RS09650	BRPE64_ACDS20000	2086765	2087436	-	223	5	chromosome 1	NC_021287.1	C	lactate utilization protein C	ES	ES	ES
BRPE64_RS09655	BRPE64_ACDS20010	2087569	2088759	-	396	18	chromosome 1	NC_021287.1	H	nicotinate phosphoribosyltransferase	NE	NE	NE
BRPE64_RS09660	BRPE64_ACDS20020	2089045	2089368	+	107	2	chromosome 1	NC_021287.1	F	ferredoxin family protein	ES	ES	ES
BRPE64_RS09665	BRPE64_AtRNA00410	2089489	2089564	+	25	3	chromosome 1	NC_021287.1	-	old_locus_tag=BRPE64_AtRNA00410	NE	NE	NE
BRPE64_RS09670	BRPE64_AtRNA00420	2089642	2089717	+	25	3	chromosome 1	NC_021287.1	-	old_locus_tag=BRPE64_AtRNA00420	NE	NE	NE
BRPE64_RS09675	BRPE64_ACDS20030	2090060	2091235	+	391	17	chromosome 1	NC_021287.1	M	acyltransferase	GA	GA	NE
BRPE64_RS09680	BRPE64_ACDS20050	2091469	2092056	-	195	6	chromosome 1	NC_021287.1	C	LUD domain-containing protein	GA	GA	NE
BRPE64_RS09685	BRPE64_ACDS20060	2092053	2093444	-	463	20	chromosome 1	NC_021287.1	C	lactate utilization protein	GA	GA	NE
BRPE64_RS09690	BRPE64_ACDS20070	2093441	2094184	-	247	8	chromosome 1	NC_021287.1	C	(Fe-S)-binding protein	GA	GA	NE
BRPE64_RS09695	BRPE64_ACDS20080	2094327	2095097	+	256	5	chromosome 1	NC_021287.1	K	FCD domain-containing protein	GA	GA	NE
BRPE64_RS09700	BRPE64_ACDS20090	2095386	2095874	+	162	9	chromosome 1	NC_021287.1	T	CreA family protein	GA	GA	NE
BRPE64_RS09705	BRPE64_ACDS20100	2095949	2096770	+	273	10	chromosome 1	NC_021287.1	K	AraC family transcriptional regulator	GA	GA	NE
BRPE64_RS09710	BRPE64_ACDS20110	2096859	2097623	+	254	7	chromosome 1	NC_021287.1	E	AzlC family ABC transporter permease	GA	GA	NE
BRPE64_RS09715	BRPE64_ACDS20120	2097620	2097958	+	112	3	chromosome 1	NC_021287.1	E	AzlD domain-containing protein	GA	GA	NE
BRPE64_RS09720	BRPE64_ACDS20130	2098122	2098886	+	254	6	chromosome 1	NC_021287.1	#N/A	DUF4088 family protein	GA	GA	NE
BRPE64_RS09725	BRPE64_ACDS20140	2098917	2101040	-	707	29	chromosome 1	NC_021287.1	L	ATP-dependent helicase	GA	GA	NE
BRPE64_RS09730	BRPE64_ACDS20150	2101197	2101454	-	85	2	chromosome 1	NC_021287.1	#N/A	hypothetical protein	GA	GA	GA
BRPE64_RS09735	BRPE64_ACDS20160	2101539	2101970	-	143	4	chromosome 1	NC_021287.1	#N/A	hypothetical protein	GA	GA	GA
BRPE64_RS09740	BRPE64_ACDS20170	2102289	2102510	+	73	0	chromosome 1	NC_021287.1	J	RNA-binding S4 domain-containing protein	N/A	N/A	N/A
BRPE64_RS09745	BRPE64_ACDS20180	2102723	2104171	+	482	11	chromosome 1	NC_021287.1	V	MATE family efflux transporter	GA	GA	GA
BRPE64_RS09750	BRPE64_ACDS20190	2104537	2106177	+	546	17	chromosome 1	NC_021287.1	I	phospholipase D family protein	NE	NE	NE
BRPE64_RS09755	BRPE64_ACDS20200	2106217	2107620	+	467	4	chromosome 1	NC_021287.1	C	class II fumarate hydratase	NE	NE	NE
BRPE64_RS09760	BRPE64_ACDS20210	2107651	2108172	-	173	5	chromosome 1	NC_021287.1	I	acyl-CoA thioesterase	NE	NE	NE
BRPE64_RS09765	BRPE64_ACDS20230	2108541	2109290	+	249	7	chromosome 1	NC_021287.1	K	helix-turn-helix transcriptional regulator	NE	NE	NE
BRPE64_RS09770	BRPE64_ACDS20240	2109458	2111650	+	730	27	chromosome 1	NC_021287.1	PT	hypothetical protein	NE	NE	NE
BRPE64_RS09775	BRPE64_ACDS20250	2111724	2112695	-	323	12	chromosome 1	NC_021287.1	F	thymidylate synthase	ES	ES	ES
BRPE64_RS09780	BRPE64_ACDS20260	2112848	2114227	-	459	8	chromosome 1	NC_021287.1	T	sigma-54-dependent Fis family transcriptional regulator	GA	GA	NE
BRPE64_RS09785	BRPE64_ACDS20270	2114865	2115083	+	72	4	chromosome 1	NC_021287.1	#N/A	hypothetical protein	NE	NE	NE
BRPE64_RS09790	BRPE64_ACDS20280	2115184	2115681	+	165	4	chromosome 1	NC_021287.1	H	dihydrofolate reductase	ES	ES	ES
BRPE64_RS09795	BRPE64_ACDS20290	2115729	2117099	-	456	13	chromosome 1	NC_021287.1	R	metalloprotease PmbA	NE	NE	NE
BRPE64_RS09800	BRPE64_ACDS20310	2117305	2117919	+	204	4	chromosome 1	NC_021287.1	J	ribosome-associated protein	NE	NE	NE
BRPE64_RS09805	BRPE64_ACDS20320	2117936	2118523	+	195	4	chromosome 1	NC_021287.1	H	molybdopterin adenylyltransferase	NE	NE	NE
BRPE64_RS09810	BRPE64_ACDS20330	2118520	2119074	-	184	5	chromosome 1	NC_021287.1	A	oligoribonuclease	ES	ES	ES
BRPE64_RS09815	BRPE64_ACDS20350	2119272	2120540	+	422	8	chromosome 1	NC_021287.1	O	M48 family metallopeptidase	ES	ES	ES
BRPE64_RS09820	BRPE64_ACDS20360	2120537	2121472	+	311	9	chromosome 1	NC_021287.1	J	ribosome small subunit-dependent GTPase A	ES	ES	ES
BRPE64_RS09825	BRPE64_ACDS20370	2121469	2121792	+	107	1	chromosome 1	NC_021287.1	#N/A	DUF2007 domain-containing protein	NE	NE	GD
BRPE64_RS09830	BRPE64_ACDS20380	2121793	2122731	-	312	12	chromosome 1	NC_021287.1	H	CobD/CbiB family protein	NE	NE	NE
BRPE64_RS09835	BRPE64_ACDS20390	2122858	2123511	-	217	5	chromosome 1	NC_021287.1	V	CoA pyrophosphatase	NE	NE	NE
BRPE64_RS09840	BRPE64_ACDS20400	2123657	2124043	-	128	9	chromosome 1	NC_021287.1	J	50S ribosomal protein L19	ES	ES	ES
BRPE64_RS09845	BRPE64_ACDS20410	2124175	2124945	-	256	9	chromosome 1	NC_021287.1	J	tRNA (guanosine(37)-N1)-methyltransferase TrmD	ES	ES	ES
BRPE64_RS09850	BRPE64_ACDS20420	2124973	2125719	-	248	7	chromosome 1	NC_021287.1	J	ribosome maturation factor RimM	ES	ES	ES
BRPE64_RS09855	BRPE64_ACDS20430	2125790	2126044	-	84	5	chromosome 1	NC_021287.1	J	30S ribosomal protein S16	ES	ES	ES
BRPE64_RS09860	BRPE64_ACDS20440	2126301	2126804	+	167	9	chromosome 1	NC_021287.1	S	TM2 domain-containing protein	NE	NE	NE
BRPE64_RS09865	BRPE64_ACDS20450	2126817	2127956	-	379	12	chromosome 1	NC_021287.1	L	PA0069 family radical SAM protein	NE	NE	NE
BRPE64_RS09870	BRPE64_ACDS20460	2128023	2128511	-	162	6	chromosome 1	NC_021287.1	K	winged helix-turn-helix transcriptional regulator	NE	NE	NE
BRPE64_RS09875	BRPE64_ACDS20470	2128677	2129969	+	430	13	chromosome 1	NC_021287.1	E	D-amino acid dehydrogenase	NE	NE	NE
BRPE64_RS09880	BRPE64_ACDS20480	2130020	2131810	-	596	17	chromosome 1	NC_021287.1	I	acyl-CoA dehydrogenase	NE	NE	NE
BRPE64_RS09885	BRPE64_ACDS20490	2131910	2132845	-	311	9	chromosome 1	NC_021287.1	C	electron transfer flavoprotein subunit alpha	ES	ES	ES
BRPE64_RS09890	BRPE64_ACDS20500	2132861	2133610	-	249	4	chromosome 1	NC_021287.1	C	electron transfer flavoprotein subunit beta/FixA family protein	ES	ES	ES
BRPE64_RS09895	BRPE64_ACDS20510	2133800	2134594	-	264	7	chromosome 1	NC_021287.1	P	MetQ/NlpA family ABC transporter substrate-binding protein	NE	NE	NE
BRPE64_RS09900	BRPE64_ACDS20520	2134618	2135271	-	217	5	chromosome 1	NC_021287.1	E	ABC transporter permease	NE	NE	NE
BRPE64_RS09905	BRPE64_ACDS20530	2135261	2136292	-	343	5	chromosome 1	NC_021287.1	E	methionine ABC transporter ATP-binding protein	NE	NE	NE
BRPE64_RS09910	BRPE64_ACDS20540	2136460	2137353	+	297	8	chromosome 1	NC_021287.1	I	alpha/beta hydrolase	NE	NE	NE
BRPE64_RS09915	BRPE64_ACDS20550	2137350	2138273	-	307	7	chromosome 1	NC_021287.1	BQ	histone deacetylase family protein	NE	NE	NE
BRPE64_RS09920	BRPE64_ACDS20570	2138707	2139789	+	360	15	chromosome 1	NC_021287.1	M	lytic murein transglycosylase B	NE	NE	NE
BRPE64_RS09925	BRPE64_ACDS20580	2139873	2140775	-	300	9	chromosome 1	NC_021287.1	E	cysteine synthase CysM	ES	ES	ES
BRPE64_RS09930	BRPE64_ACDS20590	2141048	2141443	-	131	4	chromosome 1	NC_021287.1	L	helix-hairpin-helix domain-containing protein	NE	NE	NE
BRPE64_RS09935	BRPE64_ACDS20600	2141518	2142510	-	330	16	chromosome 1	NC_021287.1	M	ADP-glyceromanno-heptose 6-epimerase	NE	NE	NE
BRPE64_RS09940	BRPE64_ACDS20610	2142518	2143492	-	324	5	chromosome 1	NC_021287.1	M	D-glycero-beta-D-manno-heptose-7-phosphate kinase	NE	GD	NE
BRPE64_RS09945	BRPE64_ACDS20620	2143458	2144861	-	467	14	chromosome 1	NC_021287.1	M	UDP-glucose/GDP-mannose dehydrogenase family protein	ES	ES	ES
BRPE64_RS09950	BRPE64_ACDS20630	2144944	2146119	-	391	11	chromosome 1	NC_021287.1	M	lipopolysaccharide assembly protein LapB	ES	ES	ES
BRPE64_RS09955	BRPE64_ACDS20640	2146162	2146455	-	97	3	chromosome 1	NC_021287.1	S	LapA family protein	NE	NE	GD
BRPE64_RS09960	BRPE64_ACDS20650	2146771	2147100	-	109	3	chromosome 1	NC_021287.1	L	integration host factor subunit beta	ES	ES	ES
BRPE64_RS09965	BRPE64_ACDS20660	2147123	2148835	-	570	11	chromosome 1	NC_021287.1	J	30S ribosomal protein S1	ES	ES	ES
BRPE64_RS09970	BRPE64_ACDS20670	2149002	2149682	-	226	8	chromosome 1	NC_021287.1	F	(d)CMP kinase	GD	NE	GD
BRPE64_RS09975	BRPE64_ACDS20680	2149758	2151062	-	434	10	chromosome 1	NC_021287.1	E	3-phosphoshikimate 1-carboxyvinyltransferase	ES	ES	ES
BRPE64_RS09980	BRPE64_ACDS20690	2151073	2152041	-	322	5	chromosome 1	NC_021287.1	E	prephenate dehydrogenase/arogenate dehydrogenase family protein	ES	ES	ES
BRPE64_RS09985	BRPE64_ACDS20700	2152076	2153158	-	360	10	chromosome 1	NC_021287.1	E	prephenate dehydratase	ES	ES	ES
BRPE64_RS09990	BRPE64_ACDS20710	2153198	2154280	-	360	11	chromosome 1	NC_021287.1	HE	3-phosphoserine/phosphohydroxythreonine transaminase	ES	ES	ES
BRPE64_RS09995	BRPE64_ACDS20720	2154478	2155086	-	202	8	chromosome 1	NC_021287.1	S	DUF2059 domain-containing protein	ES	ES	ES
BRPE64_RS10000	BRPE64_ACDS20730	2155263	2157917	-	884	34	chromosome 1	NC_021287.1	L	DNA gyrase subunit A	ES	ES	ES
BRPE64_RS10005	BRPE64_ACDS20750	2158616	2159278	+	220	14	chromosome 1	NC_021287.1	M	OmpA family protein	ES	ES	ES
BRPE64_RS10010	BRPE64_ACDS20760	2159473	2160171	+	232	12	chromosome 1	NC_021287.1	H	bifunctional 2-polyprenyl-6-hydroxyphenol methylase/3-demethylubiquinol 3-O-methyltransferase UbiG	ES	ES	ES
BRPE64_RS10015	BRPE64_ACDS20770	2160176	2160940	+	254	6	chromosome 1	NC_021287.1	C	phosphoglycolate phosphatase	NE	NE	NE
BRPE64_RS10020	BRPE64_ACDS20790	2161771	2164185	+	804	25	chromosome 1	NC_021287.1	G	hypothetical protein	NE	NE	NE
BRPE64_RS10025	BRPE64_ACDS20800	2164205	2165281	-	358	10	chromosome 1	NC_021287.1	M	glycosyltransferase family 4 protein	NE	NE	NE
BRPE64_RS10030	BRPE64_ACDS20820	2165694	2165963	-	89	2	chromosome 1	NC_021287.1	#N/A	hypothetical protein	NE	NE	NE
BRPE64_RS10035	BRPE64_ACDS20830	2166167	2167237	-	356	12	chromosome 1	NC_021287.1	P	helix-turn-helix transcriptional regulator	NE	NE	NE
BRPE64_RS10040	BRPE64_ACDS20840	2167366	2167854	+	162	5	chromosome 1	NC_021287.1	C	formate dehydrogenase	GA	GA	NE
BRPE64_RS10045	BRPE64_ACDS20850	2167851	2169407	+	518	23	chromosome 1	NC_021287.1	C	formate dehydrogenase beta subunit	NE	NE	NE
BRPE64_RS10050	BRPE64_ACDS20860	2169423	2172353	+	976	30	chromosome 1	NC_021287.1	R	formate dehydrogenase subunit alpha	NE	NE	NE
BRPE64_RS10055	BRPE64_ACDS20870	2172357	2172602	+	81	2	chromosome 1	NC_021287.1	#N/A	formate dehydrogenase subunit delta	NE	NE	NE
BRPE64_RS10060	BRPE64_ACDS20880	2172659	2174395	-	578	14	chromosome 1	NC_021287.1	HC	NAD(P)-binding protein	NE	NE	NE
BRPE64_RS10065	BRPE64_ACDS20890	2174452	2175456	-	334	5	chromosome 1	NC_021287.1	P	cation transporter	NE	NE	NE
BRPE64_RS10070	BRPE64_ACDS20900	2175479	2175823	-	114	1	chromosome 1	NC_021287.1	K	metalloregulator ArsR/SmtB family transcription factor	NE	NE	NE
BRPE64_RS10075	BRPE64_ACDS20910	2175984	2177834	+	616	12	chromosome 1	NC_021287.1	R	tetratricopeptide repeat protein	NE	NE	NE
BRPE64_RS10080	BRPE64_ACDS20920	2178405	2179184	+	259	5	chromosome 1	NC_021287.1	ET	ABC transporter substrate-binding protein	NE	NE	NE
BRPE64_RS10085	0	2179255	2179446	+	63	0	chromosome 1	NC_021287.1	E	ABC+transporter+related	N/A	N/A	N/A
BRPE64_RS10090	BRPE64_ACDS20940	2179567	2180862	-	431	15	chromosome 1	NC_021287.1	GEPR	MFS transporter	NE	NE	NE
BRPE64_RS10095	BRPE64_ACDS20950	2181083	2181628	+	181	5	chromosome 1	NC_021287.1	J	GNAT family N-acetyltransferase	NE	NE	NE
BRPE64_RS10100	BRPE64_ACDS20960	2181830	2183068	+	412	13	chromosome 1	NC_021287.1	#N/A	hypothetical protein	NE	NE	NE
BRPE64_RS10105	BRPE64_ACDS20970	2183145	2183879	+	244	6	chromosome 1	NC_021287.1	#N/A	DUF2968 domain-containing protein	NE	NE	NE
BRPE64_RS10110	BRPE64_ACDS20980	2183972	2185360	-	462	10	chromosome 1	NC_021287.1	E	C26 family cysteine hydrolase domain-containing family	NE	NE	NE
BRPE64_RS10115	BRPE64_ACDS21000	2185520	2187277	-	585	10	chromosome 1	NC_021287.1	P	cation:proton antiporter	NE	NE	NE
BRPE64_RS10120	BRPE64_ACDS21020	2187487	2187825	-	112	3	chromosome 1	NC_021287.1	TE	P-II family nitrogen regulator	NE	NE	NE
BRPE64_RS10125	BRPE64_ACDS21030	2187950	2190004	-	684	22	chromosome 1	NC_021287.1	H	NAD(+) synthase	ES	ES	ES
BRPE64_RS10130	BRPE64_ACDS21040	2190102	2191244	-	380	16	chromosome 1	NC_021287.1	R	N-acetyltransferase	NE	NE	NE
BRPE64_RS10135	BRPE64_ACDS21050	2191406	2191699	+	97	6	chromosome 1	NC_021287.1	L	GIY-YIG nuclease family protein	NE	NE	NE
[truncated: 4,350 more rows]
