# Supplementary material for: Transposon sequencing reveals the essential gene set and genes enabling gut symbiosis in the insect symbiont Caballeronia insecticola
Source: ISME Commun. 2024 Jan 10;4(1):ycad001. doi: 10.1093/ismeco/ycad001 (PMC10809759; doi:10.1093/ismeco/ycad001)
Supplement: Supp_data_4_resampling_output_ycad001 [file supp_data_4_resampling_output_ycad001.xlsx]

## Sheet: Tau_S
#Orf	Sites	Mean Ctrl	Mean Exp	log2FC	Delta Mean	annotation1	COG	Old_orf	Start	End	Orientation	Size_gene	Localisation_1	Localisation_2
BRPE64_RS00005	23	0	0	0	0	chromosomal replication initiator protein DnaA	L	BRPE64_ACDS00010	354	1952	+	532	chromosome 1	NC_021287.1
BRPE64_RS00010	8	0	0	0	0	DNA polymerase III subunit beta	L	BRPE64_ACDS00020	2204	3307	+	367	chromosome 1	NC_021287.1
BRPE64_RS00015	28	0	0	0	0	DNA topoisomerase (ATP-hydrolyzing) subunit B	L	BRPE64_ACDS00030	3420	5903	+	827	chromosome 1	NC_021287.1
BRPE64_RS00020	25	180.4	201.8	0.16	21.4	DUF4365 domain-containing protein	#N/A	BRPE64_ACDS00040	6062	7075	-	337	chromosome 1	NC_021287.1
BRPE64_RS00030	6	178.1	161.9	-0.13	-16.2	hypothetical+protein	#N/A	0	8305	8490	+	61	chromosome 1	NC_021287.1
BRPE64_RS00035	19	330.1	388	0.23	58	hypothetical protein	K	0	8583	9275	+	230	chromosome 1	NC_021287.1
BRPE64_RS00040	14	121.5	122.9	0.02	1.4	hypothetical protein	G	BRPE64_ACDS00060	9272	9901	-	209	chromosome 1	NC_021287.1
BRPE64_RS00045	2	150.1	189.1	0.32	39	hypothetical protein	M	0	9960	10166	-	68	chromosome 1	NC_021287.1
BRPE64_RS00050	0	0	0	0	0	start_range=,%2C10471	-	0	10471	10620	-	49	chromosome 1	NC_021287.1
BRPE64_RS00055	32	68	65.5	-0.05	-2.5	hypothetical protein	#N/A	BRPE64_ACDS00080	10632	12686	-	684	chromosome 1	NC_021287.1
BRPE64_RS00060	15	218.4	188.8	-0.2	-29.6	AraC family transcriptional regulator	K	BRPE64_ACDS00090	13749	14615	-	288	chromosome 1	NC_021287.1
BRPE64_RS00065	2	174.5	85.3	-0.99	-89.2	hypothetical protein	R	BRPE64_ACDS00100	14785	14979	+	64	chromosome 1	NC_021287.1
BRPE64_RS00070	5	69.9	83.1	0.23	13.2	ATP-dependent RNA helicase DbpA	L	BRPE64_ACDS00110	14984	16366	+	460	chromosome 1	NC_021287.1
BRPE64_RS00075	4	111.7	88.5	-0.32	-23.1	MFS transporter	GEPR	BRPE64_ACDS00120	16370	17749	-	459	chromosome 1	NC_021287.1
BRPE64_RS00080	4	177.3	181.7	0.03	4.4	DUF488 family protein	S	BRPE64_ACDS00130	17963	18349	+	128	chromosome 1	NC_021287.1
BRPE64_RS00085	4	0	1.9	0.45	1.9	old_locus_tag=BRPE64_AtRNA00010	-	BRPE64_AtRNA00010	18433	18508	-	25	chromosome 1	NC_021287.1
BRPE64_RS00090	3	22.5	30.3	0.36	7.8	PaaI family thioesterase	Q	BRPE64_ACDS00140	18684	19091	+	135	chromosome 1	NC_021287.1
BRPE64_RS00095	15	419.8	400.1	-0.07	-19.7	patatin-like phospholipase family protein	R	BRPE64_ACDS00150	19092	19964	+	290	chromosome 1	NC_021287.1
BRPE64_RS00100	6	199.8	176.1	-0.18	-23.7	OsmC family protein	V	BRPE64_ACDS00160	19983	20459	+	158	chromosome 1	NC_021287.1
BRPE64_RS00105	12	111.9	112.2	0	0.3	D-2-hydroxyacid dehydrogenase family protein	HR	BRPE64_ACDS00170	20466	21482	-	338	chromosome 1	NC_021287.1
BRPE64_RS00110	15	328.6	245.6	-0.41	-83.1	phosphoenolpyruvate carboxykinase (GTP)	C	BRPE64_ACDS00190	21962	23833	+	623	chromosome 1	NC_021287.1
BRPE64_RS00115	11	131.1	122	-0.1	-9.1	LysR family transcriptional regulator	K	BRPE64_ACDS00210	24172	25260	+	362	chromosome 1	NC_021287.1
BRPE64_RS00120	20	1.9	4.1	0.39	2.2	DNA topoisomerase III	L	BRPE64_ACDS00220	25357	28002	-	881	chromosome 1	NC_021287.1
BRPE64_RS00125	2	0	0	0	0	thioredoxin family protein	O	BRPE64_ACDS00230	28174	28551	-	125	chromosome 1	NC_021287.1
BRPE64_RS00130	12	156.8	141	-0.15	-15.7	DNA-protecting protein DprA	L	BRPE64_ACDS00240	28622	29827	-	401	chromosome 1	NC_021287.1
BRPE64_RS00135	4	9.1	21.3	0.9	12.3	peptide deformylase	J	BRPE64_ACDS00260	30028	30531	+	167	chromosome 1	NC_021287.1
BRPE64_RS00140	6	0.5	0.6	0.03	0.1	methionyl-tRNA formyltransferase	J	BRPE64_ACDS00270	30535	31527	+	330	chromosome 1	NC_021287.1
BRPE64_RS00145	7	374.4	296.6	-0.33	-77.8	LysE family translocator	E	BRPE64_ACDS00280	31615	32256	+	213	chromosome 1	NC_021287.1
BRPE64_RS00150	5	177.3	186.1	0.07	8.8	zinc metalloprotease HtpX	O	BRPE64_ACDS00300	32390	33244	+	284	chromosome 1	NC_021287.1
BRPE64_RS00155	10	85.9	94	0.12	8.1	16S rRNA (cytosine(967)-C(5))-methyltransferase RsmB	J	BRPE64_ACDS00310	33398	34852	+	484	chromosome 1	NC_021287.1
BRPE64_RS00160	8	41.3	25.5	-0.6	-15.8	DUF4390 domain-containing protein	#N/A	BRPE64_ACDS00320	34849	35445	+	198	chromosome 1	NC_021287.1
BRPE64_RS00165	32	150.4	142.5	-0.08	-8	PAS domain-containing sensor histidine kinase	T	BRPE64_ACDS00330	35468	37897	+	809	chromosome 1	NC_021287.1
BRPE64_RS00170	7	0	0	0	0	response regulator	T	BRPE64_ACDS00340	37898	38614	+	238	chromosome 1	NC_021287.1
BRPE64_RS00175	1	0	0	0	0	old_locus_tag=BRPE64_AtRNA00020	-	BRPE64_AtRNA00020	38708	38783	+	25	chromosome 1	NC_021287.1
BRPE64_RS00185	6	430.1	256.8	-0.73	-173.4	7-cyano-7-deazaguanine synthase QueC	J	BRPE64_ACDS00360	41496	42230	+	244	chromosome 1	NC_021287.1
BRPE64_RS00190	2	59.9	73.2	0.27	13.3	7-carboxy-7-deazaguanine synthase	R	BRPE64_ACDS00370	42258	42890	+	210	chromosome 1	NC_021287.1
BRPE64_RS00195	5	108.9	94.2	-0.2	-14.7	6-carboxytetrahydropterin synthase QueD	H	BRPE64_ACDS00380	42904	43350	+	148	chromosome 1	NC_021287.1
BRPE64_RS00200	7	39.4	40.8	0.04	1.4	2-dehydro-3-deoxyglucarate aldolase	G	BRPE64_ACDS00390	43536	44318	+	260	chromosome 1	NC_021287.1
BRPE64_RS00205	11	147	223.5	0.59	76.5	sel1 repeat family protein	T	BRPE64_ACDS00400	44315	45007	+	230	chromosome 1	NC_021287.1
BRPE64_RS00210	17	1.2	0.3	-0.22	-0.9	rod shape-determining protein RodA	D	BRPE64_ACDS00410	45077	46225	-	382	chromosome 1	NC_021287.1
BRPE64_RS00215	28	0.3	1.5	0.28	1.1	penicillin-binding protein 2	DM	BRPE64_ACDS00420	46251	48560	-	769	chromosome 1	NC_021287.1
BRPE64_RS00220	7	0.4	1.1	0.16	0.6	rod shape-determining protein MreD	M	BRPE64_ACDS00430	48652	49164	-	170	chromosome 1	NC_021287.1
BRPE64_RS00225	6	0	1.2	0.32	1.2	rod shape-determining protein MreC	D	BRPE64_ACDS00440	49161	50327	-	388	chromosome 1	NC_021287.1
BRPE64_RS00230	8	0	0.5	0.13	0.5	rod shape-determining protein	D	BRPE64_ACDS00450	50526	51569	-	347	chromosome 1	NC_021287.1
BRPE64_RS00235	2	0	0.9	0.25	0.9	Asp-tRNA(Asn)/Glu-tRNA(Gln) amidotransferase subunit GatC	J	BRPE64_ACDS00460	51945	52244	+	99	chromosome 1	NC_021287.1
BRPE64_RS00240	22	0.4	0.3	-0.02	-0.1	Asp-tRNA(Asn)/Glu-tRNA(Gln) amidotransferase subunit GatA	J	BRPE64_ACDS00470	52306	53802	+	498	chromosome 1	NC_021287.1
BRPE64_RS00245	16	0	0	0	0	Asp-tRNA(Asn)/Glu-tRNA(Gln) amidotransferase subunit GatB	J	BRPE64_ACDS00480	53805	55274	+	489	chromosome 1	NC_021287.1
BRPE64_RS00250	8	153.2	165.5	0.11	12.3	polyphosphate kinase	C	BRPE64_ACDS00490	55369	56208	+	279	chromosome 1	NC_021287.1
BRPE64_RS00255	11	117.5	136.8	0.21	19.4	exodeoxyribonuclease III	L	BRPE64_ACDS00500	56234	57022	+	262	chromosome 1	NC_021287.1
BRPE64_RS00260	14	123.6	123.9	0	0.3	M48 family metallopeptidase	O	BRPE64_ACDS00510	57025	57939	-	304	chromosome 1	NC_021287.1
BRPE64_RS00265	11	170.2	207.3	0.28	37.1	AmpG family muropeptide MFS transporter	G	BRPE64_ACDS00520	57936	59222	-	428	chromosome 1	NC_021287.1
BRPE64_RS00270	5	4.3	2.6	-0.29	-1.7	methionine biosynthesis protein MetW	H	BRPE64_ACDS00530	59268	59876	-	202	chromosome 1	NC_021287.1
BRPE64_RS00275	13	0.3	2.3	0.46	2	homoserine O-acetyltransferase	E	BRPE64_ACDS00540	59873	61018	-	381	chromosome 1	NC_021287.1
BRPE64_RS00280	7	190.5	187.8	-0.02	-2.8	pyrimidine 5'-nucleotidase	GR	BRPE64_ACDS00550	61227	61976	-	249	chromosome 1	NC_021287.1
BRPE64_RS00285	3	2.1	2.5	0.07	0.3	acetylglutamate kinase	E	BRPE64_ACDS00560	62059	62958	-	299	chromosome 1	NC_021287.1
BRPE64_RS00290	0	0	0	0	0	cysteine-rich CWC family protein	#N/A	BRPE64_ACDS00570	63104	63334	+	76	chromosome 1	NC_021287.1
BRPE64_RS00295	9	3.9	3.9	0.01	0	sensor histidine kinase	T	BRPE64_ACDS00580	63461	64759	+	432	chromosome 1	NC_021287.1
BRPE64_RS00300	6	3.3	1.2	-0.41	-2	response regulator transcription factor	TK	BRPE64_ACDS00590	64804	65346	+	180	chromosome 1	NC_021287.1
BRPE64_RS00305	10	68.9	71.7	0.05	2.8	methyl-accepting chemotaxis sensory transducer	NT	BRPE64_ACDS00600	65908	67467	+	519	chromosome 1	NC_021287.1
BRPE64_RS00310	14	124.9	148.8	0.24	24	uracil-xanthine permease	F	BRPE64_ACDS00610	67618	68925	+	435	chromosome 1	NC_021287.1
BRPE64_RS00315	21	153.3	149.8	-0.03	-3.5	collagen-binding protein	UW	BRPE64_ACDS00620	69329	71293	+	654	chromosome 1	NC_021287.1
BRPE64_RS00320	7	143.7	99.8	-0.5	-43.9	Na+/H+ antiporter	P	BRPE64_ACDS00630	71353	73020	-	555	chromosome 1	NC_021287.1
BRPE64_RS00325	11	88.9	65.7	-0.41	-23.2	EAL domain-containing protein	T	BRPE64_ACDS00640	73440	74756	+	438	chromosome 1	NC_021287.1
BRPE64_RS00330	22	184.9	164.7	-0.16	-20.2	indolepyruvate ferredoxin oxidoreductase family protein	C	BRPE64_ACDS00650	74779	78363	-	1194	chromosome 1	NC_021287.1
BRPE64_RS00335	7	128.6	91.4	-0.47	-37.3	glutathione S-transferase family protein	O	BRPE64_ACDS00670	78609	79265	+	218	chromosome 1	NC_021287.1
BRPE64_RS00340	4	56.9	30.1	-0.82	-26.8	hypothetical protein	#N/A	BRPE64_ACDS00680	79282	79527	-	81	chromosome 1	NC_021287.1
BRPE64_RS00345	3	235.4	203.3	-0.21	-32.1	hypothetical protein	#N/A	BRPE64_ACDS00690	79591	79812	-	73	chromosome 1	NC_021287.1
BRPE64_RS00350	10	291.8	277.1	-0.07	-14.6	carbohydrate kinase	G	BRPE64_ACDS00700	79907	80818	-	303	chromosome 1	NC_021287.1
BRPE64_RS00355	19	273.7	196.4	-0.47	-77.3	AGE family epimerase/isomerase	G	BRPE64_ACDS00710	80824	82077	-	417	chromosome 1	NC_021287.1
BRPE64_RS00360	7	129.5	99	-0.37	-30.5	LacI family transcriptional regulator	K	BRPE64_ACDS00720	82074	83147	-	357	chromosome 1	NC_021287.1
BRPE64_RS00365	7	199.3	166.8	-0.25	-32.5	methyltransferase domain-containing protein	J	BRPE64_ACDS00730	83349	83960	-	203	chromosome 1	NC_021287.1
BRPE64_RS00370	10	101.6	96.4	-0.07	-5.2	LmbE family protein	G	BRPE64_ACDS00740	83957	84748	-	263	chromosome 1	NC_021287.1
BRPE64_RS00375	8	112.9	104.3	-0.11	-8.6	acyl-CoA dehydrogenase-related protein	I	BRPE64_ACDS00750	84736	85788	-	350	chromosome 1	NC_021287.1
BRPE64_RS00380	7	126.4	95.3	-0.39	-31.1	bile acid:sodium symporter	R	BRPE64_ACDS00760	86107	87126	-	339	chromosome 1	NC_021287.1
BRPE64_RS00385	3	220.2	140.9	-0.63	-79.3	hypothetical protein	#N/A	BRPE64_ACDS00780	87647	88015	+	122	chromosome 1	NC_021287.1
BRPE64_RS00390	23	181.7	175.8	-0.05	-5.9	porin	M	BRPE64_ACDS00790	88589	89698	+	369	chromosome 1	NC_021287.1
BRPE64_RS00395	10	267.8	265.5	-0.01	-2.3	nitronate monooxygenase	R	BRPE64_ACDS00800	89777	90733	-	318	chromosome 1	NC_021287.1
BRPE64_RS00400	11	169.1	175.9	0.06	6.8	alpha/beta hydrolase	HR	BRPE64_ACDS00820	90997	91887	+	296	chromosome 1	NC_021287.1
BRPE64_RS00405	5	115.7	102.3	-0.17	-13.3	MBL fold metallo-hydrolase	R	BRPE64_ACDS00830	92080	92982	-	300	chromosome 1	NC_021287.1
BRPE64_RS00410	2	22.4	34.3	0.52	11.9	DUF1289 domain-containing protein	I	0	93000	93464	-	154	chromosome 1	NC_021287.1
BRPE64_RS00415	3	69.8	51.3	-0.41	-18.5	YbaK/EbsC family protein	J	BRPE64_ACDS00850	93610	94104	-	164	chromosome 1	NC_021287.1
BRPE64_RS00420	10	213.8	192.8	-0.15	-21	hydroxymethylglutaryl-CoA lyase	E	BRPE64_ACDS00860	94127	95050	-	307	chromosome 1	NC_021287.1
BRPE64_RS00425	11	187.8	183.9	-0.03	-3.9	glyoxylate/hydroxypyruvate reductase A	HR	BRPE64_ACDS00870	95083	96024	-	313	chromosome 1	NC_021287.1
BRPE64_RS00430	10	51.6	82.9	0.64	31.3	biotin synthase BioB	H	BRPE64_ACDS00880	96047	97117	-	356	chromosome 1	NC_021287.1
BRPE64_RS00435	6	56.1	44.5	-0.3	-11.6	dethiobiotin synthase	H	BRPE64_ACDS00890	97122	97823	-	233	chromosome 1	NC_021287.1
BRPE64_RS00440	13	77.7	58.2	-0.39	-19.5	8-amino-7-oxononanoate synthase	H	BRPE64_ACDS00900	97820	99010	-	396	chromosome 1	NC_021287.1
BRPE64_RS00445	14	113.7	116.9	0.04	3.3	adenosylmethionine--8-amino-7-oxononanoate transaminase	H	BRPE64_ACDS00910	99007	100317	-	436	chromosome 1	NC_021287.1
BRPE64_RS00450	16	224.9	190.7	-0.23	-34.2	prolyl oligopeptidase family serine peptidase	Q	BRPE64_ACDS00930	100612	101868	-	418	chromosome 1	NC_021287.1
BRPE64_RS00455	6	180.8	219.7	0.27	38.9	YchJ family protein	S	BRPE64_ACDS00940	102200	102622	-	140	chromosome 1	NC_021287.1
BRPE64_RS00460	10	86.3	77.3	-0.15	-9	glutathione S-transferase family protein	O	BRPE64_ACDS00950	102619	103227	-	202	chromosome 1	NC_021287.1
BRPE64_RS00465	2	37.1	36.1	-0.03	-1	SDR family oxidoreductase	IQR	BRPE64_ACDS00960	103253	103930	-	225	chromosome 1	NC_021287.1
BRPE64_RS00470	3	20.4	11.1	-0.66	-9.3	hypothetical protein	R	0	104109	104378	+	89	chromosome 1	NC_021287.1
BRPE64_RS00475	6	106.3	101.7	-0.06	-4.6	type II toxin-antitoxin system VapC family toxin	R	BRPE64_ACDS00970	104365	104781	+	138	chromosome 1	NC_021287.1
BRPE64_RS00480	5	126.9	130.5	0.04	3.6	acetyl-CoA C-acetyltransferase	I	BRPE64_ACDS00980	104848	106053	-	401	chromosome 1	NC_021287.1
BRPE64_RS00485	5	172.3	128.3	-0.41	-44	carbonate dehydratase	P	BRPE64_ACDS00990	106046	106828	-	260	chromosome 1	NC_021287.1
BRPE64_RS00490	37	153.2	177.7	0.21	24.5	bifunctional isocitrate dehydrogenase kinase/phosphatase	T	BRPE64_ACDS01000	106860	108662	-	600	chromosome 1	NC_021287.1
BRPE64_RS00495	6	57.3	52.5	-0.12	-4.8	MerR family DNA-binding transcriptional regulator	K	BRPE64_ACDS01010	108696	109118	-	140	chromosome 1	NC_021287.1
BRPE64_RS00500	13	99.9	89	-0.16	-11	MBL fold metallo-hydrolase	R	BRPE64_ACDS01020	109224	110297	+	357	chromosome 1	NC_021287.1
BRPE64_RS00505	21	177.1	146.5	-0.27	-30.7	ABC transporter substrate-binding protein	E	BRPE64_ACDS01030	110308	111894	-	528	chromosome 1	NC_021287.1
BRPE64_RS00510	7	190.7	156	-0.28	-34.7	sodium:calcium antiporter	P	BRPE64_ACDS01040	112351	113361	+	336	chromosome 1	NC_021287.1
BRPE64_RS00515	1	68.4	120.5	0.77	52.1	hypothetical protein	#N/A	BRPE64_ACDS01050	113499	113798	-	99	chromosome 1	NC_021287.1
BRPE64_RS00520	5	68.2	63	-0.11	-5.2	flagellar filament capping protein FliD	N	BRPE64_ACDS01060	113829	115370	-	513	chromosome 1	NC_021287.1
BRPE64_RS00525	7	133.9	164.2	0.28	30.3	flagellin	N	BRPE64_ACDS01070	115565	117082	-	505	chromosome 1	NC_021287.1
BRPE64_RS00530	24	267.1	268	0	0.9	tetratricopeptide repeat protein	R	BRPE64_ACDS01080	117272	119614	-	780	chromosome 1	NC_021287.1
BRPE64_RS00535	15	187.7	197.4	0.07	9.7	aldo/keto reductase	R	BRPE64_ACDS01090	119790	120740	+	316	chromosome 1	NC_021287.1
BRPE64_RS00540	2	64.6	72.3	0.15	7.7	30S ribosomal protein S21	J	BRPE64_ACDS01100	121131	121343	+	70	chromosome 1	NC_021287.1
BRPE64_RS00545	5	190.7	146.1	-0.37	-44.6	hypothetical protein	#N/A	BRPE64_ACDS01110	121495	121854	-	119	chromosome 1	NC_021287.1
BRPE64_RS00550	7	249.1	221.1	-0.17	-27.9	hypothetical protein	#N/A	BRPE64_ACDS01120	121889	122314	-	141	chromosome 1	NC_021287.1
BRPE64_RS00555	5	52.3	68.6	0.36	16.3	DNA-3-methyladenine glycosylase I	L	BRPE64_ACDS01130	122779	123384	-	201	chromosome 1	NC_021287.1
BRPE64_RS00560	5	195.1	159.4	-0.28	-35.7	ATPase	G	BRPE64_ACDS01150	123497	124426	+	309	chromosome 1	NC_021287.1
BRPE64_RS00565	9	272	222.7	-0.28	-49.3	Cof-type HAD-IIB family hydrolase	HR	BRPE64_ACDS01160	124484	125323	+	279	chromosome 1	NC_021287.1
BRPE64_RS00570	8	166.4	119.3	-0.46	-47.1	hypothetical protein	#N/A	BRPE64_ACDS01170	125410	125715	-	101	chromosome 1	NC_021287.1
BRPE64_RS00575	5	195.8	153.1	-0.34	-42.6	aquaporin Z	G	BRPE64_ACDS01180	126056	126754	-	232	chromosome 1	NC_021287.1
BRPE64_RS00580	4	237.4	245.2	0.05	7.7	glycosyltransferase family 4 protein	M	BRPE64_ACDS01190	126988	128052	-	354	chromosome 1	NC_021287.1
BRPE64_RS00585	3	197.1	134.1	-0.54	-63	flagellar transcriptional regulator FlhD	#N/A	BRPE64_ACDS01210	128767	129090	+	107	chromosome 1	NC_021287.1
BRPE64_RS00590	10	180.4	157	-0.19	-23.4	flagellar transcriptional regulator FlhC	#N/A	BRPE64_ACDS01220	129112	129675	+	187	chromosome 1	NC_021287.1
BRPE64_RS00595	4	180.3	120.5	-0.56	-59.8	hypothetical protein	S	BRPE64_ACDS01230	129695	130117	-	140	chromosome 1	NC_021287.1
BRPE64_RS00600	8	196.1	233.8	0.25	37.7	flagellar motor stator protein MotA	N	BRPE64_ACDS01240	130402	131262	+	286	chromosome 1	NC_021287.1
BRPE64_RS00605	8	260.3	301.7	0.21	41.5	flagellar motor protein MotB	N	BRPE64_ACDS01250	131312	132295	+	327	chromosome 1	NC_021287.1
BRPE64_RS00610	2	22.6	4.6	-1.52	-18	response regulator	TK	BRPE64_ACDS01260	132377	132754	+	125	chromosome 1	NC_021287.1
BRPE64_RS00615	21	176.3	136.5	-0.36	-39.8	chemotaxis protein CheA	NT	BRPE64_ACDS01270	132805	135117	+	770	chromosome 1	NC_021287.1
BRPE64_RS00620	5	45.5	56	0.27	10.5	chemotaxis protein CheW	NT	BRPE64_ACDS01280	135163	135690	+	175	chromosome 1	NC_021287.1
BRPE64_RS00625	10	64	61.2	-0.06	-2.8	HAMP domain-containing protein	NT	BRPE64_ACDS01290	135709	137559	+	616	chromosome 1	NC_021287.1
BRPE64_RS00630	10	131.6	119.8	-0.13	-11.9	chemotaxis protein CheR	NT	BRPE64_ACDS01300	137713	138636	+	307	chromosome 1	NC_021287.1
BRPE64_RS00635	4	131.5	146	0.15	14.5	chemoreceptor glutamine deamidase CheD	NT	BRPE64_ACDS01310	138633	139376	+	247	chromosome 1	NC_021287.1
BRPE64_RS00640	6	186.3	232.7	0.31	46.3	chemotaxis response regulator protein-glutamate methylesterase	NT	BRPE64_ACDS01320	139373	140470	+	365	chromosome 1	NC_021287.1
BRPE64_RS00645	3	55.9	55.6	-0.01	-0.3	chemotaxis protein CheY	TK	BRPE64_ACDS01330	140520	140915	+	131	chromosome 1	NC_021287.1
BRPE64_RS00650	4	196.4	118.6	-0.7	-77.7	protein phosphatase CheZ	NT	BRPE64_ACDS01340	140918	141646	+	242	chromosome 1	NC_021287.1
BRPE64_RS00655	8	124.6	107.8	-0.2	-16.9	DUF2844 domain-containing protein	#N/A	BRPE64_ACDS01350	141890	142423	+	177	chromosome 1	NC_021287.1
BRPE64_RS00660	16	143.7	131.2	-0.13	-12.5	DUF3443 domain-containing protein	#N/A	BRPE64_ACDS01360	142496	143761	+	421	chromosome 1	NC_021287.1
BRPE64_RS00665	10	101.4	80.8	-0.31	-20.6	SDR family oxidoreductase	R	BRPE64_ACDS01370	143824	144597	-	257	chromosome 1	NC_021287.1
BRPE64_RS00670	11	72.1	27.1	-1.26	-44.9	thiol:disulfide interchange protein DsbA/DsbL	O	BRPE64_ACDS01380	144624	145271	-	215	chromosome 1	NC_021287.1
BRPE64_RS00675	8	102.5	108	0.07	5.5	cell division protein	D	BRPE64_ACDS01390	145458	146231	-	257	chromosome 1	NC_021287.1
BRPE64_RS00680	24	0	0.1	0.01	0	arginine--tRNA ligase	J	BRPE64_ACDS01400	146373	148157	-	594	chromosome 1	NC_021287.1
BRPE64_RS00685	4	48.8	61.6	0.31	12.8	DUF1840 domain-containing protein	#N/A	BRPE64_ACDS01420	148473	148799	+	108	chromosome 1	NC_021287.1
BRPE64_RS00690	3	59.5	51.3	-0.2	-8.2	hypothetical protein	#N/A	0	148919	149176	-	85	chromosome 1	NC_021287.1
BRPE64_RS00695	30	96.8	122.5	0.32	25.7	methionine synthase	E	BRPE64_ACDS01440	149284	152001	-	905	chromosome 1	NC_021287.1
BRPE64_RS00700	14	199.9	239.4	0.25	39.5	5-methyltetrahydrofolate--homocysteine methyltransferase	E	BRPE64_ACDS01450	152044	153105	-	353	chromosome 1	NC_021287.1
BRPE64_RS00705	4	109.9	125.6	0.18	15.7	DUF3567 domain-containing protein	#N/A	BRPE64_ACDS01460	153363	153620	-	85	chromosome 1	NC_021287.1
BRPE64_RS00710	4	101.7	97.8	-0.05	-3.9	alpha/beta fold hydrolase	E	BRPE64_ACDS01470	153757	154545	-	262	chromosome 1	NC_021287.1
BRPE64_RS00715	15	224.2	189.2	-0.24	-35	DUF3108 domain-containing protein	NW	BRPE64_ACDS01480	154676	155893	-	405	chromosome 1	NC_021287.1
BRPE64_RS00720	3	141.6	104.4	-0.42	-37.2	IclR family transcriptional regulator	K	BRPE64_ACDS01490	155996	156832	-	278	chromosome 1	NC_021287.1
BRPE64_RS00725	8	231.7	231	0	-0.7	fumarylacetoacetate hydrolase family protein	Q	BRPE64_ACDS01500	156912	157898	+	328	chromosome 1	NC_021287.1
BRPE64_RS00730	10	274.4	289.4	0.08	15	ABC transporter substrate-binding protein	E	BRPE64_ACDS01510	158023	159192	+	389	chromosome 1	NC_021287.1
BRPE64_RS00735	9	327.3	373	0.19	45.7	enoyl-CoA hydratase/isomerase family protein	I	BRPE64_ACDS01520	159211	160038	+	275	chromosome 1	NC_021287.1
BRPE64_RS00740	1	39.5	9.3	-1.64	-30.2	hypothetical protein	#N/A	BRPE64_ACDS01530	160077	160832	+	251	chromosome 1	NC_021287.1
BRPE64_RS00745	7	162.1	166.8	0.04	4.7	MerR family transcriptional regulator	K	BRPE64_ACDS01550	161150	162115	+	321	chromosome 1	NC_021287.1
BRPE64_RS00750	10	75.3	101.6	0.41	26.3	hypothetical protein	P	BRPE64_ACDS01570	162538	163416	+	292	chromosome 1	NC_021287.1
BRPE64_RS00755	4	20.5	1.9	-1.9	-18.6	D-glycero-beta-D-manno-heptose 1-phosphate adenylyltransferase	M	BRPE64_ACDS01580	163567	164049	+	160	chromosome 1	NC_021287.1
BRPE64_RS00760	1	529.4	546.9	0.05	17.5	hypothetical protein	#N/A	BRPE64_ACDS01590	164063	164302	-	79	chromosome 1	NC_021287.1
BRPE64_RS00765	4	0	0	0	0	type III pantothenate kinase	H	BRPE64_ACDS01600	164340	165161	-	273	chromosome 1	NC_021287.1
BRPE64_RS00770	2	0	0	0	0	biotin-	H	BRPE64_ACDS01610	165158	166060	-	300	chromosome 1	NC_021287.1
BRPE64_RS00775	5	436.1	354.1	-0.3	-82.1	helix-turn-helix transcriptional regulator	J	BRPE64_ACDS01620	166115	166450	-	111	chromosome 1	NC_021287.1
BRPE64_RS00780	6	534	522.8	-0.03	-11.2	type II toxin-antitoxin system RelE/ParE family toxin	X	BRPE64_ACDS01630	166443	166793	-	116	chromosome 1	NC_021287.1
BRPE64_RS00785	4	362.9	352.2	-0.04	-10.7	ABC transporter permease	M	BRPE64_ACDS01640	166977	168104	+	375	chromosome 1	NC_021287.1
BRPE64_RS00790	6	137.2	144	0.07	6.8	ABC transporter ATP-binding protein	M	BRPE64_ACDS01650	168110	168988	+	292	chromosome 1	NC_021287.1
BRPE64_RS00795	3	94.4	90.2	-0.06	-4.2	MCE family protein	M	BRPE64_ACDS01660	169046	170005	+	319	chromosome 1	NC_021287.1
BRPE64_RS00800	6	231.2	228	-0.02	-3.2	hypothetical protein	R	BRPE64_ACDS01670	170037	170663	+	208	chromosome 1	NC_021287.1
BRPE64_RS00805	10	170	158.7	-0.1	-11.3	VanZ family protein	S	BRPE64_ACDS01680	170713	171873	+	386	chromosome 1	NC_021287.1
BRPE64_RS00810	3	1023.9	685.3	-0.58	-338.6	sucraseferredoxin family protein	C	BRPE64_ACDS01690	171958	172287	+	109	chromosome 1	NC_021287.1
BRPE64_RS00815	4	132.2	114	-0.2	-18.1	hypothetical protein	R	BRPE64_ACDS01700	172284	172919	+	211	chromosome 1	NC_021287.1
BRPE64_RS00820	16	267.6	300	0.16	32.4	D-alanyl-D-alanine carboxypeptidase	M	BRPE64_ACDS01710	173348	174568	+	406	chromosome 1	NC_021287.1
BRPE64_RS00825	5	380	207.3	-0.86	-172.8	D-amino acid aminotransferase	EH	BRPE64_ACDS01720	174596	175507	+	303	chromosome 1	NC_021287.1
BRPE64_RS00830	4	202.1	233.1	0.2	31.1	hypothetical+protein	T	#N/A	175666	175878	+	70	chromosome 1	NC_021287.1
BRPE64_RS00835	6	389.2	299.7	-0.37	-89.5	transcriptional regulator GcvA	K	BRPE64_ACDS01740	175862	176815	-	317	chromosome 1	NC_021287.1
BRPE64_RS00840	3	88.8	82.8	-0.1	-6	DUF2917 domain-containing protein	#N/A	BRPE64_ACDS01750	176939	177265	+	108	chromosome 1	NC_021287.1
BRPE64_RS00845	9	0.8	0.2	-0.15	-0.6	lipoyl(octanoyl) transferase LipB	H	BRPE64_ACDS01760	177360	178184	+	274	chromosome 1	NC_021287.1
BRPE64_RS00850	9	0	0	0	0	lipoyl synthase	H	BRPE64_ACDS01770	178177	179175	+	332	chromosome 1	NC_021287.1
BRPE64_RS00855	8	231.2	270.9	0.22	39.7	dicarboxylate/amino acid:cation symporter	C	BRPE64_ACDS01790	179620	180909	+	429	chromosome 1	NC_021287.1
BRPE64_RS00860	16	141.9	141.4	-0.01	-0.6	two-component sensor histidine kinase	T	BRPE64_ACDS01810	181071	182939	+	622	chromosome 1	NC_021287.1
BRPE64_RS00865	11	55.1	64.4	0.21	9.3	sigma-54-dependent Fis family transcriptional regulator	T	BRPE64_ACDS01820	182961	184295	+	444	chromosome 1	NC_021287.1
BRPE64_RS00870	7	169.6	173.2	0.03	3.6	TlpA family protein disulfide reductase	O	0	184378	184914	-	178	chromosome 1	NC_021287.1
BRPE64_RS00875	3	116.7	71.1	-0.68	-45.6	hypothetical protein	#N/A	BRPE64_ACDS01840	185146	185676	+	176	chromosome 1	NC_021287.1
BRPE64_RS00880	5	66	98.6	0.55	32.6	YifB family Mg chelatase-like AAA ATPase	O	BRPE64_ACDS01850	186045	187598	-	517	chromosome 1	NC_021287.1
BRPE64_RS00885	0	0	0	0	0	accessory factor UbiK family protein	S	BRPE64_ACDS01860	187691	187954	-	87	chromosome 1	NC_021287.1
BRPE64_RS00890	3	179.8	249.7	0.46	69.8	P-II family nitrogen regulator	TE	BRPE64_ACDS01870	188398	188736	+	112	chromosome 1	NC_021287.1
BRPE64_RS00895	9	108.8	121.9	0.16	13.2	ammonium transporter	P	BRPE64_ACDS01880	188780	190261	+	493	chromosome 1	NC_021287.1
BRPE64_RS00900	14	291.7	320.1	0.13	28.4	glutamate--cysteine ligase	U	BRPE64_ACDS01890	190612	191901	+	429	chromosome 1	NC_021287.1
BRPE64_RS00905	8	60.5	90.8	0.55	30.4	glutathione synthase	HJ	BRPE64_ACDS01900	191954	192910	+	318	chromosome 1	NC_021287.1
BRPE64_RS00910	6	15.3	16.7	0.1	1.4	PTS fructose subfamily IIA component	G	BRPE64_ACDS01910	193232	193723	+	163	chromosome 1	NC_021287.1
BRPE64_RS00915	0	0	0	0	0	HPr family phosphocarrier protein	TG	BRPE64_ACDS01920	193761	194030	+	89	chromosome 1	NC_021287.1
BRPE64_RS00920	19	197.4	174.5	-0.17	-23	phosphoenolpyruvate--protein phosphotransferase	G	BRPE64_ACDS01930	194232	195998	+	588	chromosome 1	NC_021287.1
BRPE64_RS00925	3	39.2	7.4	-1.83	-31.8	molybdopterin-synthase adenylyltransferase MoeB	H	BRPE64_ACDS01940	196006	196764	-	252	chromosome 1	NC_021287.1
BRPE64_RS00930	17	0	0.3	0.08	0.3	PDZ domain-containing protein	O	BRPE64_ACDS01950	196900	198486	-	528	chromosome 1	NC_021287.1
BRPE64_RS00935	10	0.4	3.5	0.66	3.1	2,3-diphosphoglycerate-dependent phosphoglycerate mutase	G	BRPE64_ACDS01960	198756	199502	-	248	chromosome 1	NC_021287.1
BRPE64_RS00940	5	92	100.5	0.12	8.5	rhodanese-like domain-containing protein	P	BRPE64_ACDS01970	199685	200110	+	141	chromosome 1	NC_021287.1
BRPE64_RS00945	6	49.1	34.3	-0.46	-14.8	glutaredoxin 3	O	BRPE64_ACDS01980	200107	200367	+	86	chromosome 1	NC_021287.1
BRPE64_RS00950	2	44.8	10.2	-1.71	-34.6	protein-export chaperone SecB	U	BRPE64_ACDS01990	200439	200909	+	156	chromosome 1	NC_021287.1
BRPE64_RS00955	5	59.8	0.7	-3.5	-59	NAD(P)-dependent glycerol-3-phosphate dehydrogenase	C	BRPE64_ACDS02000	200944	201942	+	332	chromosome 1	NC_021287.1
BRPE64_RS00960	4	75.5	56.1	-0.4	-19.4	O-acetyl-ADP-ribose deacetylase	J	BRPE64_ACDS02010	201984	202514	+	176	chromosome 1	NC_021287.1
BRPE64_RS00965	3	64.5	47.6	-0.4	-16.9	tRNA (uridine(34)/cytosine(34)/5-carboxymethylaminomethyluridine(34)-2\\'-O)-methyltransferase TrmL	J	BRPE64_ACDS02020	202487	202957	-	156	chromosome 1	NC_021287.1
BRPE64_RS00970	9	93.2	54.4	-0.73	-38.9	ComF family protein	R	BRPE64_ACDS02030	202980	203732	-	250	chromosome 1	NC_021287.1
BRPE64_RS00975	6	0.5	3.1	0.56	2.6	methyltransferase domain-containing protein	H	BRPE64_ACDS02040	203916	204896	+	326	chromosome 1	NC_021287.1
BRPE64_RS00980	5	65.4	60.1	-0.11	-5.4	DUF2244 domain-containing protein	S	BRPE64_ACDS02050	205143	205616	+	157	chromosome 1	NC_021287.1
BRPE64_RS00985	20	84	92	0.12	8	cytochrome c oxidase subunit II	C	BRPE64_ACDS02060	205676	207295	+	539	chromosome 1	NC_021287.1
BRPE64_RS00990	16	108.8	109.3	0.01	0.4	cytochrome c oxidase subunit I	C	BRPE64_ACDS02070	207391	209001	+	536	chromosome 1	NC_021287.1
BRPE64_RS01000	5	112.4	119.4	0.08	7	cytochrome c oxidase assembly protein	CO	BRPE64_ACDS02090	209218	209790	+	190	chromosome 1	NC_021287.1
BRPE64_RS01005	2	19.3	44.5	1.03	25.2	DUF2970 domain-containing protein	#N/A	BRPE64_ACDS02100	209796	209999	+	67	chromosome 1	NC_021287.1
BRPE64_RS01010	10	77.8	88.6	0.18	10.8	cytochrome c oxidase subunit 3	C	BRPE64_ACDS02110	210081	210938	+	285	chromosome 1	NC_021287.1
BRPE64_RS01015	2	60.8	36.1	-0.68	-24.7	twin transmembrane helix small protein	#N/A	BRPE64_ACDS02120	211114	211323	-	69	chromosome 1	NC_021287.1
BRPE64_RS01020	13	94.1	96.7	0.04	2.6	SURF1 family protein	O	BRPE64_ACDS02130	211448	212209	+	253	chromosome 1	NC_021287.1
BRPE64_RS01025	7	210.7	234.4	0.15	23.7	cytochrome c oxidase subunit I	O	BRPE64_ACDS02140	212262	212915	+	217	chromosome 1	NC_021287.1
BRPE64_RS01030	9	71.4	71.9	0.01	0.5	heme A synthase	H	BRPE64_ACDS02150	212928	214037	+	369	chromosome 1	NC_021287.1
BRPE64_RS01035	15	88.2	72.5	-0.27	-15.7	protoheme IX farnesyltransferase	HI	BRPE64_ACDS02160	214047	214952	+	301	chromosome 1	NC_021287.1
BRPE64_RS01040	8	160	148.5	-0.1	-11.5	SCO family protein	O	BRPE64_ACDS02170	214952	215539	+	195	chromosome 1	NC_021287.1
BRPE64_RS01045	2	72.3	104.7	0.51	32.4	hypothetical protein	R	BRPE64_ACDS02180	215584	215883	-	99	chromosome 1	NC_021287.1
BRPE64_RS01050	8	206.3	189.3	-0.12	-16.9	MetQ/NlpA family ABC transporter substrate-binding protein	P	BRPE64_ACDS02190	216089	216889	+	266	chromosome 1	NC_021287.1
BRPE64_RS01055	11	149.2	130.6	-0.19	-18.6	MarR family transcriptional regulator	J	BRPE64_ACDS02200	216956	217882	-	308	chromosome 1	NC_021287.1
BRPE64_RS01060	5	45.3	37.8	-0.23	-7.5	GntR family transcriptional regulator	K	BRPE64_ACDS02220	218198	218932	+	244	chromosome 1	NC_021287.1
BRPE64_RS01065	9	172.6	159.8	-0.11	-12.8	N-acetylglucosamine-6-phosphate deacetylase	G	BRPE64_ACDS02230	219120	220223	+	367	chromosome 1	NC_021287.1
BRPE64_RS01070	5	472.3	441.2	-0.1	-31.1	SIS domain-containing protein	M	BRPE64_ACDS02240	220216	221223	+	335	chromosome 1	NC_021287.1
BRPE64_RS01075	9	138.1	183.9	0.4	45.9	phosphoenolpyruvate--protein phosphotransferase	G	BRPE64_ACDS02250	221236	223824	+	862	chromosome 1	NC_021287.1
BRPE64_RS01080	19	307.8	306.1	-0.01	-1.7	PTS transporter subunit EIIC	G	BRPE64_ACDS02260	223910	225709	+	599	chromosome 1	NC_021287.1
BRPE64_RS01085	11	0	0.2	0.05	0.2	RNA polymerase sigma factor RpoH	K	BRPE64_ACDS02270	225891	226826	-	311	chromosome 1	NC_021287.1
BRPE64_RS01090	9	136.8	124	-0.14	-12.8	acyloxyacyl hydrolase	M	BRPE64_ACDS02280	227228	227761	+	177	chromosome 1	NC_021287.1
BRPE64_RS01095	3	77.8	88.4	0.17	10.6	nuclear transport factor 2 family protein	R	BRPE64_ACDS02290	227833	228216	+	127	chromosome 1	NC_021287.1
BRPE64_RS01100	14	199.2	220.9	0.15	21.7	2-isopropylmalate synthase	E	BRPE64_ACDS02300	228244	229908	-	554	chromosome 1	NC_021287.1
BRPE64_RS01105	10	100.8	189.8	0.88	89.1	DNA-binding protein YbiB	E	BRPE64_ACDS02310	230363	231334	-	323	chromosome 1	NC_021287.1
BRPE64_RS01110	8	278.8	168	-0.71	-110.8	fumarylacetoacetate hydrolase family protein	Q	BRPE64_ACDS02320	231639	232337	+	232	chromosome 1	NC_021287.1
BRPE64_RS01115	7	91.8	82.6	-0.14	-9.1	maleylacetoacetate isomerase	O	BRPE64_ACDS02330	232348	232992	+	214	chromosome 1	NC_021287.1
BRPE64_RS01120	4	102.2	103.4	0.02	1.1	amino acid transporter	E	BRPE64_ACDS02340	232989	233621	+	210	chromosome 1	NC_021287.1
BRPE64_RS01125	4	0	0	0	0	signal recognition particle-docking protein FtsY	U	BRPE64_ACDS02350	233678	234985	-	435	chromosome 1	NC_021287.1
BRPE64_RS01130	3	65.4	30.3	-1	-35.1	16S rRNA (guanine(966)-N(2))-methyltransferase RsmD	J	BRPE64_ACDS02360	235199	235825	+	208	chromosome 1	NC_021287.1
BRPE64_RS01135	7	0	0	0	0	pantetheine-phosphate adenylyltransferase	H	BRPE64_ACDS02370	235940	236443	+	167	chromosome 1	NC_021287.1
BRPE64_RS01140	3	144.5	139	-0.05	-5.5	YfhL family 4Fe-4S dicluster ferredoxin	C	BRPE64_ACDS02380	236523	236780	+	85	chromosome 1	NC_021287.1
BRPE64_RS01145	15	220.6	262.8	0.25	42.2	histidinol-phosphate transaminase	E	BRPE64_ACDS02390	236807	237874	-	355	chromosome 1	NC_021287.1
BRPE64_RS01150	6	0	0	0	0	aminoacyl-tRNA hydrolase	J	BRPE64_ACDS02400	237903	238502	-	199	chromosome 1	NC_021287.1
BRPE64_RS01155	5	0	0	0	0	50S ribosomal protein L25/general stress protein Ctc	J	BRPE64_ACDS02410	238634	239254	-	206	chromosome 1	NC_021287.1
BRPE64_RS01160	7	0	0	0	0	ribose-phosphate pyrophosphokinase	FE	BRPE64_ACDS02420	239406	240359	-	317	chromosome 1	NC_021287.1
BRPE64_RS01165	0	0	0	0	0	old_locus_tag=BRPE64_AtRNA00030	-	BRPE64_AtRNA00030	240411	240487	-	25	chromosome 1	NC_021287.1
BRPE64_RS01170	0	0	0	0	0	old_locus_tag=BRPE64_AtRNA00040	-	BRPE64_AtRNA00040	240521	240597	-	25	chromosome 1	NC_021287.1
BRPE64_RS01175	7	0	0	0	0	4-(cytidine 5\\'-diphospho)-2-C-methyl-D-erythritol kinase	I	BRPE64_ACDS02430	240653	241534	-	293	chromosome 1	NC_021287.1
BRPE64_RS01180	10	0.7	0	-0.19	-0.7	lipoprotein localization protein LolB	M	BRPE64_ACDS02440	241564	242190	-	208	chromosome 1	NC_021287.1
BRPE64_RS01185	16	2.5	7.8	0.77	5.3	tetratricopeptide repeat protein	R	BRPE64_ACDS02450	242190	244049	-	619	chromosome 1	NC_021287.1
BRPE64_RS01190	8	354.1	342	-0.05	-12	bifunctional DNA-formamidopyrimidine glycosylase/DNA-(apurinic or apyrimidinic site) lyase	L	BRPE64_ACDS02460	244135	244965	+	276	chromosome 1	NC_021287.1
BRPE64_RS01195	7	140.7	127.4	-0.14	-13.4	A/G-specific adenine glycosylase	L	BRPE64_ACDS02470	244972	246033	+	353	chromosome 1	NC_021287.1
BRPE64_RS01200	5	448.3	366.7	-0.29	-81.6	hypothetical protein	S	BRPE64_ACDS02480	246030	246662	-	210	chromosome 1	NC_021287.1
BRPE64_RS01205	10	85.6	91.6	0.09	5.9	RNase adapter RapZ	T	BRPE64_ACDS02490	246697	247593	-	298	chromosome 1	NC_021287.1
BRPE64_RS01210	6	1.4	0.3	-0.27	-1.1	HPr kinase/phosphorylase	T	BRPE64_ACDS02500	247667	248635	-	322	chromosome 1	NC_021287.1
BRPE64_RS01215	4	0	0	0	0	PTS IIA-like nitrogen regulatory protein PtsN	GT	BRPE64_ACDS02510	248822	249277	-	151	chromosome 1	NC_021287.1
BRPE64_RS01220	7	373.3	334.5	-0.16	-38.8	ribosome-associated translation inhibitor RaiA	J	BRPE64_ACDS02530	249740	250099	-	119	chromosome 1	NC_021287.1
BRPE64_RS01225	16	85.1	108	0.33	22.9	RNA polymerase factor sigma-54	K	BRPE64_ACDS02540	250285	251802	-	505	chromosome 1	NC_021287.1
BRPE64_RS01230	10	0	0	0	0	LPS export ABC transporter ATP-binding protein	M	BRPE64_ACDS02550	251966	252748	-	260	chromosome 1	NC_021287.1
BRPE64_RS01235	9	0	0	0	0	lipopolysaccharide transport periplasmic protein LptA	M	BRPE64_ACDS02560	252745	253440	-	231	chromosome 1	NC_021287.1
BRPE64_RS01240	8	0.2	0.2	0	0	LPS export ABC transporter periplasmic protein LptC	M	BRPE64_ACDS02570	253471	254073	-	200	chromosome 1	NC_021287.1
BRPE64_RS01245	4	0	0	0	0	HAD family hydrolase	MR	BRPE64_ACDS02580	254076	254612	-	178	chromosome 1	NC_021287.1
BRPE64_RS01250	5	17.4	16.3	-0.07	-1.1	KpsF/GutQ family sugar-phosphate isomerase	T	BRPE64_ACDS02590	254639	255622	-	327	chromosome 1	NC_021287.1
BRPE64_RS01255	12	132.7	107.4	-0.29	-25.4	potassium transporter	P	BRPE64_ACDS02600	255783	257777	+	664	chromosome 1	NC_021287.1
BRPE64_RS01260	7	199.9	169.5	-0.23	-30.4	adenine phosphoribosyltransferase	F	BRPE64_ACDS02610	257835	258401	+	188	chromosome 1	NC_021287.1
BRPE64_RS01265	3	80.6	103.2	0.34	22.6	LysE family translocator	E	BRPE64_ACDS02620	258403	259017	+	204	chromosome 1	NC_021287.1
BRPE64_RS01270	6	103.3	137.2	0.39	33.9	DUF4743 domain-containing protein	V	BRPE64_ACDS02630	259027	259869	+	280	chromosome 1	NC_021287.1
BRPE64_RS01275	10	92.5	116.8	0.32	24.3	formyltetrahydrofolate deformylase	F	BRPE64_ACDS02640	259901	260770	+	289	chromosome 1	NC_021287.1
BRPE64_RS01280	9	353.5	472.7	0.41	119.2	hypothetical protein	R	BRPE64_ACDS02650	260852	261943	-	363	chromosome 1	NC_021287.1
BRPE64_RS01285	35	178.4	192.9	0.11	14.4	excinuclease ABC subunit UvrA	L	BRPE64_ACDS02660	262083	264956	-	957	chromosome 1	NC_021287.1
BRPE64_RS01290	12	21.3	36.9	0.67	15.6	MFS transporter	G	BRPE64_ACDS02670	265367	266569	+	400	chromosome 1	NC_021287.1
BRPE64_RS01295	9	0	0	0	0	single-stranded DNA-binding protein	L	BRPE64_ACDS02680	266689	267222	+	177	chromosome 1	NC_021287.1
BRPE64_RS01300	6	132.1	134.1	0.02	2	response regulator transcription factor	TK	BRPE64_ACDS02700	267904	268530	+	208	chromosome 1	NC_021287.1
BRPE64_RS01305	12	62.2	56.7	-0.12	-5.5	response regulator transcription factor	TK	BRPE64_ACDS02710	268653	269333	+	226	chromosome 1	NC_021287.1
BRPE64_RS01310	6	47.7	47.6	0	-0.1	response regulator transcription factor	TK	BRPE64_ACDS02720	269452	270105	+	217	chromosome 1	NC_021287.1
BRPE64_RS01315	23	118.7	123.6	0.06	4.9	hybrid+sensor+histidine+kinase/response+regulator	T	BRPE64_ACDS02730	270266	273181	+	971	chromosome 1	NC_021287.1
BRPE64_RS01320	10	97.6	93.4	-0.06	-4.2	LysR family transcriptional regulator	K	BRPE64_ACDS02740	273255	274175	-	306	chromosome 1	NC_021287.1
BRPE64_RS01325	20	90.4	86	-0.07	-4.4	porin	M	BRPE64_ACDS02760	274621	275760	+	379	chromosome 1	NC_021287.1
BRPE64_RS01330	6	95.6	101	0.08	5.4	CHRD domain-containing protein	R	BRPE64_ACDS02770	275967	276437	+	156	chromosome 1	NC_021287.1
BRPE64_RS01335	13	126.1	91.1	-0.45	-34.9	alpha/beta hydrolase	I	BRPE64_ACDS02780	276463	277416	+	317	chromosome 1	NC_021287.1
BRPE64_RS01340	3	43	35.2	-0.25	-7.8	EcsC family protein	#N/A	BRPE64_ACDS02790	277386	278234	-	282	chromosome 1	NC_021287.1
BRPE64_RS01345	17	238.1	269.7	0.18	31.5	MFS transporter	G	BRPE64_ACDS02800	278340	279935	+	531	chromosome 1	NC_021287.1
BRPE64_RS01350	1	150	133.5	-0.16	-16.5	MarR family transcriptional regulator	K	BRPE64_ACDS02810	279949	280419	+	156	chromosome 1	NC_021287.1
BRPE64_RS01355	11	185.7	217.9	0.23	32.2	amino acid deaminase	E	BRPE64_ACDS02820	280428	281702	-	424	chromosome 1	NC_021287.1
BRPE64_RS01360	5	177.9	198	0.15	20.1	MurR/RpiR family transcriptional regulator	K	BRPE64_ACDS02830	281851	282747	+	298	chromosome 1	NC_021287.1
BRPE64_RS01365	15	170.7	119.9	-0.49	-50.8	D-aminoacylase	Q	BRPE64_ACDS02840	282753	284237	+	494	chromosome 1	NC_021287.1
BRPE64_RS01370	2	63	89.9	0.48	26.9	RidA family protein	V	BRPE64_ACDS02850	284266	284649	+	127	chromosome 1	NC_021287.1
BRPE64_RS01375	23	85.9	93.2	0.11	7.3	DUF4139 domain-containing protein	S	BRPE64_ACDS02860	284899	286491	+	530	chromosome 1	NC_021287.1
BRPE64_RS01380	13	171.2	149.7	-0.19	-21.4	NADPH-dependent 7-cyano-7-deazaguanine reductase QueF	J	BRPE64_ACDS02870	286524	287348	-	274	chromosome 1	NC_021287.1
BRPE64_RS01385	5	95.6	62.3	-0.58	-33.3	5\\'-nucleotidase	#N/A	BRPE64_ACDS02880	287345	288259	-	304	chromosome 1	NC_021287.1
BRPE64_RS01390	12	3.3	7.6	0.6	4.3	threonine ammonia-lyase, biosynthetic	E	BRPE64_ACDS02890	288271	289794	-	507	chromosome 1	NC_021287.1
BRPE64_RS01395	38	0.6	1.6	0.24	1	FAD/FMN-binding oxidoreductase	C	BRPE64_ACDS02920	290326	294432	+	1368	chromosome 1	NC_021287.1
BRPE64_RS01400	0	0	0	0	0	HIT family protein	FGR	BRPE64_ACDS02930	294468	294902	+	144	chromosome 1	NC_021287.1
BRPE64_RS01405	8	52.7	63.3	0.24	10.5	DUF971 domain-containing protein	S	BRPE64_ACDS02940	294912	295322	+	136	chromosome 1	NC_021287.1
BRPE64_RS01410	16	0	0	0	0	bifunctional demethylmenaquinone methyltransferase/2-methoxy-6-polyprenyl-1,4-benzoquinol methylase UbiE	H	BRPE64_ACDS02950	295415	296146	+	243	chromosome 1	NC_021287.1
BRPE64_RS01415	9	163.8	126.3	-0.36	-37.6	Tim44 domain-containing protein	I	BRPE64_ACDS02960	296171	297190	+	339	chromosome 1	NC_021287.1
BRPE64_RS01420	3	0	0	0	0	sterol-binding protein	H	BRPE64_ACDS02970	297350	298078	+	242	chromosome 1	NC_021287.1
BRPE64_RS01425	14	0	0	0	0	ubiquinone biosynthesis regulatory protein kinase UbiB	HT	BRPE64_ACDS02980	298099	299673	+	524	chromosome 1	NC_021287.1
BRPE64_RS01430	6	235.2	175.2	-0.41	-60	methyltransferase domain-containing protein	QR	BRPE64_ACDS02990	299704	300315	+	203	chromosome 1	NC_021287.1
BRPE64_RS01435	2	0	0	0	0	hypothetical protein	R	BRPE64_ACDS03000	300451	300849	+	132	chromosome 1	NC_021287.1
BRPE64_RS01440	8	0	0.2	0.07	0.2	DUF502 domain-containing protein	S	BRPE64_ACDS03010	301022	301684	+	220	chromosome 1	NC_021287.1
BRPE64_RS01445	17	0	0.1	0.03	0.1	aspartate--tRNA ligase	J	BRPE64_ACDS03020	301778	303580	+	600	chromosome 1	NC_021287.1
BRPE64_RS01450	4	63.5	52.4	-0.26	-11.1	dihydroneopterin triphosphate diphosphatase	V	BRPE64_ACDS03030	303704	304180	+	158	chromosome 1	NC_021287.1
BRPE64_RS01455	12	236.8	184.5	-0.35	-52.4	cardiolipin synthase B	I	BRPE64_ACDS03040	304186	305481	+	431	chromosome 1	NC_021287.1
BRPE64_RS01460	7	336.2	304.3	-0.14	-31.9	TetR/AcrR family transcriptional regulator	K	BRPE64_ACDS03050	305751	306422	+	223	chromosome 1	NC_021287.1
BRPE64_RS01465	19	232.5	170.9	-0.43	-61.5	acyl-CoA dehydrogenase	I	BRPE64_ACDS03060	306495	308282	+	595	chromosome 1	NC_021287.1
BRPE64_RS01470	20	164.8	151.2	-0.12	-13.6	3-hydroxyacyl-CoA dehydrogenase/enoyl-CoA hydratase family protein	I	BRPE64_ACDS03070	308373	310802	+	809	chromosome 1	NC_021287.1
BRPE64_RS01475	5	321.1	305.1	-0.07	-16	acetyl-CoA C-acyltransferase	I	BRPE64_ACDS03080	310831	312027	+	398	chromosome 1	NC_021287.1
BRPE64_RS01480	6	83.9	80	-0.06	-3.9	enoyl-CoA hydratase	I	BRPE64_ACDS03090	312083	312847	+	254	chromosome 1	NC_021287.1
BRPE64_RS01485	10	109.5	79	-0.45	-30.5	formate dehydrogenase accessory sulfurtransferase FdhD	C	BRPE64_ACDS03100	312854	313681	-	275	chromosome 1	NC_021287.1
BRPE64_RS01490	2	130.4	117.7	-0.14	-12.7	nitrate reductase maturation protein NarM	#N/A	BRPE64_ACDS03110	313869	314348	+	159	chromosome 1	NC_021287.1
BRPE64_RS01495	27	125.9	146.9	0.21	21	EAL domain-containing protein	T	BRPE64_ACDS03120	314534	317647	+	1037	chromosome 1	NC_021287.1
BRPE64_RS01500	6	263.7	291.4	0.14	27.7	acyl-CoA thioesterase	I	BRPE64_ACDS03130	317655	318050	-	131	chromosome 1	NC_021287.1
BRPE64_RS01505	25	150.8	178.6	0.24	27.8	ABC transporter ATP-binding protein/permease	O	BRPE64_ACDS03150	318318	320222	+	634	chromosome 1	NC_021287.1
BRPE64_RS01510	3	59.1	88.4	0.54	29.2	hypothetical protein	#N/A	BRPE64_ACDS03160	320334	320528	+	64	chromosome 1	NC_021287.1
BRPE64_RS01515	18	191.4	176.5	-0.11	-14.9	NarK/NasA family nitrate transporter	P	BRPE64_ACDS03170	320538	321926	-	462	chromosome 1	NC_021287.1
BRPE64_RS01520	14	87.1	82	-0.08	-5.1	LysR family transcriptional regulator	K	BRPE64_ACDS03180	322234	323205	+	323	chromosome 1	NC_021287.1
BRPE64_RS01525	8	30.4	25.5	-0.22	-5	Glu/Leu/Phe/Val dehydrogenase	E	BRPE64_ACDS03190	323314	324627	+	437	chromosome 1	NC_021287.1
BRPE64_RS01530	7	172.7	181.1	0.07	8.4	glutamate/aspartate ABC transporter substrate-binding protein	ET	BRPE64_ACDS03210	324937	325830	+	297	chromosome 1	NC_021287.1
BRPE64_RS01535	12	202	213.3	0.08	11.3	amino acid ABC transporter permease	E	BRPE64_ACDS03220	325899	326639	+	246	chromosome 1	NC_021287.1
BRPE64_RS01540	7	267.3	290.3	0.12	23	glutamate/aspartate ABC transporter permease GltK	E	BRPE64_ACDS03230	326639	327316	+	225	chromosome 1	NC_021287.1
BRPE64_RS01545	1	165.3	146.5	-0.17	-18.9	amino acid ABC transporter ATP-binding protein	E	BRPE64_ACDS03240	327313	328038	+	241	chromosome 1	NC_021287.1
BRPE64_RS01550	11	140.1	136.8	-0.03	-3.2	class II glutamine amidotransferase	R	BRPE64_ACDS03250	328108	328992	-	294	chromosome 1	NC_021287.1
BRPE64_RS01555	13	0	0	0	0	dihydroorotase	F	BRPE64_ACDS03260	329198	330268	+	356	chromosome 1	NC_021287.1
BRPE64_RS01560	8	143.2	85.7	-0.71	-57.5	DUF3025 domain-containing protein	#N/A	BRPE64_ACDS03270	330225	331097	+	290	chromosome 1	NC_021287.1
BRPE64_RS01565	4	89.7	106.6	0.24	16.9	OsmC family protein	R	BRPE64_ACDS03280	331643	332065	-	140	chromosome 1	NC_021287.1
BRPE64_RS01570	11	0	0	0	0	50S ribosomal protein L13	J	BRPE64_ACDS03290	332662	333090	+	142	chromosome 1	NC_021287.1
BRPE64_RS01575	4	0.2	0	-0.07	-0.2	30S ribosomal protein S9	J	BRPE64_ACDS03300	333102	333494	+	130	chromosome 1	NC_021287.1
BRPE64_RS01580	8	0	0	0	0	iron-sulfur cluster insertion protein ErpA	O	BRPE64_ACDS03310	333704	334069	+	121	chromosome 1	NC_021287.1
BRPE64_RS01585	10	120.4	107.5	-0.16	-12.9	anhydro-N-acetylmuramic acid kinase	M	BRPE64_ACDS03320	334158	335327	-	389	chromosome 1	NC_021287.1
BRPE64_RS01590	12	0	0	0	0	tyrosine--tRNA ligase	J	BRPE64_ACDS03330	335648	336904	+	418	chromosome 1	NC_021287.1
BRPE64_RS01595	4	84.4	91.8	0.11	7.4	D-tyrosyl-tRNA(Tyr) deacylase	J	BRPE64_ACDS03340	336909	337367	+	152	chromosome 1	NC_021287.1
BRPE64_RS01600	18	197.9	172	-0.2	-25.9	type VI secretion system contractile sheath large subunit	U	BRPE64_ACDS03350	337535	339031	+	498	chromosome 1	NC_021287.1
BRPE64_RS01605	7	90.9	80.8	-0.16	-10.1	type VI secretion system tube protein Hcp	U	BRPE64_ACDS03360	339157	339642	+	161	chromosome 1	NC_021287.1
BRPE64_RS01610	8	211.2	256.1	0.27	44.9	type VI secretion system lipoprotein TssJ	U	BRPE64_ACDS03370	339754	340269	+	171	chromosome 1	NC_021287.1
BRPE64_RS01615	8	132.3	109.1	-0.27	-23.2	type VI secretion system baseplate subunit TssE	U	BRPE64_ACDS03380	340565	341119	+	184	chromosome 1	NC_021287.1
BRPE64_RS01620	11	19.6	21.2	0.1	1.7	hypothetical protein	#N/A	0	341917	342270	+	117	chromosome 1	NC_021287.1
BRPE64_RS01625	28	213.7	211.3	-0.02	-2.4	type VI secretion system baseplate subunit TssF	U	BRPE64_ACDS03390	342635	344527	+	630	chromosome 1	NC_021287.1
BRPE64_RS01630	11	103.6	91.2	-0.18	-12.5	type VI secretion system baseplate subunit TssG	U	BRPE64_ACDS03400	344530	345588	+	352	chromosome 1	NC_021287.1
BRPE64_RS01635	21	186.8	177.7	-0.07	-9.1	type VI secretion protein ImpA	U	BRPE64_ACDS03410	345677	346771	+	364	chromosome 1	NC_021287.1
BRPE64_RS01640	14	15.3	22.4	0.43	7.1	Holliday junction branch migration DNA helicase RuvB	L	BRPE64_ACDS03420	346795	347853	-	352	chromosome 1	NC_021287.1
BRPE64_RS01645	5	24.7	26.7	0.09	2	Holliday junction branch migration protein RuvA	L	BRPE64_ACDS03430	347911	348492	-	193	chromosome 1	NC_021287.1
BRPE64_RS01650	3	19.4	22.2	0.16	2.8	crossover junction endodeoxyribonuclease RuvC	L	BRPE64_ACDS03440	348517	349059	-	180	chromosome 1	NC_021287.1
BRPE64_RS01655	18	0	0.3	0.09	0.3	bifunctional phosphoribosylaminoimidazolecarboxamide formyltransferase/IMP cyclohydrolase	F	BRPE64_ACDS03450	349176	350741	-	521	chromosome 1	NC_021287.1
BRPE64_RS01660	4	4.2	7	0.38	2.8	Fis family transcriptional regulator	K	BRPE64_ACDS03460	350806	351039	-	77	chromosome 1	NC_021287.1
BRPE64_RS01665	6	89.9	144.6	0.66	54.7	tRNA dihydrouridine synthase DusB	J	BRPE64_ACDS03470	351036	352130	-	364	chromosome 1	NC_021287.1
BRPE64_RS01670	8	0	0.5	0.13	0.5	UbiH/UbiF/VisC/COQ6 family ubiquinone biosynthesis hydroxylase	HC	BRPE64_ACDS03490	352350	353561	-	403	chromosome 1	NC_021287.1
BRPE64_RS01675	19	75.8	58.2	-0.35	-17.6	M24 family metallopeptidase	E	BRPE64_ACDS03500	353578	354972	-	464	chromosome 1	NC_021287.1
BRPE64_RS01680	7	84.2	64.9	-0.35	-19.3	class I SAM-dependent RNA methyltransferase	J	BRPE64_ACDS03510	355068	356372	-	434	chromosome 1	NC_021287.1
BRPE64_RS01685	20	112.4	134.5	0.25	22.1	NAD(P)(+) transhydrogenase (Re/Si-specific) subunit beta	C	BRPE64_ACDS03520	356702	358144	-	480	chromosome 1	NC_021287.1
BRPE64_RS01690	2	71.7	169.6	1.19	97.9	NAD(P) transhydrogenase subunit alpha	C	BRPE64_ACDS03530	358144	358464	-	106	chromosome 1	NC_021287.1
BRPE64_RS01695	9	191.5	274.2	0.51	82.7	Re/Si-specific NAD(P)(+) transhydrogenase subunit alpha	C	BRPE64_ACDS03540	358478	359623	-	381	chromosome 1	NC_021287.1
BRPE64_RS01700	4	479.8	325.8	-0.55	-154	NUDIX hydrolase	F	BRPE64_ACDS03550	359851	360333	+	160	chromosome 1	NC_021287.1
BRPE64_RS01705	10	0.2	0	-0.07	-0.2	tRNA 2-thiouridine(34) synthase MnmA	J	BRPE64_ACDS03570	360423	361553	+	376	chromosome 1	NC_021287.1
BRPE64_RS01710	13	264.7	270.9	0.03	6.2	TetR/AcrR family transcriptional regulator	K	BRPE64_ACDS03580	361709	362266	+	185	chromosome 1	NC_021287.1
BRPE64_RS01715	13	134.1	134.8	0.01	0.6	alpha/beta hydrolase	I	BRPE64_ACDS03590	362570	363601	+	343	chromosome 1	NC_021287.1
BRPE64_RS01720	4	75.9	70	-0.11	-5.9	glutathione S-transferase	O	BRPE64_ACDS03600	363654	364265	-	203	chromosome 1	NC_021287.1
BRPE64_RS01725	4	179	234	0.38	55	membrane integrity-associated transporter subunit PqiC	S	BRPE64_ACDS03610	364448	365170	-	240	chromosome 1	NC_021287.1
BRPE64_RS01730	13	174.2	173.1	-0.01	-1.1	MCE family protein	M	BRPE64_ACDS03620	365167	366759	-	530	chromosome 1	NC_021287.1
BRPE64_RS01735	3	426.4	491.3	0.2	64.9	paraquat-inducible protein A	S	BRPE64_ACDS03630	366842	367525	-	227	chromosome 1	NC_021287.1
BRPE64_RS01740	4	78.1	56.1	-0.44	-22	paraquat-inducible protein A	S	BRPE64_ACDS03640	367522	368199	-	225	chromosome 1	NC_021287.1
BRPE64_RS01745	9	246.2	249.2	0.02	3	cytochrome b	C	BRPE64_ACDS03660	368658	369227	+	189	chromosome 1	NC_021287.1
BRPE64_RS01750	6	217.5	166.2	-0.38	-51.3	YceI family protein	R	BRPE64_ACDS03670	369356	369913	+	185	chromosome 1	NC_021287.1
BRPE64_RS01755	6	156.3	152.6	-0.03	-3.7	polyisoprenoid-binding protein	R	BRPE64_ACDS03680	369956	370546	+	196	chromosome 1	NC_021287.1
BRPE64_RS01760	14	0.1	0.7	0.16	0.6	protein translocase subunit SecF	U	BRPE64_ACDS03690	370623	371573	-	316	chromosome 1	NC_021287.1
BRPE64_RS01765	23	0	0	-0.01	0	protein translocase subunit SecD	U	BRPE64_ACDS03700	371600	373666	-	688	chromosome 1	NC_021287.1
BRPE64_RS01770	4	0	0	0	0	preprotein translocase subunit YajC	U	BRPE64_ACDS03710	373804	374133	-	109	chromosome 1	NC_021287.1
BRPE64_RS01775	8	241.2	251.9	0.06	10.7	tRNA guanosine(34) transglycosylase Tgt	J	BRPE64_ACDS03720	374355	375515	-	386	chromosome 1	NC_021287.1
BRPE64_RS01780	10	152.6	147.6	-0.05	-5	tRNA preQ1(34) S-adenosylmethionine ribosyltransferase-isomerase QueA	J	BRPE64_ACDS03730	375568	376620	-	350	chromosome 1	NC_021287.1
BRPE64_RS01785	13	35	39.4	0.15	4.4	ATP-dependent DNA helicase RecG	L	BRPE64_ACDS03740	376693	378876	+	727	chromosome 1	NC_021287.1
BRPE64_RS01790	7	160.6	161.5	0.01	1	hydrogen peroxide-inducible genes activator	K	BRPE64_ACDS03750	379009	379968	+	319	chromosome 1	NC_021287.1
BRPE64_RS01795	17	144.5	137.2	-0.07	-7.3	catalase	P	BRPE64_ACDS03770	380310	381782	+	490	chromosome 1	NC_021287.1
BRPE64_RS01800	5	195.2	185.8	-0.07	-9.5	DNA starvation/stationary phase protection protein	PV	BRPE64_ACDS03790	382139	382627	+	162	chromosome 1	NC_021287.1
BRPE64_RS01805	10	0	0	0	0	4-hydroxybenzoate octaprenyltransferase	H	BRPE64_ACDS03800	382751	383608	+	285	chromosome 1	NC_021287.1
BRPE64_RS01810	10	206.4	194.1	-0.09	-12.3	SAM-dependent+methyltransferase	H	#N/A	384411	384977	+	188	chromosome 1	NC_021287.1
BRPE64_RS01815	7	0	0	0	0	pyrroline-5-carboxylate reductase	E	BRPE64_ACDS03820	385035	385847	-	270	chromosome 1	NC_021287.1
BRPE64_RS01820	2	6.9	0	-1.25	-6.9	YggS family pyridoxal phosphate-dependent enzyme	R	BRPE64_ACDS03830	385861	386568	-	235	chromosome 1	NC_021287.1
BRPE64_RS01825	11	239.7	274.9	0.19	35.2	glycolate oxidase subunit GlcF	C	BRPE64_ACDS03840	386600	387826	-	408	chromosome 1	NC_021287.1
BRPE64_RS01830	5	94.5	110.5	0.22	16	glycolate oxidase subunit GlcE	C	BRPE64_ACDS03850	387858	388946	-	362	chromosome 1	NC_021287.1
BRPE64_RS01835	11	288.9	217.7	-0.4	-71.1	FAD-binding protein	C	BRPE64_ACDS03860	389088	390632	-	514	chromosome 1	NC_021287.1
BRPE64_RS01840	9	84.9	74.4	-0.18	-10.5	FAD-binding protein	C	BRPE64_ACDS03870	390708	392126	-	472	chromosome 1	NC_021287.1
BRPE64_RS01845	4	188.7	118.2	-0.65	-70.5	cob(I)yrinic acid a,c-diamide adenosyltransferase	H	BRPE64_ACDS03890	392383	392940	+	185	chromosome 1	NC_021287.1
BRPE64_RS01850	77	28	24.5	-0.16	-3.5	hypothetical protein	#N/A	BRPE64_ACDS03900	393018	394703	+	561	chromosome 1	NC_021287.1
BRPE64_RS01855	17	151	89	-0.73	-62	3-deoxy-7-phosphoheptulonate synthase AroG	E	BRPE64_ACDS03910	394794	395867	-	357	chromosome 1	NC_021287.1
BRPE64_RS01860	16	197	168	-0.22	-29	metalloprotease TldD	R	BRPE64_ACDS03920	396201	397667	-	488	chromosome 1	NC_021287.1
BRPE64_RS01865	11	241.6	222.1	-0.12	-19.5	carbon-nitrogen hydrolase family protein	R	BRPE64_ACDS03930	397815	398648	-	277	chromosome 1	NC_021287.1
BRPE64_RS01870	29	138.5	130	-0.09	-8.4	DUF3971 domain-containing protein	S	BRPE64_ACDS03940	398708	403045	-	1445	chromosome 1	NC_021287.1
BRPE64_RS01875	27	86.1	81.8	-0.07	-4.3	bifunctional	O	BRPE64_ACDS03950	403230	406022	+	930	chromosome 1	NC_021287.1
BRPE64_RS01880	7	62	76	0.27	14	DNA repair protein RecN	L	BRPE64_ACDS03960	406043	407698	-	551	chromosome 1	NC_021287.1
BRPE64_RS01885	9	0	0	0	0	NAD kinase	F	BRPE64_ACDS03970	407731	408627	-	298	chromosome 1	NC_021287.1
BRPE64_RS01890	9	50.6	68.6	0.4	18	heat-inducible transcriptional repressor HrcA	K	BRPE64_ACDS03980	408814	409830	+	338	chromosome 1	NC_021287.1
BRPE64_RS01895	17	0	0	0	0	ferrochelatase	H	BRPE64_ACDS03990	409972	411039	+	355	chromosome 1	NC_021287.1
BRPE64_RS01900	4	59.2	46.3	-0.32	-12.8	RNA-binding S4 domain-containing protein	J	BRPE64_ACDS04000	411065	411472	+	135	chromosome 1	NC_021287.1
BRPE64_RS01905	1	0	0	0	0	nucleotide exchange factor GrpE	O	BRPE64_ACDS04020	411966	412571	+	201	chromosome 1	NC_021287.1
BRPE64_RS01910	1	15.7	24.1	0.49	8.4	hypothetical+protein	#N/A	0	412621	412938	+	105	chromosome 1	NC_021287.1
BRPE64_RS01915	11	0	0	0	0	molecular chaperone DnaK	O	BRPE64_ACDS04050	413093	415048	+	651	chromosome 1	NC_021287.1
BRPE64_RS01920	9	0	0	0	0	molecular chaperone DnaJ	O	BRPE64_ACDS04060	415301	416437	+	378	chromosome 1	NC_021287.1
BRPE64_RS01925	19	70	81.2	0.2	11.2	aminodeoxychorismate synthase component I	EH	BRPE64_ACDS04070	416465	418273	+	602	chromosome 1	NC_021287.1
BRPE64_RS01930	14	151.1	178.9	0.24	27.7	galactonate dehydratase	MR	BRPE64_ACDS04080	418280	419428	-	382	chromosome 1	NC_021287.1
BRPE64_RS01935	3	129.7	161.9	0.31	32.2	FadR family transcriptional regulator	K	BRPE64_ACDS04090	419561	420277	+	238	chromosome 1	NC_021287.1
BRPE64_RS01940	10	99.9	63.4	-0.62	-36.5	MBL fold metallo-hydrolase	R	BRPE64_ACDS04100	420288	421148	-	286	chromosome 1	NC_021287.1
BRPE64_RS01945	7	106.7	96.4	-0.14	-10.3	hypothetical protein	S	BRPE64_ACDS04110	421343	422356	+	337	chromosome 1	NC_021287.1
BRPE64_RS01950	9	150.5	168.5	0.16	18	DMT family transporter	GER	BRPE64_ACDS04120	422372	423301	-	309	chromosome 1	NC_021287.1
BRPE64_RS01955	8	124.7	121.9	-0.03	-2.8	lactoylglutathione lyase	Q	BRPE64_ACDS04130	423490	423876	-	128	chromosome 1	NC_021287.1
BRPE64_RS01960	6	56.2	57.2	0.02	0.9	M48 family metallopeptidase	R	BRPE64_ACDS04140	424007	424927	-	306	chromosome 1	NC_021287.1
BRPE64_RS01965	10	129.3	128.1	-0.01	-1.2	1-acyl-sn-glycerol-3-phosphate acyltransferase	I	BRPE64_ACDS04150	425010	425783	-	257	chromosome 1	NC_021287.1
BRPE64_RS01970	4	3.5	3.2	-0.05	-0.3	D-glycero-beta-D-manno-heptose 1,7-bisphosphate 7-phosphatase	E	BRPE64_ACDS04160	425810	426367	-	185	chromosome 1	NC_021287.1
BRPE64_RS01975	17	0	1.2	0.31	1.2	glycine--tRNA ligase subunit beta	J	BRPE64_ACDS04170	426377	428476	-	699	chromosome 1	NC_021287.1
BRPE64_RS01980	15	0.1	0	-0.02	-0.1	glycine--tRNA ligase subunit alpha	J	0	428620	429522	-	300	chromosome 1	NC_021287.1
BRPE64_RS01985	15	0	0	0	0	apolipoprotein N-acyltransferase	M	BRPE64_ACDS04190	429719	431410	-	563	chromosome 1	NC_021287.1
BRPE64_RS01990	8	16.2	19.5	0.21	3.3	CBS domain-containing protein	P	BRPE64_ACDS04200	431488	432396	-	302	chromosome 1	NC_021287.1
BRPE64_RS01995	8	120	128.1	0.09	8.2	gamma-glutamylcyclotransferase	P	BRPE64_ACDS04210	432598	433290	-	230	chromosome 1	NC_021287.1
BRPE64_RS02000	6	0	0	0	0	rRNA maturation RNase YbeY	J	BRPE64_ACDS04220	433343	433807	-	154	chromosome 1	NC_021287.1
BRPE64_RS02005	10	1.4	0.9	-0.11	-0.5	PhoH family protein	T	BRPE64_ACDS04230	433804	434925	-	373	chromosome 1	NC_021287.1
BRPE64_RS02010	14	45.2	47.4	0.06	2.2	tRNA (N6-isopentenyl adenosine(37)-C2)-methylthiotransferase MiaB	J	BRPE64_ACDS04240	434947	436308	-	453	chromosome 1	NC_021287.1
BRPE64_RS02015	8	215.8	219.9	0.03	4.1	LysR family transcriptional regulator	K	BRPE64_ACDS04250	436469	437440	-	323	chromosome 1	NC_021287.1
BRPE64_RS02020	7	119.8	118.6	-0.01	-1.1	hypothetical protein	Q	BRPE64_ACDS04260	437564	437953	+	129	chromosome 1	NC_021287.1
BRPE64_RS02025	6	322.4	337.7	0.07	15.3	MFS transporter	G	BRPE64_ACDS04270	437975	439165	+	396	chromosome 1	NC_021287.1
BRPE64_RS02030	7	253.7	193.9	-0.38	-59.8	HAD family hydrolase	GR	BRPE64_ACDS04280	439203	439889	+	228	chromosome 1	NC_021287.1
BRPE64_RS02035	4	25.9	16.7	-0.51	-9.2	3,4-dihydroxy-2-butanone-4-phosphate synthase	H	BRPE64_ACDS04290	439900	440610	-	236	chromosome 1	NC_021287.1
BRPE64_RS02040	17	88	92	0.06	4	glycerol kinase GlpK	C	BRPE64_ACDS04310	441071	442567	-	498	chromosome 1	NC_021287.1
BRPE64_RS02045	3	175.6	200.2	0.18	24.6	hypothetical protein	#N/A	BRPE64_ACDS04320	442786	443166	+	126	chromosome 1	NC_021287.1
BRPE64_RS02050	1	161.8	189.1	0.22	27.3	hypothetical protein	#N/A	BRPE64_ACDS04330	443243	443440	-	65	chromosome 1	NC_021287.1
BRPE64_RS02055	17	206.4	173.8	-0.24	-32.6	gamma-glutamyltransferase	E	BRPE64_ACDS04340	443906	445543	+	545	chromosome 1	NC_021287.1
BRPE64_RS02060	15	301.7	289.6	-0.06	-12.2	MFS transporter	GEPR	BRPE64_ACDS04350	445701	447059	+	452	chromosome 1	NC_021287.1
BRPE64_RS02065	15	225.4	239.8	0.09	14.4	ferritin-like domain-containing protein	P	BRPE64_ACDS04360	447406	448230	+	274	chromosome 1	NC_021287.1
BRPE64_RS02070	4	59.5	77.4	0.35	17.9	hypothetical protein	#N/A	BRPE64_ACDS04370	448278	448778	+	166	chromosome 1	NC_021287.1
BRPE64_RS02075	10	135.7	80.8	-0.71	-54.8	DEAD/DEAH box helicase	L	BRPE64_ACDS04380	448806	450332	-	508	chromosome 1	NC_021287.1
BRPE64_RS02080	15	198.6	216.7	0.12	18	hemolysin III family protein	U	BRPE64_ACDS04390	450598	451218	-	206	chromosome 1	NC_021287.1
BRPE64_RS02085	17	49.9	51.9	0.05	2	cytochrome c	C	BRPE64_ACDS04400	451344	452642	-	432	chromosome 1	NC_021287.1
BRPE64_RS02090	10	136.5	181.9	0.4	45.3	cytochrome c4	C	BRPE64_ACDS04410	452664	453410	-	248	chromosome 1	NC_021287.1
BRPE64_RS02095	5	97.9	76	-0.34	-21.9	copper resistance D domain protein	P	BRPE64_ACDS04420	453906	454853	+	315	chromosome 1	NC_021287.1
BRPE64_RS02100	2	108.8	79.7	-0.43	-29.1	hypothetical protein	#N/A	0	454911	455210	-	99	chromosome 1	NC_021287.1
BRPE64_RS02105	3	7.2	1.9	-0.83	-5.4	3-methyl-2-oxobutanoate hydroxymethyltransferase	H	BRPE64_ACDS04440	455326	456141	-	271	chromosome 1	NC_021287.1
BRPE64_RS02110	8	90.9	58.6	-0.59	-32.3	deoxynucleoside kinase	F	BRPE64_ACDS04450	456182	456862	-	226	chromosome 1	NC_021287.1
BRPE64_RS02115	4	0	0.5	0.13	0.5	2-amino-4-hydroxy-6-hydroxymethyldihydropteridine diphosphokinase	H	BRPE64_ACDS04460	456859	457440	-	193	chromosome 1	NC_021287.1
BRPE64_RS02120	9	151.5	118.9	-0.34	-32.7	polynucleotide adenylyltransferase PcnB	J	BRPE64_ACDS04470	457527	459125	-	532	chromosome 1	NC_021287.1
BRPE64_RS02125	8	0	0	0	0	HAD-IB family hydrolase	E	BRPE64_ACDS04480	459118	459804	-	228	chromosome 1	NC_021287.1
BRPE64_RS02130	4	17.8	10.2	-0.58	-7.6	DnaA regulatory inactivator Hda	L	BRPE64_ACDS04490	459816	460631	-	271	chromosome 1	NC_021287.1
BRPE64_RS02135	8	0.1	3.7	0.77	3.6	phosphoribosylformylglycinamidine cyclo-ligase	F	BRPE64_ACDS04500	460885	461940	+	351	chromosome 1	NC_021287.1
BRPE64_RS02140	10	12	14.6	0.21	2.6	tRNA (adenosine(37)-N6)-dimethylallyltransferase MiaA	J	BRPE64_ACDS04510	462006	462953	-	315	chromosome 1	NC_021287.1
BRPE64_RS02145	16	19.7	28	0.42	8.3	DNA mismatch repair endonuclease MutL	L	BRPE64_ACDS04520	462950	464950	-	666	chromosome 1	NC_021287.1
BRPE64_RS02150	11	30.4	49.5	0.62	19.2	DedA family protein	S	BRPE64_ACDS04540	465159	465821	+	220	chromosome 1	NC_021287.1
BRPE64_RS02155	0	0	0	0	0	GlsB/YeaQ/YmgE family stress response membrane protein	R	BRPE64_ACDS04550	465885	466133	-	82	chromosome 1	NC_021287.1
BRPE64_RS02160	12	83.7	95.6	0.18	11.9	peptidoglycan DD-metalloendopeptidase family protein	M	BRPE64_ACDS04560	466464	467486	+	340	chromosome 1	NC_021287.1
BRPE64_RS02165	4	737.5	590.9	-0.32	-146.5	outer membrane protein assembly factor BamE	M	BRPE64_ACDS04570	467521	468087	+	188	chromosome 1	NC_021287.1
BRPE64_RS02170	2	86	69.5	-0.29	-16.4	hypothetical protein	#N/A	BRPE64_ACDS04580	468091	468483	+	130	chromosome 1	NC_021287.1
BRPE64_RS02175	2	90.9	48.2	-0.85	-42.7	hypothetical protein	#N/A	BRPE64_ACDS04590	468813	469262	-	149	chromosome 1	NC_021287.1
BRPE64_RS02180	6	233.5	234.8	0.01	1.3	glycine zipper 2TM domain-containing protein	S	BRPE64_ACDS04600	469438	470106	-	222	chromosome 1	NC_021287.1
BRPE64_RS02185	5	181.1	136.1	-0.4	-45.1	glutamate/aspartate ABC transporter substrate-binding protein	ET	BRPE64_ACDS04610	470309	471226	+	305	chromosome 1	NC_021287.1
BRPE64_RS02190	8	190.2	182.6	-0.06	-7.6	carboxymuconolactone decarboxylase family protein	P	BRPE64_ACDS04620	471254	471808	-	184	chromosome 1	NC_021287.1
BRPE64_RS02195	15	160.4	125.2	-0.35	-35.2	aspartate aminotransferase family protein	H	BRPE64_ACDS04630	471849	473192	-	447	chromosome 1	NC_021287.1
BRPE64_RS02200	6	41.7	44.5	0.08	2.8	MurR/RpiR family transcriptional regulator	K	BRPE64_ACDS04650	473306	474166	-	286	chromosome 1	NC_021287.1
BRPE64_RS02205	8	122.4	155	0.33	32.7	hypothetical protein	#N/A	BRPE64_ACDS04660	474248	475195	-	315	chromosome 1	NC_021287.1
BRPE64_RS02210	13	93.8	96.5	0.04	2.7	hypothetical protein	#N/A	0	475839	476330	+	163	chromosome 1	NC_021287.1
BRPE64_RS02215	3	0	0	0	0	old_locus_tag=BRPE64_AtRNA00050	-	BRPE64_AtRNA00050	476616	476692	-	25	chromosome 1	NC_021287.1
BRPE64_RS02220	15	142.4	121.2	-0.22	-21.1	MHS family MFS transporter	GEPR	BRPE64_ACDS04670	476797	478455	-	552	chromosome 1	NC_021287.1
BRPE64_RS02225	11	202.9	208.6	0.04	5.8	sensor histidine kinase	T	BRPE64_ACDS04690	478687	480279	-	530	chromosome 1	NC_021287.1
BRPE64_RS02230	4	220.4	184.9	-0.25	-35.5	response regulator transcription factor	TK	BRPE64_ACDS04700	480289	481017	-	242	chromosome 1	NC_021287.1
BRPE64_RS02235	10	77.7	78.8	0.02	1.1	recombinase RecA	L	BRPE64_ACDS04710	481301	482371	+	356	chromosome 1	NC_021287.1
BRPE64_RS02240	13	101.2	143.6	0.48	42.4	recombination regulator RecX	O	BRPE64_ACDS04720	482401	483432	+	343	chromosome 1	NC_021287.1
BRPE64_RS02245	7	12.5	22.8	0.67	10.3	DUF2889 domain-containing protein	#N/A	BRPE64_ACDS04730	483602	484255	+	217	chromosome 1	NC_021287.1
BRPE64_RS02250	8	19.9	26.4	0.33	6.5	ADP-forming succinate--CoA ligase subunit beta	C	BRPE64_ACDS04740	484365	485531	+	388	chromosome 1	NC_021287.1
BRPE64_RS02255	7	12.4	18	0.4	5.6	succinate--CoA ligase subunit alpha	C	BRPE64_ACDS04750	485637	486518	+	293	chromosome 1	NC_021287.1
BRPE64_RS02260	7	92.9	98	0.07	5.1	TerC family protein	P	BRPE64_ACDS04760	486667	487377	+	236	chromosome 1	NC_021287.1
BRPE64_RS02265	6	90.9	84.7	-0.1	-6.3	pilin	NW	BRPE64_ACDS04770	487515	488096	+	193	chromosome 1	NC_021287.1
BRPE64_RS02270	22	228.3	250.3	0.13	22	hypothetical protein	M	BRPE64_ACDS04780	488276	490090	+	604	chromosome 1	NC_021287.1
BRPE64_RS02275	3	599.6	500.5	-0.26	-99.1	cyclic pyranopterin monophosphate synthase MoaC	H	BRPE64_ACDS04790	490098	490595	-	165	chromosome 1	NC_021287.1
BRPE64_RS02280	17	84.1	68.5	-0.28	-15.6	M48 family metalloprotease	R	BRPE64_ACDS04800	490764	492887	+	707	chromosome 1	NC_021287.1
BRPE64_RS02285	3	289	370.8	0.35	81.7	DUF2946 family protein	#N/A	BRPE64_ACDS04810	492889	493470	-	193	chromosome 1	NC_021287.1
BRPE64_RS02290	11	135.3	142.9	0.08	7.6	alpha/beta fold hydrolase	R	BRPE64_ACDS04820	493477	494550	-	357	chromosome 1	NC_021287.1
BRPE64_RS02295	9	251.3	275.6	0.13	24.3	nuclear transport factor 2 family protein	R	BRPE64_ACDS04830	494591	495037	-	148	chromosome 1	NC_021287.1
BRPE64_RS02300	11	28.4	20.2	-0.41	-8.2	lipopolysaccharide heptosyltransferase II	M	BRPE64_ACDS04840	495263	496360	-	365	chromosome 1	NC_021287.1
BRPE64_RS02305	2	73.3	102.9	0.46	29.6	zinc-finger domain-containing protein	S	BRPE64_ACDS04860	496532	496729	-	65	chromosome 1	NC_021287.1
BRPE64_RS02310	12	188.3	262	0.47	73.7	branched-chain amino acid transaminase	EH	BRPE64_ACDS04870	496806	497726	-	306	chromosome 1	NC_021287.1
BRPE64_RS02315	6	128.8	178	0.45	49.2	branched-chain amino acid ABC transporter permease	E	0	498063	498842	+	259	chromosome 1	NC_021287.1
BRPE64_RS02320	3	587	315.2	-0.89	-271.8	AzlD domain-containing protein	E	BRPE64_ACDS04890	498839	499162	+	107	chromosome 1	NC_021287.1
BRPE64_RS02325	5	5.2	0.7	-0.83	-4.5	phosphoglycerate kinase	G	BRPE64_ACDS04910	499591	500787	+	398	chromosome 1	NC_021287.1
BRPE64_RS02330	4	90.4	83.4	-0.11	-7	pyruvate kinase	G	BRPE64_ACDS04920	501128	502564	+	478	chromosome 1	NC_021287.1
BRPE64_RS02335	14	169	165	-0.03	-4	fructose-bisphosphate aldolase class II	G	BRPE64_ACDS04930	502867	503931	+	354	chromosome 1	NC_021287.1
BRPE64_RS02340	10	0.4	2.4	0.45	2	phosphoribosylaminoimidazolesuccinocarboxamide synthase	F	BRPE64_ACDS04940	504058	504948	+	296	chromosome 1	NC_021287.1
BRPE64_RS02345	6	0	0	0	0	5-(carboxyamino)imidazole ribonucleotide mutase	F	BRPE64_ACDS04950	505002	505523	+	173	chromosome 1	NC_021287.1
BRPE64_RS02350	12	0.9	0.2	-0.2	-0.8	5-(carboxyamino)imidazole ribonucleotide synthase	F	BRPE64_ACDS04960	505612	506799	+	395	chromosome 1	NC_021287.1
BRPE64_RS02355	7	0	0	0	0	threonylcarbamoyl-AMP synthase	J	BRPE64_ACDS04970	506834	507865	+	343	chromosome 1	NC_021287.1
BRPE64_RS02360	11	168.9	137.9	-0.28	-31	hypothetical protein	IR	BRPE64_ACDS04980	508901	510007	-	368	chromosome 1	NC_021287.1
BRPE64_RS02365	10	99.2	137	0.45	37.8	D-alanyl-D-alanine carboxypeptidase/D-alanyl-D-alanine-endopeptidase	M	BRPE64_ACDS05000	510279	511886	-	535	chromosome 1	NC_021287.1
BRPE64_RS02370	6	587.2	612.7	0.06	25.5	response regulator	TK	BRPE64_ACDS05010	512116	512778	+	220	chromosome 1	NC_021287.1
BRPE64_RS02375	11	171.7	78.9	-1.07	-92.8	two-component sensor histidine kinase	T	BRPE64_ACDS05020	512778	514079	+	433	chromosome 1	NC_021287.1
BRPE64_RS02380	4	77.2	74.6	-0.05	-2.6	hypothetical+protein	#N/A	#N/A	514588	514857	-	89	chromosome 1	NC_021287.1
BRPE64_RS02385	3	163.7	108.1	-0.58	-55.6	hypothetical+protein	#N/A	0	514930	515130	-	66	chromosome 1	NC_021287.1
BRPE64_RS02390	4	242.2	356.4	0.55	114.2	hypothetical+protein	#N/A	0	515206	515463	-	85	chromosome 1	NC_021287.1
BRPE64_RS02395	4	186.8	102.4	-0.84	-84.4	hypothetical+protein	#N/A	0	515668	515868	-	66	chromosome 1	NC_021287.1
BRPE64_RS02405	13	92.2	95.1	0.04	2.9	DegQ family serine endoprotease	O	BRPE64_ACDS05040	517090	518598	+	502	chromosome 1	NC_021287.1
BRPE64_RS02410	10	363.3	378.2	0.06	14.9	hypothetical protein	#N/A	BRPE64_ACDS05050	518754	519239	+	161	chromosome 1	NC_021287.1
BRPE64_RS02415	7	110.6	90.3	-0.28	-20.3	DUF427 domain-containing protein	S	BRPE64_ACDS05060	519402	519779	+	125	chromosome 1	NC_021287.1
BRPE64_RS02420	6	178.3	179.8	0.01	1.5	carbon monoxide dehydrogenase subunit G	C	BRPE64_ACDS05070	519855	520652	+	265	chromosome 1	NC_021287.1
BRPE64_RS02425	7	243.3	156	-0.62	-87.3	cysteine hydrolase	HR	BRPE64_ACDS05080	520750	521403	+	217	chromosome 1	NC_021287.1
BRPE64_RS02430	3	95.5	97	0.02	1.5	TetR family transcriptional regulator	K	BRPE64_ACDS05090	521386	522030	-	214	chromosome 1	NC_021287.1
BRPE64_RS02435	14	127.7	105	-0.27	-22.7	efflux RND transporter periplasmic adaptor subunit	MV	BRPE64_ACDS05100	522476	523723	+	415	chromosome 1	NC_021287.1
BRPE64_RS02440	32	131.4	132.6	0.01	1.3	efflux RND transporter permease subunit	V	BRPE64_ACDS05110	523742	526915	+	1057	chromosome 1	NC_021287.1
BRPE64_RS02445	12	166.6	135	-0.29	-31.6	efflux transporter outer membrane subunit	M	BRPE64_ACDS05120	526917	528443	+	508	chromosome 1	NC_021287.1
BRPE64_RS02450	15	135.6	128.7	-0.07	-7	efflux RND transporter periplasmic adaptor subunit	MV	BRPE64_ACDS05140	528933	530165	+	410	chromosome 1	NC_021287.1
BRPE64_RS02455	31	213.7	198.2	-0.11	-15.5	efflux RND transporter permease subunit	V	BRPE64_ACDS05150	530184	533363	+	1059	chromosome 1	NC_021287.1
BRPE64_RS02460	13	146.2	137.3	-0.09	-8.8	efflux transporter outer membrane subunit	M	BRPE64_ACDS05160	533365	534828	+	487	chromosome 1	NC_021287.1
BRPE64_RS02465	5	146.2	131.3	-0.15	-15	purine permease	F	BRPE64_ACDS05170	534943	536334	-	463	chromosome 1	NC_021287.1
BRPE64_RS02470	9	259.6	188.7	-0.45	-70.9	sugar kinase	G	BRPE64_ACDS05180	536680	538092	+	470	chromosome 1	NC_021287.1
BRPE64_RS02475	15	118	124.5	0.07	6.5	glycosyltransferase family 4 protein	M	BRPE64_ACDS05190	538118	539017	-	299	chromosome 1	NC_021287.1
BRPE64_RS02480	10	116.6	129.4	0.14	12.8	hypothetical protein	G	BRPE64_ACDS05200	539088	539873	-	261	chromosome 1	NC_021287.1
BRPE64_RS02485	25	176.5	172.3	-0.03	-4.3	AGE family epimerase/isomerase	G	BRPE64_ACDS05210	540168	541379	+	403	chromosome 1	NC_021287.1
BRPE64_RS02490	16	3.6	3.5	-0.02	-0.1	S-(hydroxymethyl)glutathione dehydrogenase/class III alcohol dehydrogenase	R	BRPE64_ACDS05220	541419	542525	+	368	chromosome 1	NC_021287.1
BRPE64_RS02495	12	265.1	222.6	-0.25	-42.5	S-formylglutathione hydrolase	V	BRPE64_ACDS05230	542521	543387	+	288	chromosome 1	NC_021287.1
BRPE64_RS02500	21	85.6	84.7	-0.01	-0.9	glycosyltransferase family protein	R	BRPE64_ACDS05240	543548	545161	+	537	chromosome 1	NC_021287.1
BRPE64_RS02505	4	21.9	28.3	0.31	6.3	metal ABC transporter permease	P	BRPE64_ACDS05250	545166	545954	-	262	chromosome 1	NC_021287.1
BRPE64_RS02510	6	42.8	64.3	0.53	21.4	ATP-binding cassette domain-containing protein	P	BRPE64_ACDS05260	545947	546855	-	302	chromosome 1	NC_021287.1
BRPE64_RS02515	11	22.1	28.7	0.31	6.5	zinc ABC transporter solute-binding protein	P	BRPE64_ACDS05270	546852	547733	-	293	chromosome 1	NC_021287.1
BRPE64_RS02520	3	6.6	30.3	1.6	23.6	transcriptional repressor	P	BRPE64_ACDS05280	547781	548239	-	152	chromosome 1	NC_021287.1
BRPE64_RS02525	11	150.9	164.8	0.12	14	hypothetical protein	#N/A	0	548563	549264	-	233	chromosome 1	NC_021287.1
BRPE64_RS02530	9	283	286.7	0.02	3.7	L-iditol 2-dehydrogenase	IQR	0	549820	550593	+	257	chromosome 1	NC_021287.1
BRPE64_RS02535	18	245.5	288.8	0.23	43.3	sugar ABC transporter substrate-binding protein	G	BRPE64_ACDS05310	550959	552242	+	427	chromosome 1	NC_021287.1
BRPE64_RS02540	10	132.7	171.3	0.36	38.6	sugar ABC transporter permease	G	BRPE64_ACDS05320	552344	553282	+	312	chromosome 1	NC_021287.1
BRPE64_RS02545	9	136.9	148.7	0.12	11.9	carbohydrate ABC transporter permease	G	BRPE64_ACDS05330	553279	554130	+	283	chromosome 1	NC_021287.1
BRPE64_RS02550	5	85.1	102	0.25	16.9	HAD family phosphatase	GR	BRPE64_ACDS05340	554186	554854	+	222	chromosome 1	NC_021287.1
BRPE64_RS02555	9	91.3	87.7	-0.05	-3.5	sn-glycerol-3-phosphate ABC transporter ATP-binding protein UgpC	E	BRPE64_ACDS05350	554899	556035	+	378	chromosome 1	NC_021287.1
BRPE64_RS02560	7	191.4	207.9	0.12	16.5	MOSC domain-containing protein	R	BRPE64_ACDS05360	556152	557015	+	287	chromosome 1	NC_021287.1
BRPE64_RS02565	5	249.1	228.8	-0.12	-20.3	sugar-binding transcriptional regulator	K	BRPE64_ACDS05370	557025	557972	-	315	chromosome 1	NC_021287.1
BRPE64_RS02570	8	245.1	205.3	-0.25	-39.8	xylulokinase	G	BRPE64_ACDS05380	558199	559680	-	493	chromosome 1	NC_021287.1
BRPE64_RS02575	15	882.1	580	-0.6	-302.1	mannitol dehydrogenase family protein	G	BRPE64_ACDS05390	559885	561279	-	464	chromosome 1	NC_021287.1
BRPE64_RS02580	5	61.5	54.1	-0.17	-7.3	hypothetical+protein	#N/A	#N/A	561393	561641	+	82	chromosome 1	NC_021287.1
BRPE64_RS02585	9	71.8	102	0.48	30.2	EAL domain-containing protein	T	BRPE64_ACDS05400	562214	563035	-	273	chromosome 1	NC_021287.1
BRPE64_RS02590	19	155.8	139	-0.16	-16.7	homogentisate 1,2-dioxygenase	Q	BRPE64_ACDS05420	563287	564624	+	445	chromosome 1	NC_021287.1
BRPE64_RS02595	15	135.6	129.4	-0.06	-6.2	fumarylacetoacetase	Q	BRPE64_ACDS05430	564621	565907	+	428	chromosome 1	NC_021287.1
BRPE64_RS02600	1	322.8	213.2	-0.59	-109.6	hypothetical+protein	#N/A	0	566340	566528	-	62	chromosome 1	NC_021287.1
BRPE64_RS02605	44	251.2	231.2	-0.12	-19.9	hypothetical protein	#N/A	BRPE64_ACDS05450	566581	568701	+	706	chromosome 1	NC_021287.1
BRPE64_RS02610	8	383.8	356.9	-0.1	-27	MFS transporter	G	BRPE64_ACDS05460	568885	570036	-	383	chromosome 1	NC_021287.1
BRPE64_RS02615	8	300.9	280.2	-0.1	-20.8	MFS transporter	G	BRPE64_ACDS05470	570086	571258	-	390	chromosome 1	NC_021287.1
BRPE64_RS02620	2	49.7	38	-0.35	-11.7	hypothetical protein	#N/A	BRPE64_ACDS05480	571604	572038	+	144	chromosome 1	NC_021287.1
BRPE64_RS02625	2	54.8	118.6	1.05	63.8	ligase-associated DNA damage response endonuclease PdeM	R	BRPE64_ACDS05490	572001	572690	-	229	chromosome 1	NC_021287.1
BRPE64_RS02630	19	167.6	169.9	0.02	2.2	ligase-associated DNA damage response DEXH box helicase	L	BRPE64_ACDS05500	572704	575322	-	872	chromosome 1	NC_021287.1
BRPE64_RS02635	13	72.2	56	-0.34	-16.1	ATP-dependent DNA ligase	L	BRPE64_ACDS05510	575319	576986	-	555	chromosome 1	NC_021287.1
BRPE64_RS02640	9	91.9	84.2	-0.12	-7.7	ligase-associated DNA damage response exonuclease	J	BRPE64_ACDS05520	576983	578035	-	350	chromosome 1	NC_021287.1
BRPE64_RS02645	5	155.8	169.1	0.11	13.2	hypothetical protein	#N/A	BRPE64_ACDS05530	578228	578785	+	185	chromosome 1	NC_021287.1
BRPE64_RS02650	18	109.3	130	0.24	20.6	LysR family transcriptional regulator	K	BRPE64_ACDS05540	578854	579855	-	333	chromosome 1	NC_021287.1
BRPE64_RS02655	9	97	73.7	-0.37	-23.2	aspartate-alanine antiporter	R	BRPE64_ACDS05550	580368	582050	+	560	chromosome 1	NC_021287.1
BRPE64_RS02660	17	177.2	177.9	0.01	0.7	aspartate-alanine antiporter	R	BRPE64_ACDS05560	582078	583772	+	564	chromosome 1	NC_021287.1
BRPE64_RS02665	7	179.5	165	-0.12	-14.5	aldo/keto reductase	Q	BRPE64_ACDS05570	583844	584689	+	281	chromosome 1	NC_021287.1
BRPE64_RS02670	3	83.8	76	-0.13	-7.7	hypothetical protein	#N/A	BRPE64_ACDS05580	584723	585163	-	146	chromosome 1	NC_021287.1
BRPE64_RS02675	17	178.1	186.5	0.06	8.4	ABC transporter ATP-binding protein	EP	BRPE64_ACDS05590	585238	587316	-	692	chromosome 1	NC_021287.1
BRPE64_RS02680	8	154.4	112.6	-0.44	-41.8	ABC transporter permease	EP	BRPE64_ACDS05600	587313	588170	-	285	chromosome 1	NC_021287.1
BRPE64_RS02685	11	125.8	100.3	-0.31	-25.5	ABC transporter permease	EP	BRPE64_ACDS05610	588167	589186	-	339	chromosome 1	NC_021287.1
BRPE64_RS02690	19	336.7	304.8	-0.14	-31.8	ABC transporter substrate-binding protein	E	BRPE64_ACDS05620	589191	590852	-	553	chromosome 1	NC_021287.1
BRPE64_RS02695	4	448.4	510.3	0.18	61.8	cupin domain-containing protein	R	BRPE64_ACDS05640	591022	591501	-	159	chromosome 1	NC_021287.1
BRPE64_RS02700	15	113.3	105.3	-0.1	-8	elongation factor G	J	BRPE64_ACDS05650	591633	593738	-	701	chromosome 1	NC_021287.1
BRPE64_RS02705	4	264.2	164.1	-0.67	-100.1	DUF192 domain-containing protein	S	BRPE64_ACDS05660	593977	594441	-	154	chromosome 1	NC_021287.1
BRPE64_RS02710	5	84.9	80.1	-0.08	-4.9	pseudouridine synthase	J	BRPE64_ACDS05680	595298	595873	-	191	chromosome 1	NC_021287.1
BRPE64_RS02715	19	93.7	110.9	0.23	17.2	NADP-dependent isocitrate dehydrogenase	C	BRPE64_ACDS05700	596123	597379	+	418	chromosome 1	NC_021287.1
BRPE64_RS02720	2	28.8	64.9	1.05	36.1	cold-shock protein	K	BRPE64_ACDS05710	597562	597768	-	68	chromosome 1	NC_021287.1
BRPE64_RS02725	6	101.2	90.2	-0.16	-10.9	ATP-dependent Clp protease adapter ClpS	O	BRPE64_ACDS05720	598292	598606	+	104	chromosome 1	NC_021287.1
BRPE64_RS02730	14	78.5	56.7	-0.44	-21.8	ATP-dependent Clp protease ATP-binding subunit ClpA	O	BRPE64_ACDS05730	598603	600906	+	767	chromosome 1	NC_021287.1
BRPE64_RS02735	39	149.3	165.6	0.15	16.3	hypothetical protein	G	BRPE64_ACDS05740	600977	603487	-	836	chromosome 1	NC_021287.1
BRPE64_RS02740	6	6.9	7.4	0.06	0.5	dUTP diphosphatase	FV	BRPE64_ACDS05750	603803	604249	-	148	chromosome 1	NC_021287.1
BRPE64_RS02745	14	58.7	70.8	0.25	12.2	LLM class flavin-dependent oxidoreductase	HR	BRPE64_ACDS05760	604255	605262	-	335	chromosome 1	NC_021287.1
BRPE64_RS02750	5	0	0	0	0	bifunctional phosphopantothenoylcysteine decarboxylase/phosphopantothenate--cysteine ligase CoaBC	H	BRPE64_ACDS05770	605267	606478	-	403	chromosome 1	NC_021287.1
BRPE64_RS02755	5	0	0	0	0	lipoprotein signal peptidase	MU	BRPE64_ACDS05780	606558	607064	-	168	chromosome 1	NC_021287.1
BRPE64_RS02760	39	0	0	0	0	isoleucine--tRNA ligase	J	BRPE64_ACDS05790	607065	609896	-	943	chromosome 1	NC_021287.1
BRPE64_RS02765	7	0	0	0	0	bifunctional riboflavin kinase/FAD synthetase	H	BRPE64_ACDS05800	609998	610993	-	331	chromosome 1	NC_021287.1
BRPE64_RS02770	5	21.2	31.5	0.48	10.3	phosphoribosylglycinamide formyltransferase	F	BRPE64_ACDS05810	611155	611805	+	216	chromosome 1	NC_021287.1
BRPE64_RS02775	6	81.7	96.7	0.23	15	RsmB/NOP family class I SAM-dependent RNA methyltransferase	J	BRPE64_ACDS05820	611802	613136	+	444	chromosome 1	NC_021287.1
BRPE64_RS02780	14	168.2	193.7	0.2	25.5	mechanosensitive ion channel	M	BRPE64_ACDS05830	613152	614516	+	454	chromosome 1	NC_021287.1
BRPE64_RS02785	16	8.7	5.3	-0.4	-3.3	fatty acid desaturase	I	BRPE64_ACDS05840	614758	615954	+	398	chromosome 1	NC_021287.1
BRPE64_RS02790	6	27.6	160.4	2.34	132.7	quinolinate synthase NadA	H	BRPE64_ACDS05850	616077	617204	+	375	chromosome 1	NC_021287.1
BRPE64_RS02795	8	27.2	54.5	0.89	27.3	carboxylating nicotinate-nucleotide diphosphorylase	H	BRPE64_ACDS05860	617201	618067	+	288	chromosome 1	NC_021287.1
BRPE64_RS02800	16	27.2	76.6	1.34	49.3	L-aspartate oxidase	H	BRPE64_ACDS05870	618071	619669	-	532	chromosome 1	NC_021287.1
BRPE64_RS02805	2	156.5	100.1	-0.62	-56.4	50S ribosomal protein L33	J	BRPE64_ACDS05890	619895	620062	-	55	chromosome 1	NC_021287.1
BRPE64_RS02810	1	0	0	0	0	50S ribosomal protein L28	J	BRPE64_ACDS05900	620074	620307	-	77	chromosome 1	NC_021287.1
BRPE64_RS02815	8	495.7	578.4	0.22	82.7	DNA repair protein RadC	L	BRPE64_ACDS05910	620565	621308	-	247	chromosome 1	NC_021287.1
BRPE64_RS02820	3	4.8	4.3	-0.07	-0.5	peptidylprolyl isomerase	O	BRPE64_ACDS05920	621513	621968	+	151	chromosome 1	NC_021287.1
BRPE64_RS02825	11	67.1	96.2	0.49	29.1	4-hydroxy-3-methylbut-2-enyl diphosphate reductase	I	BRPE64_ACDS05930	621971	622939	+	322	chromosome 1	NC_021287.1
BRPE64_RS02830	12	83	96.6	0.21	13.6	branched-chain amino acid ABC transporter substrate-binding protein	E	BRPE64_ACDS05940	623369	624595	+	408	chromosome 1	NC_021287.1
BRPE64_RS02835	6	104.6	119	0.18	14.3	branched-chain amino acid ABC transporter permease	E	BRPE64_ACDS05950	624818	625768	+	316	chromosome 1	NC_021287.1
BRPE64_RS02840	16	229.5	298.8	0.37	69.3	branched-chain amino acid ABC transporter permease	E	BRPE64_ACDS05960	625793	626962	+	389	chromosome 1	NC_021287.1
BRPE64_RS02845	10	84.7	103.3	0.27	18.6	ABC transporter ATP-binding protein	E	BRPE64_ACDS05970	626979	627755	+	258	chromosome 1	NC_021287.1
BRPE64_RS02850	6	85.3	50.4	-0.71	-35	ABC transporter ATP-binding protein	E	BRPE64_ACDS05980	627756	628478	+	240	chromosome 1	NC_021287.1
BRPE64_RS02855	5	156.3	132	-0.24	-24.3	GNAT family acetyltransferase	J	BRPE64_ACDS05990	628532	628957	-	141	chromosome 1	NC_021287.1
BRPE64_RS02860	7	151.9	148.6	-0.03	-3.3	acetylornithine transaminase	E	BRPE64_ACDS06000	628954	630138	-	394	chromosome 1	NC_021287.1
BRPE64_RS02865	10	184.7	157.2	-0.23	-27.4	CDP-6-deoxy-delta-3,4-glucoseen reductase	HC	BRPE64_ACDS06010	630412	631443	-	343	chromosome 1	NC_021287.1
BRPE64_RS02870	7	14	56.4	1.69	42.4	NAD-dependent epimerase/dehydratase family protein	M	BRPE64_ACDS06030	631531	632562	+	343	chromosome 1	NC_021287.1
BRPE64_RS02880	10	94.1	88.6	-0.08	-5.5	alpha/beta hydrolase	I	BRPE64_ACDS06050	632859	633698	-	279	chromosome 1	NC_021287.1
BRPE64_RS02885	8	179.5	161.5	-0.15	-18	16S rRNA pseudouridine(516) synthase	J	BRPE64_ACDS06060	633780	634493	-	237	chromosome 1	NC_021287.1
BRPE64_RS02890	9	162.4	212.4	0.38	50	TIGR03118 family protein	R	BRPE64_ACDS06070	634570	635667	-	365	chromosome 1	NC_021287.1
BRPE64_RS02910	3	34.1	45.7	0.38	11.6	AlpA family phage regulatory protein	KX	0	639772	640041	+	89	chromosome 1	NC_021287.1
BRPE64_RS02915	9	167.9	166	-0.02	-1.9	Rha family transcriptional regulator	X	0	640131	640763	+	210	chromosome 1	NC_021287.1
BRPE64_RS02925	1	59.9	55.6	-0.1	-4.2	hypothetical+protein	#N/A	0	641734	641955	+	73	chromosome 1	NC_021287.1
BRPE64_RS02930	4	31.9	36.6	0.17	4.7	hypothetical protein	#N/A	BRPE64_ACDS06180	641948	642367	+	139	chromosome 1	NC_021287.1
BRPE64_RS02935	4	58.9	60.2	0.03	1.4	hypothetical protein	#N/A	BRPE64_ACDS06190	642360	642593	+	77	chromosome 1	NC_021287.1
BRPE64_RS02945	6	107.6	110.3	0.03	2.7	hypothetical+protein	#N/A	0	645403	645915	+	170	chromosome 1	NC_021287.1
BRPE64_RS02955	9	183.4	178.4	-0.04	-5	hypothetical protein	#N/A	0	646997	647470	+	157	chromosome 1	NC_021287.1
BRPE64_RS02960	11	101.2	90.7	-0.15	-10.5	integrase arm-type DNA-binding domain-containing protein	LX	BRPE64_ACDS06230	647557	648774	-	405	chromosome 1	NC_021287.1
BRPE64_RS02965	1	0	0	0	0	old_locus_tag=BRPE64_AtRNA00060	-	BRPE64_AtRNA00060	648960	649044	-	28	chromosome 1	NC_021287.1
BRPE64_RS02970	14	185.6	205	0.14	19.4	ABC transporter substrate-binding protein	E	BRPE64_ACDS06240	649159	650319	-	386	chromosome 1	NC_021287.1
BRPE64_RS02975	10	4.7	35.6	2.07	30.9	CysB family HTH-type transcriptional regulator	K	BRPE64_ACDS06250	650378	651319	-	313	chromosome 1	NC_021287.1
BRPE64_RS02980	15	1.7	34.4	2.55	32.6	nitrite/sulfite reductase	P	BRPE64_ACDS06260	651558	653234	+	558	chromosome 1	NC_021287.1
BRPE64_RS02985	4	1.3	38	2.77	36.7	DUF934 domain-containing protein	S	BRPE64_ACDS06270	653245	653784	+	179	chromosome 1	NC_021287.1
BRPE64_RS02990	10	2.4	83.2	3.57	80.8	phosphoadenylyl-sulfate reductase	EH	BRPE64_ACDS06280	653788	654510	+	240	chromosome 1	NC_021287.1
BRPE64_RS02995	9	1.7	83.8	3.73	82.2	sulfate adenylyltransferase subunit CysD	EH	BRPE64_ACDS06290	654622	655584	+	320	chromosome 1	NC_021287.1
BRPE64_RS03000	12	2.8	74.6	3.35	71.8	sulfate adenylyltransferase	P	BRPE64_ACDS06300	655612	656925	+	437	chromosome 1	NC_021287.1
BRPE64_RS03005	4	0	7.9	1.37	7.9	uroporphyrinogen-III C-methyltransferase	H	BRPE64_ACDS06310	656943	657698	+	251	chromosome 1	NC_021287.1
BRPE64_RS03010	4	0.2	3.2	0.65	3	cobalamin biosynthesis protein CbiX	H	BRPE64_ACDS06320	657835	658224	-	129	chromosome 1	NC_021287.1
BRPE64_RS03015	16	0	0	0	0	LPS export ABC transporter permease LptG	MN	BRPE64_ACDS06330	658245	659393	-	382	chromosome 1	NC_021287.1
BRPE64_RS03020	8	0	0	0	0	LPS export ABC transporter permease LptF	MN	BRPE64_ACDS06340	659398	660489	-	363	chromosome 1	NC_021287.1
BRPE64_RS03025	12	33.9	33.5	-0.01	-0.4	leucyl aminopeptidase	E	BRPE64_ACDS06360	660659	662191	+	510	chromosome 1	NC_021287.1
BRPE64_RS03030	3	39.6	56.2	0.46	16.6	DNA polymerase III subunit chi	L	BRPE64_ACDS06370	662199	662615	+	138	chromosome 1	NC_021287.1
BRPE64_RS03035	2	56.8	75.1	0.37	18.3	DUF2486 family protein	#N/A	BRPE64_ACDS06380	662686	663027	+	113	chromosome 1	NC_021287.1
BRPE64_RS03040	2	326.5	265.1	-0.3	-61.4	cytochrome c class I	C	BRPE64_ACDS06390	663032	663394	-	120	chromosome 1	NC_021287.1
BRPE64_RS03045	12	221.7	189.6	-0.22	-32.1	dihydroxy-acid dehydratase	EG	BRPE64_ACDS06400	663518	665191	-	557	chromosome 1	NC_021287.1
BRPE64_RS03050	7	130	131.1	0.01	1.1	LysR family transcriptional regulator	K	BRPE64_ACDS06410	665311	666270	+	319	chromosome 1	NC_021287.1
BRPE64_RS03055	15	0	0	0	0	prolipoprotein diacylglyceryl transferase	M	BRPE64_ACDS06420	666308	667210	+	300	chromosome 1	NC_021287.1
BRPE64_RS03060	3	125.3	153.3	0.28	28	SIMPL domain-containing protein	S	BRPE64_ACDS06430	667251	667979	-	242	chromosome 1	NC_021287.1
BRPE64_RS03065	5	179.6	202.4	0.17	22.9	EVE domain-containing protein	R	BRPE64_ACDS06440	668071	668529	-	152	chromosome 1	NC_021287.1
BRPE64_RS03070	2	160.1	75.1	-1.04	-85.1	cell division protein ZapA	D	BRPE64_ACDS06450	668910	669224	-	104	chromosome 1	NC_021287.1
BRPE64_RS03075	1	79.7	74.2	-0.1	-5.5	hypothetical protein	#N/A	BRPE64_ACDS06460	669221	669601	-	126	chromosome 1	NC_021287.1
BRPE64_RS03080	28	231.7	223.3	-0.05	-8.4	TonB-dependent receptor	H	BRPE64_ACDS06470	670216	672105	+	629	chromosome 1	NC_021287.1
BRPE64_RS03085	3	68.5	120.5	0.77	52	iron ABC transporter permease	P	BRPE64_ACDS06480	672132	673130	+	332	chromosome 1	NC_021287.1
BRPE64_RS03090	4	49.2	58.9	0.24	9.7	ABC transporter ATP-binding protein	PH	BRPE64_ACDS06490	673127	673903	+	258	chromosome 1	NC_021287.1
BRPE64_RS03095	6	30.5	43.9	0.46	13.4	nicotinate-nucleotide--dimethylbenzimidazole phosphoribosyltransferase	H	BRPE64_ACDS06500	673914	674966	+	350	chromosome 1	NC_021287.1
BRPE64_RS03100	11	51.7	46	-0.15	-5.7	adenosylcobinamide-GDP ribazoletransferase	H	BRPE64_ACDS06510	674968	675729	+	253	chromosome 1	NC_021287.1
BRPE64_RS03105	6	60.1	51.3	-0.21	-8.8	alpha-ribazole phosphatase	G	BRPE64_ACDS06520	675714	676304	+	196	chromosome 1	NC_021287.1
BRPE64_RS03110	10	144.9	131.3	-0.14	-13.6	ABC transporter substrate-binding protein	P	BRPE64_ACDS06530	676319	677230	-	303	chromosome 1	NC_021287.1
BRPE64_RS03115	8	41.9	26.9	-0.56	-15.1	threonine-phosphate decarboxylase	E	BRPE64_ACDS06540	677221	678216	-	331	chromosome 1	NC_021287.1
BRPE64_RS03120	5	63.9	74.9	0.21	11	cobalamin biosynthesis protein	H	BRPE64_ACDS06550	678218	679168	-	316	chromosome 1	NC_021287.1
BRPE64_RS03125	3	225.1	330.6	0.54	105.5	bifunctional adenosylcobinamide kinase/adenosylcobinamide-phosphate guanylyltransferase	H	BRPE64_ACDS06560	679176	679739	-	187	chromosome 1	NC_021287.1
BRPE64_RS03130	14	51	63.3	0.29	12.3	cobyric acid synthase	H	BRPE64_ACDS06570	679796	681280	+	494	chromosome 1	NC_021287.1
BRPE64_RS03135	3	32.3	36.5	0.15	4.2	PaaI family thioesterase	Q	BRPE64_ACDS06580	681274	681693	-	139	chromosome 1	NC_021287.1
BRPE64_RS03140	6	116.8	72	-0.66	-44.8	ParA family protein	N	BRPE64_ACDS06590	681955	682581	+	208	chromosome 1	NC_021287.1
BRPE64_RS03145	3	3.5	28.4	1.98	25	aspartate 1-decarboxylase	H	BRPE64_ACDS06600	682640	683026	-	128	chromosome 1	NC_021287.1
BRPE64_RS03150	9	0	0	0	0	pantoate--beta-alanine ligase	H	BRPE64_ACDS06610	683058	683891	-	277	chromosome 1	NC_021287.1
BRPE64_RS03155	8	0	0	0	0	segregation/condensation protein A	L	BRPE64_ACDS06620	683961	684788	-	275	chromosome 1	NC_021287.1
BRPE64_RS03160	1	0	7.4	1.31	7.4	DUF3460 family protein	#N/A	BRPE64_ACDS06630	684859	685044	-	61	chromosome 1	NC_021287.1
BRPE64_RS03165	2	14.5	15.8	0.09	1.3	hypothetical+protein	#N/A	0	685043	685345	+	100	chromosome 1	NC_021287.1
BRPE64_RS03170	30	233	208.6	-0.16	-24.4	outer membrane protein assembly factor	M	BRPE64_ACDS06640	685448	687235	+	595	chromosome 1	NC_021287.1
BRPE64_RS03175	17	90.8	103.7	0.18	13	DUF490 domain-containing protein	U	BRPE64_ACDS06650	687273	691421	+	1382	chromosome 1	NC_021287.1
BRPE64_RS03180	9	97.2	120.1	0.29	22.8	type 1 fimbrial protein	N	BRPE64_ACDS06670	691979	692527	+	182	chromosome 1	NC_021287.1
BRPE64_RS03185	3	81.4	68.6	-0.23	-12.8	hypothetical protein	#N/A	0	692530	692715	+	61	chromosome 1	NC_021287.1
BRPE64_RS03190	9	98.6	106.1	0.1	7.5	fimbria/pilus periplasmic chaperone	W	BRPE64_ACDS06680	692724	693467	+	247	chromosome 1	NC_021287.1
BRPE64_RS03195	49	131.8	151.8	0.2	20	fimbria/pilus outer membrane usher protein	NW	BRPE64_ACDS06690	693604	696402	+	932	chromosome 1	NC_021287.1
BRPE64_RS03200	3	178.3	218.8	0.29	40.4	type 1 fimbrial protein	N	BRPE64_ACDS06700	696497	697027	+	176	chromosome 1	NC_021287.1
BRPE64_RS03205	27	0	0	0	0	methionine--tRNA ligase	J	BRPE64_ACDS06710	697198	699315	-	705	chromosome 1	NC_021287.1
BRPE64_RS03210	8	168.7	162.2	-0.06	-6.5	OmpA family protein	M	BRPE64_ACDS06720	699711	700367	-	218	chromosome 1	NC_021287.1
BRPE64_RS03215	6	9.8	16.4	0.53	6.6	iron-sulfur cluster carrier protein ApbC	D	BRPE64_ACDS06730	700630	701718	+	362	chromosome 1	NC_021287.1
BRPE64_RS03220	5	67.9	71.2	0.06	3.3	superoxide dismutase family protein	P	BRPE64_ACDS06740	701855	702388	+	177	chromosome 1	NC_021287.1
BRPE64_RS03225	11	0.1	0	-0.04	-0.1	dCTP deaminase	F	BRPE64_ACDS06760	702561	703130	+	189	chromosome 1	NC_021287.1
BRPE64_RS03230	19	14.8	12.5	-0.18	-2.3	arginine/lysine/ornithine decarboxylase	E	BRPE64_ACDS06770	703248	705554	+	768	chromosome 1	NC_021287.1
BRPE64_RS03235	8	153.6	175	0.18	21.4	glutathione transferase GstA	O	BRPE64_ACDS06780	705628	706233	-	201	chromosome 1	NC_021287.1
BRPE64_RS03240	9	120.1	120.3	0	0.2	hypothetical protein	P	BRPE64_ACDS06790	706356	707285	-	309	chromosome 1	NC_021287.1
BRPE64_RS03245	11	0	0	0	0	argininosuccinate lyase	E	BRPE64_ACDS06800	707442	708845	-	467	chromosome 1	NC_021287.1
BRPE64_RS03250	6	251.4	191.3	-0.39	-60.2	helix-turn-helix domain-containing protein	K	BRPE64_ACDS06810	708925	709740	-	271	chromosome 1	NC_021287.1
BRPE64_RS03255	4	92.7	77.9	-0.24	-14.8	class I SAM-dependent methyltransferase	H	BRPE64_ACDS06820	709894	710658	+	254	chromosome 1	NC_021287.1
BRPE64_RS03260	26	0.5	0.6	0.01	0	phosphoenolpyruvate carboxylase	C	BRPE64_ACDS06830	710699	713785	-	1028	chromosome 1	NC_021287.1
BRPE64_RS03265	1	0	7.4	1.31	7.4	hypothetical+protein	#N/A	0	713798	713980	-	60	chromosome 1	NC_021287.1
BRPE64_RS03270	7	0	0	0	0	hydroxymethylbilane synthase	H	BRPE64_ACDS06850	714126	715133	+	335	chromosome 1	NC_021287.1
BRPE64_RS03275	8	41.8	41	-0.03	-0.8	fused uroporphyrinogen-III synthase HemD/membrane protein HemX	H	BRPE64_ACDS06860	715133	717247	+	704	chromosome 1	NC_021287.1
BRPE64_RS03280	9	47.3	59.9	0.31	12.6	heme biosynthesis protein HemY	S	BRPE64_ACDS06870	717244	718440	+	398	chromosome 1	NC_021287.1
BRPE64_RS03285	10	170.3	163.7	-0.06	-6.6	G-D-S-L family lipolytic protein	E	BRPE64_ACDS06880	718634	719863	+	409	chromosome 1	NC_021287.1
BRPE64_RS03290	2	43.2	31.5	-0.4	-11.6	rhodanese domain protein	P	BRPE64_ACDS06890	719920	720243	-	107	chromosome 1	NC_021287.1
BRPE64_RS03295	3	41.5	64.9	0.59	23.4	protein-L-isoaspartate O-methyltransferase	O	BRPE64_ACDS06900	720314	720967	-	217	chromosome 1	NC_021287.1
BRPE64_RS03300	7	185.8	237	0.34	51.2	trimeric intracellular cation channel family protein	S	BRPE64_ACDS06910	721093	721713	-	206	chromosome 1	NC_021287.1
BRPE64_RS03305	4	146.4	151.6	0.05	5.2	Smr protein/MutS2	L	BRPE64_ACDS06920	721703	722518	-	271	chromosome 1	NC_021287.1
BRPE64_RS03310	10	0	0	0	0	thioredoxin-disulfide reductase	O	BRPE64_ACDS06930	722776	723774	-	332	chromosome 1	NC_021287.1
BRPE64_RS03315	17	59.8	69.9	0.21	10.1	DNA translocase FtsK	D	BRPE64_ACDS06940	724158	726482	+	774	chromosome 1	NC_021287.1
BRPE64_RS03320	4	2.8	8.3	0.78	5.6	outer membrane lipoprotein chaperone LolA	M	BRPE64_ACDS06950	726552	727232	+	226	chromosome 1	NC_021287.1
BRPE64_RS03325	5	227.6	146.5	-0.62	-81.1	hypothetical protein	#N/A	BRPE64_ACDS06960	727251	727703	-	150	chromosome 1	NC_021287.1
BRPE64_RS03330	12	59.4	56.2	-0.07	-3.1	LysR family transcriptional regulator	K	BRPE64_ACDS06970	727966	728877	-	303	chromosome 1	NC_021287.1
BRPE64_RS03335	9	53.1	71.5	0.4	18.3	agmatinase	E	BRPE64_ACDS06980	729076	730041	+	321	chromosome 1	NC_021287.1
BRPE64_RS03340	12	57	49.7	-0.18	-7.3	putative hydroxymethylpyrimidine transporter CytX	F	BRPE64_ACDS06990	730043	731353	-	436	chromosome 1	NC_021287.1
BRPE64_RS03345	14	120.3	106.6	-0.17	-13.7	replication-associated recombination protein A	L	BRPE64_ACDS07010	731597	732913	+	438	chromosome 1	NC_021287.1
BRPE64_RS03350	12	0	0	0	0	serine--tRNA ligase	J	BRPE64_ACDS07020	733005	734303	+	432	chromosome 1	NC_021287.1
BRPE64_RS03355	3	0	0	0	0	old_locus_tag=BRPE64_AtRNA00070	-	BRPE64_AtRNA00070	734455	734545	+	30	chromosome 1	NC_021287.1
BRPE64_RS03360	3	144.7	157	0.11	12.3	hypothetical protein	#N/A	BRPE64_ACDS07030	734671	735021	-	116	chromosome 1	NC_021287.1
BRPE64_RS03365	3	111.8	104.4	-0.09	-7.4	hypothetical+protein	#N/A	0	735051	735299	-	82	chromosome 1	NC_021287.1
BRPE64_RS03370	11	265.6	268.1	0.01	2.5	type I methionyl aminopeptidase	J	BRPE64_ACDS07040	735292	736074	+	260	chromosome 1	NC_021287.1
BRPE64_RS03375	4	438.4	647.5	0.56	209	GNAT family N-acetyltransferase	J	BRPE64_ACDS07050	736247	736771	+	174	chromosome 1	NC_021287.1
BRPE64_RS03380	8	218.4	190.7	-0.19	-27.6	septum site-determining protein MinC	D	BRPE64_ACDS07060	736914	737699	+	261	chromosome 1	NC_021287.1
BRPE64_RS03385	8	98.7	150.2	0.58	51.5	septum site-determining protein MinD	D	BRPE64_ACDS07070	737775	738590	+	271	chromosome 1	NC_021287.1
BRPE64_RS03390	3	0	0	0	0	cell division topological specificity factor MinE	D	BRPE64_ACDS07080	738600	738854	+	84	chromosome 1	NC_021287.1
BRPE64_RS03395	2	47.4	47.3	0	-0.2	BcpO-related WXXGXW repeat protein	#N/A	BRPE64_ACDS07090	739221	739532	+	103	chromosome 1	NC_021287.1
BRPE64_RS03400	11	171.4	243.9	0.5	72.5	chloride channel protein	P	BRPE64_ACDS07110	739665	741050	-	461	chromosome 1	NC_021287.1
BRPE64_RS03405	1	20.7	22.2	0.08	1.5	hypothetical+protein	#N/A	BRPE64_ACDS07120	741336	741515	-	59	chromosome 1	NC_021287.1
BRPE64_RS03410	16	90.5	94.2	0.05	3.7	OpgC domain-containing protein	S	BRPE64_ACDS07130	741773	742984	+	403	chromosome 1	NC_021287.1
BRPE64_RS03415	9	233.6	272.7	0.22	39.1	MHS family MFS transporter	GEPR	BRPE64_ACDS07140	743009	744313	-	434	chromosome 1	NC_021287.1
BRPE64_RS03420	3	80.1	53.8	-0.54	-26.4	energy transducer TonB	M	BRPE64_ACDS07150	744622	745101	-	159	chromosome 1	NC_021287.1
BRPE64_RS03425	0	0	0	0	0	hypothetical+protein	#N/A	0	745489	745671	+	60	chromosome 1	NC_021287.1
BRPE64_RS03430	4	159.9	218.3	0.44	58.4	hypothetical protein	#N/A	BRPE64_ACDS07180	745708	746025	-	105	chromosome 1	NC_021287.1
BRPE64_RS03435	6	89.3	111.5	0.31	22.2	hypothetical protein	#N/A	0	747232	747426	+	64	chromosome 1	NC_021287.1
BRPE64_RS03440	11	86	92.4	0.1	6.4	DUF4279 domain-containing protein	#N/A	0	747440	747856	+	138	chromosome 1	NC_021287.1
BRPE64_RS03445	78	131.3	145.7	0.15	14.4	hypothetical+protein	#N/A	BRPE64_ACDS07200	749360	753748	+	1462	chromosome 1	NC_021287.1
BRPE64_RS03455	46	45.2	39.6	-0.17	-5.6	SMI1/KNR4 family protein	#N/A	0	754386	755552	-	388	chromosome 1	NC_021287.1
BRPE64_RS03460	28	131.9	139.9	0.08	8	MFS transporter	G	BRPE64_ACDS07220	756139	757419	-	426	chromosome 1	NC_021287.1
BRPE64_RS03465	19	166.2	172.3	0.05	6.1	ATP-grasp domain-containing protein	I	BRPE64_ACDS07230	757460	758707	-	415	chromosome 1	NC_021287.1
BRPE64_RS03470	20	168.5	190.9	0.18	22.5	iron-containing redox enzyme family protein	R	BRPE64_ACDS07240	758704	759771	-	355	chromosome 1	NC_021287.1
BRPE64_RS03475	36	116.4	121.1	0.05	4.7	pyridoxal-phosphate dependent enzyme	E	BRPE64_ACDS07250	759787	762060	-	757	chromosome 1	NC_021287.1
BRPE64_RS03480	6	37.9	50.4	0.37	12.4	hypothetical+protein	#N/A	#N/A	763473	763658	+	61	chromosome 1	NC_021287.1
BRPE64_RS03485	22	66.7	79.5	0.24	12.8	DUF1275 domain-containing protein	S	0	764590	765351	-	253	chromosome 1	NC_021287.1
BRPE64_RS03490	4	41.5	26	-0.59	-15.6	hypothetical+protein	#N/A	0	765909	766133	-	74	chromosome 1	NC_021287.1
BRPE64_RS03500	16	72.1	66.3	-0.11	-5.8	MBL fold metallo-hydrolase	R	0	767724	768428	-	234	chromosome 1	NC_021287.1
BRPE64_RS03505	9	79.1	67.4	-0.22	-11.7	hypothetical+protein	#N/A	0	768539	768922	-	127	chromosome 1	NC_021287.1
BRPE64_RS03510	28	96.7	96.2	-0.01	-0.5	cytochrome c oxidase subunit I	C	BRPE64_ACDS07280	769028	770626	+	532	chromosome 1	NC_021287.1
BRPE64_RS03515	12	45.7	45.7	0	0.1	YeeE/YedE family protein	R	0	771145	771579	+	144	chromosome 1	NC_021287.1
BRPE64_RS03520	7	78.8	81.3	0.04	2.5	YeeE/YedE family protein	R	0	771581	772027	+	148	chromosome 1	NC_021287.1
BRPE64_RS03525	4	181.4	195.6	0.11	14.2	hypothetical protein	#N/A	BRPE64_ACDS07290	772233	772460	-	75	chromosome 1	NC_021287.1
BRPE64_RS03535	27	89.5	78.1	-0.18	-11.4	voltage-gated chloride channel family protein	P	BRPE64_ACDS07310	772923	774227	-	434	chromosome 1	NC_021287.1
BRPE64_RS03540	15	61.3	59.8	-0.03	-1.5	molybdopterin-dependent oxidoreductase	C	BRPE64_ACDS07320	774552	775634	+	360	chromosome 1	NC_021287.1
BRPE64_RS03545	19	70.2	79.5	0.17	9.3	LysR family transcriptional regulator	K	BRPE64_ACDS07330	775621	776529	-	302	chromosome 1	NC_021287.1
BRPE64_RS03550	13	44.2	46.2	0.06	2	TDT family transporter	V	BRPE64_ACDS07340	776709	777791	+	360	chromosome 1	NC_021287.1
BRPE64_RS03555	7	124.5	115.7	-0.1	-8.8	uracil-DNA glycosylase	#N/A	0	777935	778522	+	195	chromosome 1	NC_021287.1
BRPE64_RS03565	36	76.6	71.6	-0.09	-5	YncE family protein	R	BRPE64_ACDS07360	779146	780624	+	492	chromosome 1	NC_021287.1
BRPE64_RS03570	4	56.3	43.6	-0.34	-12.8	hypothetical+protein	#N/A	BRPE64_ACDS07370	781309	781587	-	92	chromosome 1	NC_021287.1
BRPE64_RS03575	27	123.6	114.1	-0.11	-9.5	IS21 family transposase	X	BRPE64_ACDS07390	782042	783565	+	507	chromosome 1	NC_021287.1
BRPE64_RS03580	9	60.1	56	-0.09	-4	ATP-binding protein	L	0	783578	784345	+	255	chromosome 1	NC_021287.1
BRPE64_RS03590	1	10	5.6	-0.51	-4.5	hypothetical+protein	#N/A	0	785883	786095	-	70	chromosome 1	NC_021287.1
BRPE64_RS03595	4	223.9	230.8	0.04	6.9	hypothetical+protein	#N/A	0	786141	786371	-	76	chromosome 1	NC_021287.1
BRPE64_RS03600	12	23.5	23.8	0.01	0.3	hypothetical+protein	#N/A	0	787020	787274	-	84	chromosome 1	NC_021287.1
BRPE64_RS03605	13	74.8	83.3	0.15	8.5	hypothetical protein	TK	0	788120	788785	-	221	chromosome 1	NC_021287.1
BRPE64_RS03610	42	133.4	132.6	-0.01	-0.8	DUF927 domain-containing protein	X	BRPE64_ACDS07430	789355	792147	-	930	chromosome 1	NC_021287.1
BRPE64_RS03615	1	13	13	0	0	hypothetical protein	#N/A	0	792144	792479	-	111	chromosome 1	NC_021287.1
BRPE64_RS03620	4	98.3	80.6	-0.27	-17.6	hypothetical protein	#N/A	BRPE64_ACDS07450	792476	792706	-	76	chromosome 1	NC_021287.1
BRPE64_RS03625	4	107.5	87.1	-0.29	-20.4	hypothetical protein	#N/A	BRPE64_ACDS07460	792703	792933	-	76	chromosome 1	NC_021287.1
BRPE64_RS03630	7	37	19.1	-0.8	-17.9	hypothetical protein	#N/A	0	792926	793354	-	142	chromosome 1	NC_021287.1
BRPE64_RS03635	0	0	0	0	0	hypothetical+protein	#N/A	0	793347	793526	-	59	chromosome 1	NC_021287.1
BRPE64_RS03640	0	0	0	0	0	transcriptional regulator	KX	0	793877	794086	-	69	chromosome 1	NC_021287.1
BRPE64_RS03645	18	211.1	172.1	-0.29	-39	hypothetical protein	#N/A	0	794222	795007	-	261	chromosome 1	NC_021287.1
BRPE64_RS03650	22	299.3	287.8	-0.06	-11.5	site-specific integrase	LX	BRPE64_ACDS07470	795099	796343	-	414	chromosome 1	NC_021287.1
BRPE64_RS03655	1	0	0	0	0	old_locus_tag=BRPE64_AtRNA00080	-	BRPE64_AtRNA00080	796585	796674	-	29	chromosome 1	NC_021287.1
BRPE64_RS03660	12	91.1	94.7	0.05	3.6	MFS transporter	G	BRPE64_ACDS07480	796720	797943	-	407	chromosome 1	NC_021287.1
BRPE64_RS03665	11	117.4	109.9	-0.09	-7.5	oxygen-independent coproporphyrinogen III oxidase-like protein	H	BRPE64_ACDS07490	797940	799166	-	408	chromosome 1	NC_021287.1
BRPE64_RS03670	7	142.8	155.5	0.12	12.7	RdgB/HAM1 family non-canonical purine NTP pyrophosphatase	F	BRPE64_ACDS07500	799163	799789	-	208	chromosome 1	NC_021287.1
BRPE64_RS03675	7	74	59.9	-0.29	-14.2	ribonuclease PH	J	BRPE64_ACDS07510	799782	800540	-	252	chromosome 1	NC_021287.1
BRPE64_RS03680	6	1.5	3.4	0.38	1.9	YicC family protein	S	BRPE64_ACDS07530	800827	801780	+	317	chromosome 1	NC_021287.1
BRPE64_RS03685	7	0	0	0	0	guanylate kinase	F	BRPE64_ACDS07540	801790	802464	+	224	chromosome 1	NC_021287.1
BRPE64_RS03690	2	0	0	0	0	DNA-directed RNA polymerase subunit omega	K	BRPE64_ACDS07550	802535	802738	+	67	chromosome 1	NC_021287.1
BRPE64_RS03695	27	5.8	7.4	0.2	1.6	bifunctional (p)ppGpp synthetase/guanosine-3\\',5\\'-bis(diphosphate) 3\\'-pyrophosphohydrolase	TK	BRPE64_ACDS07560	802884	805208	+	774	chromosome 1	NC_021287.1
BRPE64_RS03700	1	45.9	24.1	-0.81	-21.8	DUF2591 family protein	#N/A	BRPE64_ACDS07570	805266	805757	+	163	chromosome 1	NC_021287.1
BRPE64_RS03705	4	0.6	1.4	0.19	0.8	old_locus_tag=BRPE64_AtRNA00090	-	BRPE64_AtRNA00090	805826	805902	-	25	chromosome 1	NC_021287.1
BRPE64_RS03710	4	0	0	0	0	old_locus_tag=BRPE64_AtRNA00100	-	BRPE64_AtRNA00100	805987	806063	-	25	chromosome 1	NC_021287.1
BRPE64_RS03715	7	325.9	275.2	-0.24	-50.8	transcription elongation factor GreB	K	BRPE64_ACDS07580	806214	806768	+	184	chromosome 1	NC_021287.1
BRPE64_RS03720	20	17.6	21.8	0.25	4.2	porin	M	BRPE64_ACDS07590	806860	808017	-	385	chromosome 1	NC_021287.1
BRPE64_RS03725	3	223.6	207	-0.11	-16.6	hypothetical+protein	#N/A	0	808537	808779	-	80	chromosome 1	NC_021287.1
BRPE64_RS03730	9	64.4	52.7	-0.27	-11.7	DNA polymerase III subunit epsilon	L	BRPE64_ACDS07620	809473	810618	+	381	chromosome 1	NC_021287.1
BRPE64_RS03735	2	25.7	42.6	0.64	17	chorismate mutase	E	BRPE64_ACDS07630	810640	811242	-	200	chromosome 1	NC_021287.1
BRPE64_RS03745	3	0	0	0	0	old_locus_tag=BRPE64_AtRNA00110	-	BRPE64_AtRNA00110	812313	812388	-	25	chromosome 1	NC_021287.1
BRPE64_RS03750	12	139.9	171.3	0.28	31.5	class 1 fructose-bisphosphatase	G	BRPE64_ACDS07650	812442	813461	-	339	chromosome 1	NC_021287.1
BRPE64_RS03755	31	191.3	241.4	0.33	50.1	aminopeptidase N	E	BRPE64_ACDS07660	813634	816351	-	905	chromosome 1	NC_021287.1
BRPE64_RS03760	18	206.9	221.3	0.09	14.4	DUF4136 domain-containing protein	#N/A	BRPE64_ACDS07670	816585	817310	+	241	chromosome 1	NC_021287.1
BRPE64_RS03765	7	309.8	314.9	0.02	5	CDP-alcohol phosphatidyltransferase family protein	I	0	817529	818224	+	231	chromosome 1	NC_021287.1
BRPE64_RS03770	18	174	199.1	0.19	25.1	2OG-Fe(II) oxygenase	L	BRPE64_ACDS07700	818221	819051	+	276	chromosome 1	NC_021287.1
BRPE64_RS03775	6	84	64	-0.37	-20.1	flippase-like domain-containing protein	S	BRPE64_ACDS07710	819048	820064	+	338	chromosome 1	NC_021287.1
BRPE64_RS03780	4	107.2	152.5	0.49	45.3	phosphocholine cytidylyltransferase family protein	I	BRPE64_ACDS07720	820089	820886	+	265	chromosome 1	NC_021287.1
BRPE64_RS03785	14	116.6	111.6	-0.06	-5	phosphoenolpyruvate mutase	JM	BRPE64_ACDS07730	820883	822589	+	568	chromosome 1	NC_021287.1
BRPE64_RS03790	6	115	93.9	-0.28	-21	phosphonopyruvate decarboxylase	EH	BRPE64_ACDS07740	822582	823748	+	388	chromosome 1	NC_021287.1
BRPE64_RS03795	15	101.6	89.1	-0.18	-12.5	2-aminoethylphosphonate aminotransferase	EF	BRPE64_ACDS07750	823748	824812	+	354	chromosome 1	NC_021287.1
BRPE64_RS03800	5	55.9	60.4	0.1	4.5	hypothetical protein	#N/A	BRPE64_ACDS07760	824825	825268	-	147	chromosome 1	NC_021287.1
BRPE64_RS03805	11	243.2	227.3	-0.1	-15.9	guanine deaminase	FR	BRPE64_ACDS07770	825427	826755	-	442	chromosome 1	NC_021287.1
BRPE64_RS03810	8	172.7	145.1	-0.24	-27.6	NCS2 family permease	F	BRPE64_ACDS07780	826781	828151	-	456	chromosome 1	NC_021287.1
BRPE64_RS03815	12	237.8	210.7	-0.17	-27	adenosine deaminase	F	BRPE64_ACDS07790	828159	829181	-	340	chromosome 1	NC_021287.1
BRPE64_RS03820	4	85.5	86.7	0.02	1.2	xanthine dehydrogenase accessory protein XdhC	O	BRPE64_ACDS07800	829220	830242	-	340	chromosome 1	NC_021287.1
BRPE64_RS03825	23	112.7	115.3	0.03	2.6	xanthine dehydrogenase molybdopterin binding subunit	F	BRPE64_ACDS07810	830287	832659	-	790	chromosome 1	NC_021287.1
BRPE64_RS03830	14	152.7	138	-0.14	-14.8	xanthine dehydrogenase small subunit	F	BRPE64_ACDS07820	832656	834188	-	510	chromosome 1	NC_021287.1
BRPE64_RS03835	5	47.9	61.2	0.32	13.3	disulfide bond formation protein B	O	BRPE64_ACDS07830	834471	834989	-	172	chromosome 1	NC_021287.1
BRPE64_RS03840	9	194.4	237.3	0.28	42.9	amidase	J	BRPE64_ACDS07840	835144	836523	-	459	chromosome 1	NC_021287.1
BRPE64_RS03845	14	303.5	302.3	-0.01	-1.2	oxygen-independent coproporphyrinogen III oxidase	H	BRPE64_ACDS07850	836724	838106	-	460	chromosome 1	NC_021287.1
BRPE64_RS03850	1	146.9	76	-0.91	-70.9	zinc/iron-chelating+domain-containing+protein	R	0	838285	838602	+	105	chromosome 1	NC_021287.1
BRPE64_RS03855	9	59.4	47.2	-0.3	-12.2	DUF1439 domain-containing protein	#N/A	BRPE64_ACDS07870	838685	839278	+	197	chromosome 1	NC_021287.1
BRPE64_RS03860	8	25.1	30.1	0.22	5	undecaprenyl-diphosphate phosphatase	I	BRPE64_ACDS07880	839341	840174	+	277	chromosome 1	NC_021287.1
BRPE64_RS03865	7	148.9	133.5	-0.15	-15.5	tRNA (guanosine(46)-N7)-methyltransferase TrmB	J	BRPE64_ACDS07890	840242	841000	-	252	chromosome 1	NC_021287.1
BRPE64_RS03870	5	303.7	267.7	-0.18	-36.1	old_locus_tag=BRPE64_AtRNA00120	-	BRPE64_AtRNA00120	841090	841164	-	24	chromosome 1	NC_021287.1
BRPE64_RS03875	4	281.3	268.8	-0.06	-12.5	YggT family protein	S	BRPE64_ACDS07900	841224	841784	-	186	chromosome 1	NC_021287.1
BRPE64_RS03880	15	157.3	169.6	0.1	12.2	hypothetical protein	#N/A	BRPE64_ACDS07930	843139	843453	+	104	chromosome 1	NC_021287.1
BRPE64_RS03885	11	126	115.4	-0.12	-10.5	threo-3-hydroxy-L-aspartate ammonia-lyase	E	BRPE64_ACDS07940	843588	844553	+	321	chromosome 1	NC_021287.1
BRPE64_RS03890	1	85.4	122.4	0.49	37	LysE family transporter	E	BRPE64_ACDS07950	844566	845234	-	222	chromosome 1	NC_021287.1
BRPE64_RS03895	7	239.7	159.7	-0.57	-80	asparaginase	E	BRPE64_ACDS07960	845237	846244	-	335	chromosome 1	NC_021287.1
BRPE64_RS03900	19	15.1	13.3	-0.14	-1.8	UbiD family decarboxylase	H	BRPE64_ACDS07970	846241	847866	-	541	chromosome 1	NC_021287.1
BRPE64_RS03905	6	118.9	89.6	-0.39	-29.3	lytic transglycosylase domain-containing protein	M	BRPE64_ACDS07980	848464	849630	+	388	chromosome 1	NC_021287.1
BRPE64_RS03910	15	125.3	114.6	-0.12	-10.7	pyridoxal phosphate-dependent aminotransferase	E	BRPE64_ACDS07990	849720	850913	-	397	chromosome 1	NC_021287.1
BRPE64_RS03915	4	0	0	0	0	transcription antitermination factor NusB	K	BRPE64_ACDS08000	850914	851351	-	145	chromosome 1	NC_021287.1
BRPE64_RS03920	1	0	9.3	1.51	9.3	6,7-dimethyl-8-ribityllumazine synthase	H	BRPE64_ACDS08010	851348	851863	-	171	chromosome 1	NC_021287.1
BRPE64_RS03925	7	0.3	0	-0.08	-0.3	bifunctional 3,4-dihydroxy-2-butanone-4-phosphate synthase/GTP cyclohydrolase II	H	BRPE64_ACDS08020	851955	853118	-	387	chromosome 1	NC_021287.1
BRPE64_RS03930	6	0	0	0	0	riboflavin synthase	H	BRPE64_ACDS08030	853282	853896	-	204	chromosome 1	NC_021287.1
BRPE64_RS03935	4	0	0	0	0	bifunctional diaminohydroxyphosphoribosylaminopyrimidine deaminase/5-amino-6-(5-phosphoribosylamino)uracil reductase RibD	H	BRPE64_ACDS08040	853928	855049	-	373	chromosome 1	NC_021287.1
BRPE64_RS03940	13	0	0	0	0	glutamate-1-semialdehyde 2,1-aminomutase	H	BRPE64_ACDS08050	855068	856351	-	427	chromosome 1	NC_021287.1
BRPE64_RS03945	3	103.2	133.5	0.36	30.3	hypothetical protein	V	BRPE64_ACDS08060	856517	856993	-	158	chromosome 1	NC_021287.1
BRPE64_RS03950	13	173.1	205.5	0.24	32.3	Bcr/CflA family multidrug efflux MFS transporter	G	BRPE64_ACDS08070	857185	858396	+	403	chromosome 1	NC_021287.1
BRPE64_RS03955	22	71.4	90.4	0.32	19	S9 family peptidase	E	BRPE64_ACDS08080	858398	860509	-	703	chromosome 1	NC_021287.1
BRPE64_RS03960	10	1	7.4	1.06	6.5	sn-glycerol-3-phosphate ABC transporter ATP-binding protein UgpC	E	BRPE64_ACDS08090	860619	861737	-	372	chromosome 1	NC_021287.1
BRPE64_RS03965	7	1.2	13	1.53	11.8	carbohydrate ABC transporter permease	G	BRPE64_ACDS08100	861787	862632	-	281	chromosome 1	NC_021287.1
BRPE64_RS03970	9	2.4	15.7	1.49	13.3	sugar ABC transporter permease	G	BRPE64_ACDS08110	862634	863572	-	312	chromosome 1	NC_021287.1
BRPE64_RS03975	11	4.9	39.4	2.17	34.5	carbohydrate ABC transporter substrate-binding protein	G	BRPE64_ACDS08120	863764	865017	-	417	chromosome 1	NC_021287.1
BRPE64_RS03980	18	2.3	18.8	1.7	16.5	glucose-6-phosphate dehydrogenase	G	BRPE64_ACDS08130	865641	867101	+	486	chromosome 1	NC_021287.1
BRPE64_RS03985	7	0.6	7.7	1.17	7	6-phosphogluconolactonase	G	BRPE64_ACDS08140	867246	867965	+	239	chromosome 1	NC_021287.1
BRPE64_RS03990	13	0.8	11.4	1.51	10.7	bifunctional transcriptional regulator/glucokinase	G	BRPE64_ACDS08150	867946	869868	+	640	chromosome 1	NC_021287.1
BRPE64_RS03995	16	134.6	104.6	-0.35	-30	porin	M	BRPE64_ACDS08160	870057	871193	-	378	chromosome 1	NC_021287.1
BRPE64_RS04000	21	84.9	89.7	0.07	4.8	porin	M	BRPE64_ACDS08170	871529	872677	-	382	chromosome 1	NC_021287.1
BRPE64_RS04005	4	124	125.6	0.02	1.6	ATP-binding cassette domain-containing protein	E	BRPE64_ACDS08190	873234	874013	-	259	chromosome 1	NC_021287.1
BRPE64_RS04010	17	478.8	493.7	0.04	14.9	ABC transporter permease	E	BRPE64_ACDS08200	874050	874763	-	237	chromosome 1	NC_021287.1
BRPE64_RS04015	9	154.8	171.4	0.14	16.6	histidine ABC transporter permease HisQ	E	BRPE64_ACDS08210	874779	875465	-	228	chromosome 1	NC_021287.1
BRPE64_RS04020	4	206.7	142.7	-0.52	-64	hypothetical+protein	#N/A	BRPE64_ACDS08220	875712	875894	+	60	chromosome 1	NC_021287.1
BRPE64_RS04025	6	293.9	217.8	-0.42	-76.1	pirin family protein	R	BRPE64_ACDS08230	875956	876654	+	232	chromosome 1	NC_021287.1
BRPE64_RS04030	1	83.2	63	-0.37	-20.2	periplasmic heavy metal sensor	#N/A	BRPE64_ACDS08240	876734	877315	-	193	chromosome 1	NC_021287.1
BRPE64_RS04035	4	82.7	67.7	-0.27	-15	response regulator	TK	BRPE64_ACDS08250	877571	878293	+	240	chromosome 1	NC_021287.1
BRPE64_RS04040	12	55.4	69.2	0.3	13.8	HAMP domain-containing protein	T	BRPE64_ACDS08260	878277	879617	+	446	chromosome 1	NC_021287.1
BRPE64_RS04045	5	281.9	373.4	0.4	91.5	hypothetical protein	#N/A	BRPE64_ACDS08270	879651	879914	-	87	chromosome 1	NC_021287.1
BRPE64_RS04050	18	95	99.5	0.06	4.5	sensor domain-containing diguanylate cyclase	TK	BRPE64_ACDS08280	880022	881707	-	561	chromosome 1	NC_021287.1
BRPE64_RS04055	17	0	0	0	0	ABC transporter permease subunit	P	BRPE64_ACDS08290	882440	884203	+	587	chromosome 1	NC_021287.1
BRPE64_RS04060	7	3.6	0.8	-0.56	-2.8	ATP-binding cassette domain-containing protein	P	BRPE64_ACDS08300	884225	885571	+	448	chromosome 1	NC_021287.1
BRPE64_RS04065	1	4.3	22.2	1.55	17.9	hypothetical protein	#N/A	BRPE64_ACDS08320	885696	886220	-	174	chromosome 1	NC_021287.1
BRPE64_RS04070	8	103.5	142.3	0.44	38.8	hypothetical protein	#N/A	BRPE64_ACDS08330	886217	886771	-	184	chromosome 1	NC_021287.1
BRPE64_RS04075	10	151.6	136.6	-0.15	-15	sigma-54-dependent Fis family transcriptional regulator	T	BRPE64_ACDS08340	887078	888145	-	355	chromosome 1	NC_021287.1
BRPE64_RS04080	4	422.7	407.4	-0.05	-15.3	hypothetical protein	#N/A	BRPE64_ACDS08350	888759	889106	+	115	chromosome 1	NC_021287.1
BRPE64_RS04085	2	69	128.8	0.85	59.8	DUF883 domain-containing protein	J	BRPE64_ACDS08360	889200	889517	+	105	chromosome 1	NC_021287.1
BRPE64_RS04090	1	26.6	31.5	0.21	4.9	hypothetical protein	#N/A	BRPE64_ACDS08370	889644	889877	+	77	chromosome 1	NC_021287.1
BRPE64_RS04095	12	149.2	130.4	-0.19	-18.8	sigma-54-dependent Fis family transcriptional regulator	T	BRPE64_ACDS08390	890224	891627	+	467	chromosome 1	NC_021287.1
BRPE64_RS04100	1	229.3	205.8	-0.15	-23.5	hypothetical protein	#N/A	BRPE64_ACDS08400	891872	892078	+	68	chromosome 1	NC_021287.1
BRPE64_RS04105	1	38.6	55.6	0.47	17	hypothetical protein	#N/A	BRPE64_ACDS08410	892299	892535	+	78	chromosome 1	NC_021287.1
BRPE64_RS04110	21	254	276	0.12	22	alpha,alpha-trehalose-phosphate synthase (UDP-forming)	G	BRPE64_ACDS08420	892728	894179	+	483	chromosome 1	NC_021287.1
BRPE64_RS04115	5	13.8	10.4	-0.29	-3.4	hypothetical protein	#N/A	BRPE64_ACDS08430	894324	894671	+	115	chromosome 1	NC_021287.1
BRPE64_RS04120	5	57.7	47.5	-0.26	-10.2	YihY/virulence factor BrkB family protein	S	BRPE64_ACDS08440	894795	895706	+	303	chromosome 1	NC_021287.1
BRPE64_RS04125	11	280.8	224.3	-0.32	-56.5	RNA polymerase factor sigma-54	K	BRPE64_ACDS08450	895848	897374	-	508	chromosome 1	NC_021287.1
BRPE64_RS04130	2	142	120.5	-0.23	-21.5	BON domain-containing protein	S	BRPE64_ACDS08460	897842	898180	+	112	chromosome 1	NC_021287.1
BRPE64_RS04135	1	116.5	183.5	0.63	67.1	hypothetical protein	#N/A	BRPE64_ACDS08470	898507	898740	+	77	chromosome 1	NC_021287.1
BRPE64_RS04140	5	71.8	81.9	0.18	10.2	PA2169 family four-helix-bundle protein	P	BRPE64_ACDS08480	898844	899296	-	150	chromosome 1	NC_021287.1
BRPE64_RS04145	7	186.6	162.3	-0.2	-24.3	hypothetical protein	#N/A	0	899525	899764	+	79	chromosome 1	NC_021287.1
BRPE64_RS04150	6	109	97	-0.16	-12	hypothetical protein	#N/A	BRPE64_ACDS08500	899857	900441	-	194	chromosome 1	NC_021287.1
BRPE64_RS04155	2	153.5	202.1	0.39	48.6	DUF1488 domain-containing protein	#N/A	BRPE64_ACDS08510	900518	900874	-	118	chromosome 1	NC_021287.1
BRPE64_RS04160	5	338.5	311.1	-0.12	-27.4	DUF4142 domain-containing protein	S	BRPE64_ACDS08520	900871	901434	-	187	chromosome 1	NC_021287.1
BRPE64_RS04165	4	32.4	44	0.39	11.6	type 1 glutamine amidotransferase	R	BRPE64_ACDS08530	901479	902030	-	183	chromosome 1	NC_021287.1
BRPE64_RS04170	9	259.6	256.7	-0.02	-2.9	MFS transporter	GEPR	BRPE64_ACDS08540	902180	903547	-	455	chromosome 1	NC_021287.1
BRPE64_RS04175	5	321.4	356.3	0.15	34.9	YbhB/YbcL family Raf kinase inhibitor-like protein	R	BRPE64_ACDS08550	903657	904160	-	167	chromosome 1	NC_021287.1
BRPE64_RS04180	9	170.8	166.4	-0.04	-4.4	sensor domain-containing diguanylate cyclase	T	BRPE64_ACDS08560	904446	905957	+	503	chromosome 1	NC_021287.1
BRPE64_RS04185	2	774.4	685.9	-0.17	-88.4	hypothetical protein	#N/A	BRPE64_ACDS08570	905954	906355	-	133	chromosome 1	NC_021287.1
BRPE64_RS04190	8	321.6	347.6	0.11	26	TetR/AcrR family transcriptional regulator	K	BRPE64_ACDS08580	906484	907164	+	226	chromosome 1	NC_021287.1
BRPE64_RS04195	11	248.3	249.6	0.01	1.3	shikimate dehydrogenase	E	BRPE64_ACDS08590	907250	908107	-	285	chromosome 1	NC_021287.1
BRPE64_RS04200	21	123.2	125.3	0.02	2.1	sugar phosphate isomerase/epimerase and 4-hydroxyphenylpyruvate domain-containing protein	G	BRPE64_ACDS08600	908611	910506	+	631	chromosome 1	NC_021287.1
BRPE64_RS04205	4	164.8	130.2	-0.33	-34.6	hypothetical protein	#N/A	BRPE64_ACDS08620	910760	911074	-	104	chromosome 1	NC_021287.1
BRPE64_RS04210	3	3.1	24.1	1.85	21	old_locus_tag=BRPE64_AtRNA00130	-	BRPE64_AtRNA00130	911247	911321	+	24	chromosome 1	NC_021287.1
BRPE64_RS04215	9	99.7	97.4	-0.03	-2.3	DUF4239 domain-containing protein	#N/A	BRPE64_ACDS08630	911446	912246	+	266	chromosome 1	NC_021287.1
BRPE64_RS04220	2	65	83.4	0.34	18.4	class I SAM-dependent methyltransferase	H	BRPE64_ACDS08640	912246	912998	+	250	chromosome 1	NC_021287.1
BRPE64_RS04225	2	42.9	56.5	0.36	13.7	rubredoxin	C	BRPE64_ACDS08650	913024	913206	-	60	chromosome 1	NC_021287.1
BRPE64_RS04230	4	85.2	78.3	-0.11	-6.8	DUF4399 domain-containing protein	C	BRPE64_ACDS08660	913448	913858	+	136	chromosome 1	NC_021287.1
BRPE64_RS04235	10	126.3	122.7	-0.04	-3.6	ATP-binding cassette domain-containing protein	R	BRPE64_ACDS08670	914020	915954	+	644	chromosome 1	NC_021287.1
BRPE64_RS04240	14	1.4	4.2	0.53	2.8	type IIA DNA topoisomerase subunit B	L	BRPE64_ACDS08680	916210	918189	+	659	chromosome 1	NC_021287.1
BRPE64_RS04245	17	1.1	5.5	0.79	4.4	DNA topoisomerase IV subunit A	L	BRPE64_ACDS08690	918228	920546	+	772	chromosome 1	NC_021287.1
BRPE64_RS04250	4	63.4	53.8	-0.22	-9.7	hypothetical protein	S	BRPE64_ACDS08700	920736	921194	+	152	chromosome 1	NC_021287.1
BRPE64_RS04255	28	70.5	90.6	0.34	20.1	EAL domain-containing protein	T	BRPE64_ACDS08710	921195	923624	-	809	chromosome 1	NC_021287.1
BRPE64_RS04260	6	157.9	136.9	-0.2	-21	hypothetical+protein	#N/A	BRPE64_ACDS08720	923621	923968	-	115	chromosome 1	NC_021287.1
BRPE64_RS04265	8	74.7	55.8	-0.39	-18.9	PhzF family phenazine biosynthesis protein	R	BRPE64_ACDS08730	924075	924965	-	296	chromosome 1	NC_021287.1
BRPE64_RS04270	4	197.4	213.2	0.11	15.8	RidA family protein	V	BRPE64_ACDS08740	925054	925515	-	153	chromosome 1	NC_021287.1
BRPE64_RS04275	12	114.7	128.8	0.16	14.2	PLP-dependent aminotransferase family protein	KE	BRPE64_ACDS08750	925580	926776	-	398	chromosome 1	NC_021287.1
BRPE64_RS04280	5	110.3	150.2	0.43	39.9	DMT family transporter	GER	BRPE64_ACDS08760	926882	927832	-	316	chromosome 1	NC_021287.1
BRPE64_RS04285	2	46.7	65.8	0.45	19.1	VOC family protein	Q	BRPE64_ACDS08770	927861	928658	-	265	chromosome 1	NC_021287.1
BRPE64_RS04290	17	123.2	132.1	0.1	8.9	PLP-dependent aminotransferase family protein	KE	BRPE64_ACDS08780	928848	930323	+	491	chromosome 1	NC_021287.1
BRPE64_RS04295	13	135.7	156.9	0.2	21.1	hypothetical protein	UXR	BRPE64_ACDS08790	930320	930892	-	190	chromosome 1	NC_021287.1
BRPE64_RS04300	19	185.4	212.9	0.19	27.5	molecular chaperone HtpG	O	BRPE64_ACDS08810	931068	932972	+	634	chromosome 1	NC_021287.1
BRPE64_RS04305	4	42	32.9	-0.31	-9.1	hypothetical protein	#N/A	BRPE64_ACDS08820	933031	933288	-	85	chromosome 1	NC_021287.1
BRPE64_RS04310	21	136	119.9	-0.18	-16.1	tetratricopeptide repeat protein	R	BRPE64_ACDS08830	933379	935157	-	592	chromosome 1	NC_021287.1
BRPE64_RS04315	2	70.6	76	0.1	5.4	chaperone+protein+HtpG	O	#N/A	935628	935828	+	66	chromosome 1	NC_021287.1
BRPE64_RS04320	23	145.2	150.4	0.05	5.2	tetratricopeptide repeat protein	R	BRPE64_ACDS08860	935852	937630	-	592	chromosome 1	NC_021287.1
BRPE64_RS04325	6	314.6	287.3	-0.13	-27.2	chorismate lyase	H	BRPE64_ACDS08870	937802	938443	+	213	chromosome 1	NC_021287.1
BRPE64_RS04330	6	152.4	102.3	-0.55	-50.2	DNA-deoxyinosine glycosylase	L	BRPE64_ACDS08880	938440	938946	+	168	chromosome 1	NC_021287.1
BRPE64_RS04335	7	201.1	189.6	-0.08	-11.5	hypothetical protein	E	BRPE64_ACDS08890	938915	939823	+	302	chromosome 1	NC_021287.1
BRPE64_RS04340	6	402.3	412.2	0.03	9.9	DUF3311 domain-containing protein	#N/A	0	940045	940302	+	85	chromosome 1	NC_021287.1
BRPE64_RS04345	26	173.6	172.1	-0.01	-1.6	sodium:solute symporter	E	BRPE64_ACDS08910	940302	941852	+	516	chromosome 1	NC_021287.1
BRPE64_RS04350	11	96.9	96.2	-0.01	-0.6	FUSC family protein	S	BRPE64_ACDS08920	942052	943113	+	353	chromosome 1	NC_021287.1
BRPE64_RS04355	2	93.6	148.3	0.64	54.8	VOC family protein	R	BRPE64_ACDS08930	943144	943572	-	142	chromosome 1	NC_021287.1
BRPE64_RS04360	8	0	0	0	0	transaldolase	G	BRPE64_ACDS08940	943748	944701	-	317	chromosome 1	NC_021287.1
BRPE64_RS04365	10	115.9	117.3	0.02	1.4	benzoate/H(+) symporter BenE family transporter	Q	BRPE64_ACDS08960	944947	946152	-	401	chromosome 1	NC_021287.1
BRPE64_RS04370	13	204.8	209.5	0.03	4.7	VWA domain-containing protein	S	BRPE64_ACDS08970	946173	947348	-	391	chromosome 1	NC_021287.1
BRPE64_RS04375	7	214.1	185.1	-0.2	-29	GNAT family N-acetyltransferase	JO	BRPE64_ACDS08980	947374	947964	-	196	chromosome 1	NC_021287.1
BRPE64_RS04380	8	451.3	431.7	-0.06	-19.5	MoxR family ATPase	R	BRPE64_ACDS08990	948004	948846	-	280	chromosome 1	NC_021287.1
BRPE64_RS04385	8	88.1	105.2	0.24	17.1	cytochrome c	C	BRPE64_ACDS09000	949255	949620	+	121	chromosome 1	NC_021287.1
BRPE64_RS04390	6	348.4	361.8	0.05	13.4	c-type cytochrome	C	BRPE64_ACDS09010	949682	950062	+	126	chromosome 1	NC_021287.1
BRPE64_RS04395	3	20.6	17.3	-0.2	-3.3	DUF1841 family protein	#N/A	BRPE64_ACDS09020	950165	950596	-	143	chromosome 1	NC_021287.1
BRPE64_RS04400	8	86.4	85.7	-0.01	-0.6	endonuclease III	L	BRPE64_ACDS09030	950673	951317	-	214	chromosome 1	NC_021287.1
BRPE64_RS04405	6	127.2	106.9	-0.24	-20.3	electron transport complex subunit RsxB	C	BRPE64_ACDS09040	951342	952193	-	283	chromosome 1	NC_021287.1
BRPE64_RS04410	14	334.8	281.8	-0.24	-53	TetR/AcrR family transcriptional regulator	K	BRPE64_ACDS09050	952580	953212	+	210	chromosome 1	NC_021287.1
BRPE64_RS04415	18	143.3	169.8	0.24	26.6	polyhydroxyalkanoate depolymerase	I	BRPE64_ACDS09060	953331	954602	-	423	chromosome 1	NC_021287.1
BRPE64_RS04420	20	184.1	204.7	0.15	20.6	glycoside hydrolase family 15 protein	G	BRPE64_ACDS09070	954977	956848	-	623	chromosome 1	NC_021287.1
BRPE64_RS04425	2	15.9	23.2	0.43	7.3	hypothetical+protein	#N/A	BRPE64_ACDS09080	956867	957046	+	59	chromosome 1	NC_021287.1
BRPE64_RS04430	1	31.2	85.3	1.32	54.1	hypothetical protein	#N/A	BRPE64_ACDS09090	957299	957547	+	82	chromosome 1	NC_021287.1
BRPE64_RS04435	23	194.1	245.4	0.33	51.3	lactonase family protein	G	BRPE64_ACDS09120	958081	959409	+	442	chromosome 1	NC_021287.1
BRPE64_RS04440	7	186.1	198.9	0.09	12.8	hypothetical protein	P	BRPE64_ACDS09140	959551	960600	+	349	chromosome 1	NC_021287.1
BRPE64_RS04445	19	132.5	146.4	0.14	13.9	DNA translocase FtsK	D	BRPE64_ACDS09150	960617	964219	-	1200	chromosome 1	NC_021287.1
BRPE64_RS04450	5	209.3	198.7	-0.07	-10.6	META domain-containing protein	O	0	964411	964977	-	188	chromosome 1	NC_021287.1
BRPE64_RS04455	8	148.5	129.1	-0.2	-19.5	formate-dependent phosphoribosylglycinamide formyltransferase	F	BRPE64_ACDS09180	965321	966583	+	420	chromosome 1	NC_021287.1
BRPE64_RS04460	7	146.7	132.2	-0.15	-14.6	MliC family protein	M	BRPE64_ACDS09200	966837	967193	+	118	chromosome 1	NC_021287.1
BRPE64_RS04465	7	143.6	118.6	-0.27	-25	DEAD/DEAH box helicase	L	BRPE64_ACDS09210	967781	969268	+	495	chromosome 1	NC_021287.1
BRPE64_RS04470	8	54.8	70.9	0.35	16.2	tRNA glutamyl-Q(34) synthetase GluQRS	J	BRPE64_ACDS09220	969347	970228	-	293	chromosome 1	NC_021287.1
BRPE64_RS04475	8	118.1	113.1	-0.06	-5	sulfurtransferase	R	BRPE64_ACDS09230	970238	971098	-	286	chromosome 1	NC_021287.1
BRPE64_RS04480	39	0.1	0.1	0.01	0	DNA polymerase III subunit alpha	L	BRPE64_ACDS09240	971297	974824	+	1175	chromosome 1	NC_021287.1
BRPE64_RS04485	13	117.9	130.8	0.14	12.9	glycosyltransferase family 4 protein	M	BRPE64_ACDS09250	974821	975888	+	355	chromosome 1	NC_021287.1
BRPE64_RS04490	6	138.2	168.7	0.28	30.5	glycosyltransferase family 2 protein	M	BRPE64_ACDS09260	975892	976653	-	253	chromosome 1	NC_021287.1
BRPE64_RS04495	8	67.7	96.6	0.48	28.9	glycosyl+transferase+family+2	M	BRPE64_ACDS09270	976721	977716	-	331	chromosome 1	NC_021287.1
BRPE64_RS04500	20	98.8	110.7	0.16	11.8	O-antigen ligase family protein	M	BRPE64_ACDS09280	977887	979164	+	425	chromosome 1	NC_021287.1
BRPE64_RS04505	18	0	0.2	0.06	0.2	lipid A export permease/ATP-binding protein MsbA	V	BRPE64_ACDS09290	979335	981119	+	594	chromosome 1	NC_021287.1
BRPE64_RS04510	4	103.6	94.5	-0.13	-9.1	hypothetical+protein	#N/A	#N/A	981569	981790	-	73	chromosome 1	NC_021287.1
BRPE64_RS04515	19	9.2	19.3	0.78	10.2	ribonuclease G	J	BRPE64_ACDS09310	982428	983897	-	489	chromosome 1	NC_021287.1
BRPE64_RS04520	8	213.2	235.9	0.14	22.7	septum formation inhibitor Maf	Q	BRPE64_ACDS09320	983905	984519	-	204	chromosome 1	NC_021287.1
BRPE64_RS04525	3	84.9	92.1	0.11	7.2	23S rRNA (pseudouridine(1915)-N(3))-methyltransferase RlmH	J	BRPE64_ACDS09330	984589	985059	-	156	chromosome 1	NC_021287.1
BRPE64_RS04530	4	365.8	306.8	-0.25	-59	ribosome silencing factor	J	BRPE64_ACDS09340	985074	985532	-	152	chromosome 1	NC_021287.1
BRPE64_RS04535	5	0	0	0	0	nicotinate-nucleotide adenylyltransferase	H	BRPE64_ACDS09350	985546	986259	-	237	chromosome 1	NC_021287.1
BRPE64_RS04540	8	0	0	0	0	oxygen-dependent coproporphyrinogen oxidase	H	BRPE64_ACDS09360	986250	987209	-	319	chromosome 1	NC_021287.1
BRPE64_RS04545	7	0	0	0	0	phosphoribosylamine--glycine ligase	F	BRPE64_ACDS09370	987358	988647	-	429	chromosome 1	NC_021287.1
BRPE64_RS04550	6	0	0	0	0	YebC/PmpR family DNA-binding transcriptional regulator	KJ	BRPE64_ACDS09380	988916	989644	-	242	chromosome 1	NC_021287.1
BRPE64_RS04555	8	198.4	227.3	0.19	28.9	uracil phosphoribosyltransferase	F	BRPE64_ACDS09390	990011	990664	-	217	chromosome 1	NC_021287.1
BRPE64_RS04560	2	186.4	95.5	-0.93	-90.9	SDR family oxidoreductase	IQR	BRPE64_ACDS09410	990927	991706	+	259	chromosome 1	NC_021287.1
BRPE64_RS04565	1	77.6	74.2	-0.06	-3.5	methylglyoxal synthase	G	BRPE64_ACDS09420	991737	992126	+	129	chromosome 1	NC_021287.1
BRPE64_RS04570	16	231.6	252.5	0.12	20.9	quinone oxidoreductase	CR	BRPE64_ACDS09430	992151	993125	+	324	chromosome 1	NC_021287.1
BRPE64_RS04575	5	228.8	155.7	-0.54	-73.1	two-component system response regulator KdpE	TK	BRPE64_ACDS09440	993183	993881	+	232	chromosome 1	NC_021287.1
BRPE64_RS04580	8	59.6	45.4	-0.36	-14.2	SDR family oxidoreductase	R	BRPE64_ACDS09450	993857	994549	-	230	chromosome 1	NC_021287.1
BRPE64_RS04585	34	254.1	268.4	0.08	14.3	acriflavin resistance protein	V	BRPE64_ACDS09460	994676	998011	-	1111	chromosome 1	NC_021287.1
BRPE64_RS04590	30	180.7	209.4	0.21	28.7	MdtB/MuxB family multidrug efflux RND transporter permease subunit	V	BRPE64_ACDS09470	998015	1001140	-	1041	chromosome 1	NC_021287.1
BRPE64_RS04595	14	138.5	121.2	-0.19	-17.3	MdtA/MuxA family multidrug efflux RND transporter periplasmic adaptor subunit	MV	BRPE64_ACDS09480	1001168	1002532	-	454	chromosome 1	NC_021287.1
BRPE64_RS04600	9	168.7	210.7	0.31	42	IclR family transcriptional regulator	K	BRPE64_ACDS09500	1002932	1003777	-	281	chromosome 1	NC_021287.1
BRPE64_RS04605	3	193.2	139.7	-0.45	-53.5	hypothetical protein	#N/A	BRPE64_ACDS09510	1004241	1004549	-	102	chromosome 1	NC_021287.1
BRPE64_RS04610	6	92.2	121.1	0.38	28.9	hypothetical protein	#N/A	BRPE64_ACDS09520	1004923	1005405	+	160	chromosome 1	NC_021287.1
BRPE64_RS04615	19	125.9	131.9	0.06	6	mechanosensitive ion channel family protein	M	BRPE64_ACDS09530	1005541	1008225	+	894	chromosome 1	NC_021287.1
BRPE64_RS04620	7	148.5	159.2	0.1	10.7	predicted metal-dependent enzyme of the double-stranded beta helix superfamily	R	BRPE64_ACDS09540	1008252	1008797	-	181	chromosome 1	NC_021287.1
BRPE64_RS04625	8	267.3	220.8	-0.27	-46.5	Lrp/AsnC family transcriptional regulator	K	BRPE64_ACDS09550	1008979	1009455	+	158	chromosome 1	NC_021287.1
BRPE64_RS04630	1	32.3	33.4	0.04	1.1	hypothetical protein	#N/A	BRPE64_ACDS09560	1009840	1010061	+	73	chromosome 1	NC_021287.1
BRPE64_RS04635	36	133.6	139.1	0.06	5.5	hypothetical protein	S	BRPE64_ACDS09570	1010082	1012664	-	860	chromosome 1	NC_021287.1
BRPE64_RS04640	31	26.7	35.7	0.36	9	exodeoxyribonuclease V subunit gamma	L	BRPE64_ACDS09580	1012890	1016297	+	1135	chromosome 1	NC_021287.1
BRPE64_RS04645	20	26.7	37.5	0.43	10.9	exodeoxyribonuclease V subunit beta	L	BRPE64_ACDS09590	1016294	1020010	+	1238	chromosome 1	NC_021287.1
BRPE64_RS04650	14	39.7	37.6	-0.07	-2.1	AAA family ATPase	L	BRPE64_ACDS09600	1020007	1022082	+	691	chromosome 1	NC_021287.1
BRPE64_RS04655	3	131.4	159.4	0.27	28	aminoacyl-tRNA hydrolase	J	BRPE64_ACDS09610	1022117	1022530	+	137	chromosome 1	NC_021287.1
BRPE64_RS04660	7	147.2	143.8	-0.03	-3.4	hypothetical protein	#N/A	BRPE64_ACDS09620	1022552	1023079	-	175	chromosome 1	NC_021287.1
BRPE64_RS04665	10	165.1	140.5	-0.22	-24.5	DMT family transporter	GER	BRPE64_ACDS09630	1023175	1024107	-	310	chromosome 1	NC_021287.1
BRPE64_RS04670	18	272.8	243.2	-0.16	-29.6	L-lactate permease	C	BRPE64_ACDS09640	1024209	1025810	-	533	chromosome 1	NC_021287.1
BRPE64_RS04675	28	220.6	238.2	0.11	17.6	hypothetical+protein	#N/A	BRPE64_ACDS09670	1026490	1027017	-	175	chromosome 1	NC_021287.1
BRPE64_RS04680	3	227.6	224.3	-0.02	-3.3	glycine zipper 2TM domain-containing protein	#N/A	BRPE64_ACDS09680	1027218	1027430	-	70	chromosome 1	NC_021287.1
BRPE64_RS04685	17	25	32.6	0.33	7.7	phosphomethylpyrimidine synthase ThiC	H	BRPE64_ACDS09690	1027668	1029599	-	643	chromosome 1	NC_021287.1
BRPE64_RS04690	10	281.5	272	-0.05	-9.5	EamA family transporter	GER	BRPE64_ACDS09710	1030150	1031091	+	313	chromosome 1	NC_021287.1
BRPE64_RS04695	11	178.1	161.5	-0.14	-16.7	DUF4397 domain-containing protein	G	BRPE64_ACDS09720	1031450	1032232	+	260	chromosome 1	NC_021287.1
BRPE64_RS04700	2	43.2	32.4	-0.37	-10.8	entericidin A/B family lipoprotein	S	BRPE64_ACDS09730	1032425	1032559	-	44	chromosome 1	NC_021287.1
BRPE64_RS04705	9	115.4	137.6	0.24	22.2	sensor histidine kinase	T	BRPE64_ACDS09740	1032748	1034292	-	514	chromosome 1	NC_021287.1
BRPE64_RS04720	7	183.7	191.5	0.06	7.8	bacterioferritin	P	BRPE64_ACDS09770	1035110	1035685	+	191	chromosome 1	NC_021287.1
BRPE64_RS04725	9	124	129.2	0.06	5.1	response regulator transcription factor	TK	BRPE64_ACDS09780	1035794	1036426	+	210	chromosome 1	NC_021287.1
BRPE64_RS04730	4	54.9	65.8	0.24	10.9	response regulator	TK	BRPE64_ACDS09790	1036485	1036931	+	148	chromosome 1	NC_021287.1
BRPE64_RS04735	6	138.8	128.8	-0.1	-9.9	phosphodiesterase	T	BRPE64_ACDS09800	1036968	1037768	-	266	chromosome 1	NC_021287.1
BRPE64_RS04740	6	195	206.7	0.08	11.7	hypothetical protein	#N/A	BRPE64_ACDS09810	1037812	1038171	-	119	chromosome 1	NC_021287.1
BRPE64_RS04745	2	95.9	86.2	-0.15	-9.7	hypothetical protein	#N/A	BRPE64_ACDS09830	1038444	1038728	+	94	chromosome 1	NC_021287.1
BRPE64_RS04750	2	221.6	253	0.19	31.5	hypothetical protein	#N/A	BRPE64_ACDS09840	1038853	1039065	+	70	chromosome 1	NC_021287.1
BRPE64_RS04755	19	152.2	171.4	0.17	19.2	ATP-binding protein	T	BRPE64_ACDS09850	1039138	1040295	-	385	chromosome 1	NC_021287.1
BRPE64_RS04760	7	351.8	338.7	-0.05	-13.1	hypothetical protein	#N/A	0	1040844	1041038	-	64	chromosome 1	NC_021287.1
BRPE64_RS04770	4	0	0	0	0	old_locus_tag=BRPE64_AtRNA00140	-	BRPE64_AtRNA00140	1042467	1042551	-	28	chromosome 1	NC_021287.1
BRPE64_RS04775	6	54.3	52.8	-0.04	-1.5	metallophosphoesterase family protein	R	BRPE64_ACDS09870	1042672	1043124	+	150	chromosome 1	NC_021287.1
BRPE64_RS04780	15	192.2	247.4	0.36	55.3	glycine betaine/L-proline transporter ProP	GEPR	BRPE64_ACDS09880	1043174	1044649	-	491	chromosome 1	NC_021287.1
BRPE64_RS04785	4	70.2	69.5	-0.01	-0.7	oxidative damage protection protein	PO	BRPE64_ACDS09910	1045352	1045624	-	90	chromosome 1	NC_021287.1
BRPE64_RS04790	9	0	0.4	0.11	0.4	amino-acid N-acetyltransferase	E	BRPE64_ACDS09920	1045695	1047077	-	460	chromosome 1	NC_021287.1
BRPE64_RS04800	35	92.8	101.4	0.12	8.6	ATP-dependent+RNA+helicase+HrpA	J	BRPE64_ACDS09940	1048528	1052331	+	1267	chromosome 1	NC_021287.1
BRPE64_RS04805	12	167.6	215.7	0.35	48	beta-propeller fold lactonase family protein	R	BRPE64_ACDS09950	1052458	1053483	+	341	chromosome 1	NC_021287.1
BRPE64_RS04810	12	120.9	160.5	0.39	39.6	sterol desaturase family protein	I	BRPE64_ACDS09960	1053582	1054604	+	340	chromosome 1	NC_021287.1
BRPE64_RS04815	11	115.9	132.5	0.19	16.6	EI24 domain-containing protein	E	BRPE64_ACDS09970	1054694	1055545	+	283	chromosome 1	NC_021287.1
BRPE64_RS04820	6	129.1	188.8	0.53	59.7	competence/damage-inducible protein A	R	BRPE64_ACDS09980	1055562	1056380	+	272	chromosome 1	NC_021287.1
BRPE64_RS04825	3	74.8	71.7	-0.06	-3.2	copper homeostasis protein CutC	P	BRPE64_ACDS09990	1056377	1057072	+	231	chromosome 1	NC_021287.1
BRPE64_RS04830	8	92	121.9	0.39	29.9	rhodanese-like domain-containing protein	P	BRPE64_ACDS10000	1057082	1057546	-	154	chromosome 1	NC_021287.1
BRPE64_RS04835	17	0	0.1	0.03	0.1	type I glutamate--ammonia ligase	E	BRPE64_ACDS10020	1057904	1059319	+	471	chromosome 1	NC_021287.1
BRPE64_RS04840	13	33.6	47.9	0.45	14.3	PAS domain-containing protein	T	BRPE64_ACDS10040	1059481	1060623	+	380	chromosome 1	NC_021287.1
BRPE64_RS04845	11	14.5	36.9	1.1	22.4	nitrogen regulation protein NR(I)	T	BRPE64_ACDS10050	1060774	1062270	+	498	chromosome 1	NC_021287.1
BRPE64_RS04850	8	85.3	103.1	0.26	17.9	exodeoxyribonuclease III	L	BRPE64_ACDS10060	1062286	1063068	-	260	chromosome 1	NC_021287.1
BRPE64_RS04855	17	151.4	161.2	0.09	9.8	asparagine synthase	E	0	1063401	1063895	-	164	chromosome 1	NC_021287.1
BRPE64_RS04860	7	188.4	173.7	-0.11	-14.6	hypothetical protein	G	BRPE64_ACDS10100	1065048	1065668	+	206	chromosome 1	NC_021287.1
BRPE64_RS04865	5	155.1	206.9	0.4	51.8	GNAT family N-acetyltransferase	JO	BRPE64_ACDS10110	1065760	1066368	+	202	chromosome 1	NC_021287.1
BRPE64_RS04870	2	96.3	71.4	-0.41	-24.9	LysR family transcriptional regulator	K	BRPE64_ACDS10120	1066352	1067251	-	299	chromosome 1	NC_021287.1
BRPE64_RS04875	8	278	261.6	-0.09	-16.4	carbon-nitrogen hydrolase	R	BRPE64_ACDS10130	1067362	1068207	+	281	chromosome 1	NC_021287.1
BRPE64_RS04880	14	271.4	272.6	0.01	1.3	amidohydrolase family protein	FR	BRPE64_ACDS10140	1068288	1069565	+	425	chromosome 1	NC_021287.1
BRPE64_RS04885	23	183.3	197.2	0.1	13.9	M3 family metallopeptidase	E	BRPE64_ACDS10150	1069622	1071733	-	703	chromosome 1	NC_021287.1
BRPE64_RS04890	8	0	0	0	0	bifunctional methylenetetrahydrofolate dehydrogenase/methenyltetrahydrofolate cyclohydrolase FolD	H	BRPE64_ACDS10160	1071880	1072734	-	284	chromosome 1	NC_021287.1
BRPE64_RS04895	15	454	340.9	-0.41	-113.1	DUF2950 domain-containing protein	N	BRPE64_ACDS10170	1072962	1073873	-	303	chromosome 1	NC_021287.1
BRPE64_RS04900	12	246	335.1	0.44	89.1	DUF3300 domain-containing protein	M	BRPE64_ACDS10180	1073933	1075285	-	450	chromosome 1	NC_021287.1
BRPE64_RS04905	2	0.5	0	-0.13	-0.5	response regulator transcription factor	TK	BRPE64_ACDS10190	1075733	1076368	-	211	chromosome 1	NC_021287.1
BRPE64_RS04910	28	0.1	0.9	0.22	0.8	PAS domain S-box protein	KT	BRPE64_ACDS10200	1076365	1078893	-	842	chromosome 1	NC_021287.1
BRPE64_RS04915	31	0.2	0.1	-0.02	-0.1	pyruvate dehydrogenase (acetyl-transferring), homodimeric type	C	BRPE64_ACDS10210	1079186	1081882	+	898	chromosome 1	NC_021287.1
BRPE64_RS04920	9	0	0	0	0	dihydrolipoyllysine-residue acetyltransferase	C	BRPE64_ACDS10220	1081962	1083599	+	545	chromosome 1	NC_021287.1
BRPE64_RS04925	10	19.5	25	0.3	5.6	dihydrolipoyl dehydrogenase	C	BRPE64_ACDS10230	1084011	1085759	+	582	chromosome 1	NC_021287.1
BRPE64_RS04930	6	81.6	68.3	-0.24	-13.3	phasin family protein	S	BRPE64_ACDS10240	1085931	1086506	-	191	chromosome 1	NC_021287.1
BRPE64_RS04935	16	202.1	213.8	0.08	11.7	D-alanyl-D-alanine endopeptidase	M	BRPE64_ACDS10260	1087278	1088474	+	398	chromosome 1	NC_021287.1
BRPE64_RS04940	8	98.9	85.3	-0.2	-13.6	IclR family transcriptional regulator	K	BRPE64_ACDS10270	1088558	1089394	-	278	chromosome 1	NC_021287.1
BRPE64_RS04945	7	182.2	184.3	0.02	2.2	(Fe-S)-binding protein	C	BRPE64_ACDS10280	1089587	1090321	+	244	chromosome 1	NC_021287.1
BRPE64_RS04950	21	201.1	186.9	-0.1	-14.2	lactate utilization protein	C	BRPE64_ACDS10290	1090347	1091759	+	470	chromosome 1	NC_021287.1
BRPE64_RS04955	15	50.9	59.7	0.21	8.8	hypothetical protein	#N/A	BRPE64_ACDS10300	1091823	1092368	-	181	chromosome 1	NC_021287.1
BRPE64_RS04960	2	40.5	39.9	-0.02	-0.7	hypothetical protein	#N/A	BRPE64_ACDS10310	1092630	1092842	+	70	chromosome 1	NC_021287.1
BRPE64_RS04965	12	40.4	47.9	0.22	7.5	aspartate/tyrosine/aromatic aminotransferase	E	BRPE64_ACDS10320	1092967	1094166	-	399	chromosome 1	NC_021287.1
BRPE64_RS04970	25	215.5	269.9	0.32	54.4	excinuclease ABC subunit UvrB	L	BRPE64_ACDS10330	1094617	1096713	+	698	chromosome 1	NC_021287.1
BRPE64_RS04975	7	171.6	148.6	-0.2	-23.1	membrane protein	MI	BRPE64_ACDS10340	1097063	1097611	+	182	chromosome 1	NC_021287.1
BRPE64_RS04980	1	86.2	100.1	0.21	13.9	cupredoxin domain-containing protein	R	BRPE64_ACDS10350	1097667	1098011	+	114	chromosome 1	NC_021287.1
BRPE64_RS04985	10	148	117	-0.33	-31	iron permease FTR1	P	BRPE64_ACDS10360	1098092	1098943	+	283	chromosome 1	NC_021287.1
BRPE64_RS04990	15	195.9	141	-0.46	-54.9	4Fe-4S binding protein	C	BRPE64_ACDS10370	1098991	1100343	+	450	chromosome 1	NC_021287.1
BRPE64_RS04995	2	40.6	34.3	-0.21	-6.3	heme-binding protein	S	BRPE64_ACDS10380	1100380	1100793	+	137	chromosome 1	NC_021287.1
BRPE64_RS05000	3	184	158.8	-0.21	-25.2	hemin uptake protein HemP	H	BRPE64_ACDS10390	1101082	1101330	-	82	chromosome 1	NC_021287.1
BRPE64_RS05005	10	109.9	86.4	-0.33	-23.6	DUF1857 family protein	#N/A	BRPE64_ACDS10400	1101479	1101967	-	162	chromosome 1	NC_021287.1
BRPE64_RS05010	2	117.1	143.7	0.28	26.6	OsmC family protein	R	BRPE64_ACDS10410	1102007	1102405	-	132	chromosome 1	NC_021287.1
BRPE64_RS05015	10	173.9	188.4	0.11	14.5	pirin family protein	R	BRPE64_ACDS10420	1102572	1103444	-	290	chromosome 1	NC_021287.1
BRPE64_RS05020	8	122.7	128.4	0.06	5.6	LysR family transcriptional regulator	K	BRPE64_ACDS10430	1103585	1104547	+	320	chromosome 1	NC_021287.1
BRPE64_RS05025	2	9.5	12	0.24	2.6	biopolymer transporter ExbD	U	BRPE64_ACDS10440	1104938	1105360	-	140	chromosome 1	NC_021287.1
BRPE64_RS05030	4	24.7	7.9	-1.21	-16.8	MotA/TolQ/ExbB proton channel family protein	U	BRPE64_ACDS10450	1105379	1106125	-	248	chromosome 1	NC_021287.1
BRPE64_RS05035	5	19.2	19.7	0.03	0.5	energy transducer TonB	M	BRPE64_ACDS10460	1106155	1106883	-	242	chromosome 1	NC_021287.1
BRPE64_RS05040	0	0	0	0	0	(2Fe-2S)-binding protein	P	BRPE64_ACDS10470	1107226	1107462	-	78	chromosome 1	NC_021287.1
BRPE64_RS05045	7	6.8	6.6	-0.02	-0.2	glutamate racemase	M	BRPE64_ACDS10480	1107638	1108519	-	293	chromosome 1	NC_021287.1
BRPE64_RS05050	5	102.4	100.8	-0.02	-1.5	bacterioferritin	P	BRPE64_ACDS10490	1108524	1109000	-	158	chromosome 1	NC_021287.1
BRPE64_RS05055	8	45.3	52.6	0.2	7.3	fumarate hydratase	C	BRPE64_ACDS10500	1109202	1110725	-	507	chromosome 1	NC_021287.1
BRPE64_RS05060	4	144.5	141.4	-0.03	-3.1	TIGR00645 family protein	S	BRPE64_ACDS10510	1110782	1111363	-	193	chromosome 1	NC_021287.1
BRPE64_RS05065	6	112.1	136.6	0.27	24.5	DMT family transporter	GER	BRPE64_ACDS10520	1111534	1112445	-	303	chromosome 1	NC_021287.1
BRPE64_RS05070	22	436.1	453.2	0.05	17.1	acetate--CoA ligase	I	BRPE64_ACDS10530	1112781	1114763	+	660	chromosome 1	NC_021287.1
BRPE64_RS05075	5	253.9	206.5	-0.29	-47.4	DUF4212 domain-containing protein	S	BRPE64_ACDS10540	1114845	1115192	+	115	chromosome 1	NC_021287.1
BRPE64_RS05080	20	125.7	151.6	0.26	25.8	cation acetate symporter	C	BRPE64_ACDS10550	1115189	1117213	+	674	chromosome 1	NC_021287.1
BRPE64_RS05085	5	0	0	0	0	old_locus_tag=BRPE64_AtRNA00150	-	BRPE64_AtRNA00150	1117257	1117346	+	29	chromosome 1	NC_021287.1
BRPE64_RS05090	2	134	73.2	-0.83	-60.8	hypothetical protein	#N/A	0	1117835	1118227	-	130	chromosome 1	NC_021287.1
BRPE64_RS05095	2	39.6	50.1	0.3	10.4	CHAD domain-containing protein	S	BRPE64_ACDS10580	1118611	1119555	-	314	chromosome 1	NC_021287.1
BRPE64_RS05100	16	144.2	142.6	-0.02	-1.6	inorganic phosphate transporter	P	BRPE64_ACDS10600	1119825	1121411	+	528	chromosome 1	NC_021287.1
BRPE64_RS05105	3	24.1	7.4	-1.23	-16.7	hypothetical protein	#N/A	BRPE64_ACDS10610	1121423	1121935	-	170	chromosome 1	NC_021287.1
BRPE64_RS05110	8	164.2	135.6	-0.27	-28.6	glycerophosphoryl+diester+phosphodiesterase	#N/A	BRPE64_ACDS10620	1122133	1122342	-	69	chromosome 1	NC_021287.1
BRPE64_RS05115	2	4.9	13	0.85	8	hypothetical protein	#N/A	BRPE64_ACDS10630	1122342	1122635	-	97	chromosome 1	NC_021287.1
BRPE64_RS05120	4	35.9	39.4	0.12	3.4	hypothetical protein	#N/A	BRPE64_ACDS10640	1122854	1123387	+	177	chromosome 1	NC_021287.1
BRPE64_RS05125	11	213.3	207	-0.04	-6.3	DUF2968 domain-containing protein	#N/A	BRPE64_ACDS10650	1123648	1124397	+	249	chromosome 1	NC_021287.1
BRPE64_RS05130	6	437.6	317.3	-0.46	-120.3	hypothetical protein	#N/A	BRPE64_ACDS10660	1124459	1124683	-	74	chromosome 1	NC_021287.1
BRPE64_RS05135	0	0	0	0	0	hypothetical protein	#N/A	BRPE64_ACDS10670	1124768	1125010	+	80	chromosome 1	NC_021287.1
BRPE64_RS05140	4	27.6	41.7	0.52	14.2	PRC-barrel domain-containing protein	R	BRPE64_ACDS10680	1125061	1125567	-	168	chromosome 1	NC_021287.1
BRPE64_RS05145	3	37.2	27.8	-0.36	-9.4	ribonuclease HI family protein	L	BRPE64_ACDS10690	1125713	1126390	+	225	chromosome 1	NC_021287.1
BRPE64_RS05150	5	71	63.8	-0.14	-7.2	SDR family oxidoreductase	IQR	BRPE64_ACDS10700	1126441	1127184	-	247	chromosome 1	NC_021287.1
BRPE64_RS05155	22	265.9	246.6	-0.11	-19.4	porin	M	BRPE64_ACDS10710	1127403	1128575	+	390	chromosome 1	NC_021287.1
BRPE64_RS05160	4	207.9	171.5	-0.27	-36.4	LysE family translocator	E	BRPE64_ACDS10720	1128653	1129285	+	210	chromosome 1	NC_021287.1
BRPE64_RS05165	3	0.3	0	-0.08	-0.3	old_locus_tag=BRPE64_AtRNA00160	-	BRPE64_AtRNA00160	1129372	1129448	+	25	chromosome 1	NC_021287.1
BRPE64_RS05170	3	30.2	26.6	-0.16	-3.6	30S ribosomal protein S21	J	BRPE64_ACDS10730	1129775	1129987	-	70	chromosome 1	NC_021287.1
BRPE64_RS05175	3	96	100.1	0.06	4.1	2Fe-2S iron-sulfur cluster binding domain-containing protein	C	BRPE64_ACDS10740	1130151	1130486	-	111	chromosome 1	NC_021287.1
BRPE64_RS05180	5	104.6	109	0.06	4.4	YigZ family protein	R	BRPE64_ACDS10750	1130483	1131076	-	197	chromosome 1	NC_021287.1
BRPE64_RS05185	9	214.6	186	-0.2	-28.6	N-acetyltransferase	E	BRPE64_ACDS10760	1131180	1131704	-	174	chromosome 1	NC_021287.1
BRPE64_RS05190	18	200.4	219	0.12	18.5	EAL domain-containing protein	T	BRPE64_ACDS10780	1132016	1133602	+	528	chromosome 1	NC_021287.1
BRPE64_RS05195	2	40.6	32.4	-0.28	-8.1	hypothetical protein	#N/A	BRPE64_ACDS10790	1133652	1134065	+	137	chromosome 1	NC_021287.1
BRPE64_RS05200	8	158.7	163.6	0.04	4.9	histidine ABC transporter permease HisQ	E	BRPE64_ACDS10800	1134352	1135041	+	229	chromosome 1	NC_021287.1
BRPE64_RS05205	11	236.4	264.4	0.16	28	ABC transporter permease	E	BRPE64_ACDS10810	1135075	1135809	+	244	chromosome 1	NC_021287.1
BRPE64_RS05210	4	82.2	88.5	0.1	6.3	ATP-binding cassette domain-containing protein	E	BRPE64_ACDS10820	1135828	1136667	+	279	chromosome 1	NC_021287.1
BRPE64_RS05215	12	172.2	150.2	-0.19	-22	helix-turn-helix domain-containing protein	K	BRPE64_ACDS10830	1136675	1137706	+	343	chromosome 1	NC_021287.1
BRPE64_RS05220	15	77.7	85.2	0.12	7.4	aspartate aminotransferase family protein	E	BRPE64_ACDS10840	1137844	1139073	+	409	chromosome 1	NC_021287.1
BRPE64_RS05225	13	72.9	92.8	0.33	20	arginine/ornithine succinyltransferase subunit alpha	E	BRPE64_ACDS10850	1139107	1140153	+	348	chromosome 1	NC_021287.1
BRPE64_RS05230	15	233.8	218	-0.1	-15.7	arginine N-succinyltransferase	E	BRPE64_ACDS10860	1140150	1141178	+	342	chromosome 1	NC_021287.1
BRPE64_RS05235	9	76.2	94.1	0.29	17.9	succinylglutamate-semialdehyde dehydrogenase	C	BRPE64_ACDS10870	1141191	1142663	+	490	chromosome 1	NC_021287.1
BRPE64_RS05240	11	42.6	42.8	0.01	0.2	N-succinylarginine dihydrolase	E	BRPE64_ACDS10880	1142691	1144043	+	450	chromosome 1	NC_021287.1
BRPE64_RS05245	7	81.2	83.2	0.03	1.9	succinylglutamate desuccinylase	E	BRPE64_ACDS10890	1144027	1145064	+	345	chromosome 1	NC_021287.1
BRPE64_RS05250	7	101.3	113.6	0.16	12.3	transporter substrate-binding domain-containing protein	ET	0	1145356	1146126	+	256	chromosome 1	NC_021287.1
BRPE64_RS05255	9	182	175.5	-0.05	-6.5	HlyD family secretion protein	V	BRPE64_ACDS10910	1146195	1147058	-	287	chromosome 1	NC_021287.1
BRPE64_RS05260	2	449	368.9	-0.28	-80	DUF1656 domain-containing protein	#N/A	BRPE64_ACDS10920	1147098	1147301	-	67	chromosome 1	NC_021287.1
BRPE64_RS05265	18	191.8	174.6	-0.13	-17.2	FUSC family protein	S	BRPE64_ACDS10930	1147288	1149489	-	733	chromosome 1	NC_021287.1
BRPE64_RS05270	18	113.8	114.3	0.01	0.6	efflux transporter outer membrane subunit	M	BRPE64_ACDS10940	1149492	1150991	-	499	chromosome 1	NC_021287.1
BRPE64_RS05275	16	355.8	313.9	-0.18	-41.9	LysR family transcriptional regulator	K	BRPE64_ACDS10950	1151173	1152111	+	312	chromosome 1	NC_021287.1
BRPE64_RS05280	1	7.4	11.1	0.38	3.7	hypothetical protein	#N/A	BRPE64_ACDS10960	1152232	1152420	+	62	chromosome 1	NC_021287.1
BRPE64_RS05285	9	139.9	144.6	0.05	4.7	SOS response-associated peptidase	O	BRPE64_ACDS10970	1152453	1153163	-	236	chromosome 1	NC_021287.1
BRPE64_RS05290	12	198.2	245.8	0.3	47.6	metallophosphoesterase	T	BRPE64_ACDS10980	1153260	1154063	-	267	chromosome 1	NC_021287.1
BRPE64_RS05295	10	74.8	77.5	0.05	2.7	FAD-binding oxidoreductase	C	BRPE64_ACDS10990	1154060	1155514	-	484	chromosome 1	NC_021287.1
BRPE64_RS05300	4	260.2	276.2	0.08	16	DUF2069 domain-containing protein	S	BRPE64_ACDS11000	1155669	1156067	-	132	chromosome 1	NC_021287.1
BRPE64_RS05305	6	70.9	59	-0.25	-11.9	NAD(P)H:quinone oxidoreductase	C	BRPE64_ACDS11010	1156076	1156696	-	206	chromosome 1	NC_021287.1
BRPE64_RS05310	19	325.5	380.9	0.22	55.4	YihY family inner membrane protein	S	BRPE64_ACDS11020	1156804	1158111	+	435	chromosome 1	NC_021287.1
BRPE64_RS05315	6	336.6	417.4	0.31	80.8	DUF962 domain-containing protein	S	BRPE64_ACDS11030	1158121	1158441	-	106	chromosome 1	NC_021287.1
BRPE64_RS05320	4	55.9	47.7	-0.21	-8.1	alpha/beta hydrolase	T	BRPE64_ACDS11040	1158580	1159422	-	280	chromosome 1	NC_021287.1
BRPE64_RS05325	9	78.9	90.4	0.19	11.5	O-acetylhomoserine aminocarboxypropyltransferase	E	BRPE64_ACDS11050	1159419	1160753	-	444	chromosome 1	NC_021287.1
BRPE64_RS05330	3	53.4	45.1	-0.22	-8.3	CBS domain-containing protein	T	BRPE64_ACDS11060	1161031	1161483	+	150	chromosome 1	NC_021287.1
BRPE64_RS05335	2	11.5	33.4	1.22	21.9	hypothetical+protein	#N/A	BRPE64_ACDS11070	1161490	1161678	+	62	chromosome 1	NC_021287.1
BRPE64_RS05340	18	225.4	202.9	-0.15	-22.5	MFS transporter	I	BRPE64_ACDS11080	1161692	1163632	+	646	chromosome 1	NC_021287.1
BRPE64_RS05345	12	0	0	0	0	chorismate synthase	E	BRPE64_ACDS11090	1163692	1164798	+	368	chromosome 1	NC_021287.1
BRPE64_RS05350	19	0	0	-0.01	0	electron transfer flavoprotein-ubiquinone oxidoreductase	C	BRPE64_ACDS11100	1164880	1166553	-	557	chromosome 1	NC_021287.1
BRPE64_RS05355	6	206.7	200.8	-0.04	-5.9	SDR family oxidoreductase	IQR	BRPE64_ACDS11110	1166757	1167530	+	257	chromosome 1	NC_021287.1
BRPE64_RS05360	5	68.5	76.4	0.15	7.9	acyl-CoA thioesterase	I	BRPE64_ACDS11120	1167565	1168002	+	145	chromosome 1	NC_021287.1
BRPE64_RS05365	5	138.6	163.5	0.23	24.9	PAS domain S-box protein	TK	BRPE64_ACDS11130	1168012	1168557	-	181	chromosome 1	NC_021287.1
BRPE64_RS05370	8	117.5	133.2	0.17	15.7	CoA transferase subunit A	I	BRPE64_ACDS11140	1168804	1169508	+	234	chromosome 1	NC_021287.1
BRPE64_RS05375	1	45.2	40.8	-0.13	-4.4	CoA transferase subunit B	I	BRPE64_ACDS11150	1169511	1170152	+	213	chromosome 1	NC_021287.1
BRPE64_RS05380	9	136.5	148.5	0.12	12	alpha/beta hydrolase	HR	BRPE64_ACDS11160	1170363	1171283	+	306	chromosome 1	NC_021287.1
BRPE64_RS05385	4	544.2	638.2	0.23	94	RidA family protein	V	BRPE64_ACDS11170	1171346	1171699	+	117	chromosome 1	NC_021287.1
BRPE64_RS05390	24	190.4	216.4	0.18	26	bifunctional (p)ppGpp synthetase/guanosine-3\\',5\\'-bis(diphosphate) 3\\'-pyrophosphohydrolase	TK	BRPE64_ACDS11180	1171742	1173961	+	739	chromosome 1	NC_021287.1
BRPE64_RS05395	1	0	0	0	0	old_locus_tag=BRPE64_AtRNA00170	-	BRPE64_AtRNA00170	1174101	1174177	+	25	chromosome 1	NC_021287.1
BRPE64_RS05400	29	0	0.1	0.04	0.1	threonine--tRNA ligase	J	BRPE64_ACDS11200	1174483	1176390	+	635	chromosome 1	NC_021287.1
BRPE64_RS05405	4	0	0	0	0	translation initiation factor IF-3	J	BRPE64_ACDS11210	1176492	1176965	+	157	chromosome 1	NC_021287.1
BRPE64_RS05410	2	0	0	0	0	50S ribosomal protein L35	J	BRPE64_ACDS11220	1177209	1177406	+	65	chromosome 1	NC_021287.1
BRPE64_RS05415	7	0	0	0	0	50S ribosomal protein L20	J	0	1177435	1177794	+	119	chromosome 1	NC_021287.1
BRPE64_RS05420	10	0.7	0	-0.19	-0.7	phenylalanine--tRNA ligase subunit alpha	J	BRPE64_ACDS11240	1177989	1179002	+	337	chromosome 1	NC_021287.1
BRPE64_RS05425	17	0	0	0	0	phenylalanine--tRNA ligase subunit beta	J	BRPE64_ACDS11250	1179081	1181513	+	810	chromosome 1	NC_021287.1
BRPE64_RS05430	1	0	0	0	0	integration host factor subunit alpha	L	BRPE64_ACDS11260	1181577	1181987	+	136	chromosome 1	NC_021287.1
BRPE64_RS05435	7	98.3	141.4	0.5	43.1	MerR family transcriptional regulator	K	BRPE64_ACDS11270	1182098	1182478	+	126	chromosome 1	NC_021287.1
BRPE64_RS05440	2	164.1	151.1	-0.12	-13	short chain dehydrogenase	IQR	0	1182669	1183268	+	199	chromosome 1	NC_021287.1
BRPE64_RS05445	6	148.1	172.7	0.22	24.6	hypothetical+protein	#N/A	0	1183272	1183568	-	98	chromosome 1	NC_021287.1
BRPE64_RS05450	6	181.5	150.8	-0.26	-30.7	hypothetical protein	#N/A	BRPE64_ACDS11310	1183752	1184006	-	84	chromosome 1	NC_021287.1
BRPE64_RS05455	3	6.5	1.2	-0.88	-5.3	old_locus_tag=BRPE64_AtRNA00180	-	BRPE64_AtRNA00180	1184094	1184170	-	25	chromosome 1	NC_021287.1
BRPE64_RS05460	2	203.1	190.9	-0.09	-12.2	hypothetical protein	#N/A	BRPE64_ACDS11320	1184270	1184674	-	134	chromosome 1	NC_021287.1
BRPE64_RS05465	15	143.7	179.6	0.31	35.9	LysR family transcriptional regulator	K	BRPE64_ACDS11330	1184830	1185729	-	299	chromosome 1	NC_021287.1
BRPE64_RS05470	6	237.9	179.2	-0.4	-58.7	DoxX family protein	S	BRPE64_ACDS11340	1185833	1186246	+	137	chromosome 1	NC_021287.1
BRPE64_RS05475	11	44.7	42	-0.08	-2.8	LysR family transcriptional regulator	K	BRPE64_ACDS11350	1186248	1187171	-	307	chromosome 1	NC_021287.1
BRPE64_RS05480	4	72.3	80.6	0.15	8.4	IclR family transcriptional regulator	K	BRPE64_ACDS11360	1187247	1188065	-	272	chromosome 1	NC_021287.1
BRPE64_RS05485	9	206.5	165.2	-0.31	-41.3	3-oxoacid CoA-transferase subunit A	I	BRPE64_ACDS11370	1188307	1189011	+	234	chromosome 1	NC_021287.1
BRPE64_RS05490	4	174.2	156.2	-0.15	-18	CoA transferase subunit B	I	BRPE64_ACDS11380	1189024	1189680	+	218	chromosome 1	NC_021287.1
BRPE64_RS05495	6	107.8	103.2	-0.06	-4.6	3-oxoadipyl-CoA thiolase	I	BRPE64_ACDS11390	1189729	1190931	+	400	chromosome 1	NC_021287.1
BRPE64_RS05500	5	144.3	86	-0.71	-58.3	3-carboxy-cis,cis-muconate cycloisomerase	F	BRPE64_ACDS11400	1190936	1192294	+	452	chromosome 1	NC_021287.1
BRPE64_RS05505	10	149.1	96.2	-0.61	-52.9	3-oxoadipate enol-lactonase	I	BRPE64_ACDS11410	1192308	1193102	+	264	chromosome 1	NC_021287.1
BRPE64_RS05510	3	78.7	89.6	0.18	10.9	4-carboxymuconolactone decarboxylase	R	BRPE64_ACDS11420	1193099	1193485	+	128	chromosome 1	NC_021287.1
BRPE64_RS05515	9	115.2	93.3	-0.29	-21.9	DUF3443 domain-containing protein	#N/A	0	1193570	1194901	-	443	chromosome 1	NC_021287.1
BRPE64_RS05520	7	120.1	82.9	-0.51	-37.2	DUF2844 domain-containing protein	#N/A	BRPE64_ACDS11450	1194910	1195371	-	153	chromosome 1	NC_021287.1
BRPE64_RS05525	2	92.3	53.8	-0.73	-38.6	hypothetical+protein	#N/A	0	1195520	1195726	+	68	chromosome 1	NC_021287.1
BRPE64_RS05530	10	56	39.3	-0.46	-16.7	outer membrane protein assembly factor BamC	S	BRPE64_ACDS11470	1195784	1197016	+	410	chromosome 1	NC_021287.1
BRPE64_RS05535	2	129.1	132.5	0.04	3.5	antibiotic biosynthesis monooxygenase	C	BRPE64_ACDS11480	1197488	1197778	+	96	chromosome 1	NC_021287.1
BRPE64_RS05540	2	296	208.6	-0.49	-87.4	hypothetical protein	#N/A	BRPE64_ACDS11490	1197808	1198068	-	86	chromosome 1	NC_021287.1
BRPE64_RS05545	10	160.8	164.3	0.03	3.5	malate synthase A	C	BRPE64_ACDS11500	1198213	1199832	-	539	chromosome 1	NC_021287.1
BRPE64_RS05550	8	96.2	98.3	0.03	2.1	haloacid dehalogenase type II	H	BRPE64_ACDS11510	1199852	1200688	-	278	chromosome 1	NC_021287.1
BRPE64_RS05555	4	66.8	44	-0.55	-22.8	LysR family transcriptional regulator	K	BRPE64_ACDS11520	1200827	1201732	+	301	chromosome 1	NC_021287.1
BRPE64_RS05560	5	75.2	59.3	-0.32	-15.9	universal stress protein	T	BRPE64_ACDS11530	1201879	1202313	+	144	chromosome 1	NC_021287.1
BRPE64_RS05565	12	116.8	171.2	0.53	54.3	isocitrate lyase	C	BRPE64_ACDS11540	1202459	1203766	-	435	chromosome 1	NC_021287.1
BRPE64_RS05570	17	24.3	27.3	0.14	3	DEAD/DEAH box helicase	L	BRPE64_ACDS11560	1204190	1205836	-	548	chromosome 1	NC_021287.1
BRPE64_RS05575	6	399.7	447.4	0.16	47.7	acyl-CoA-binding protein	I	BRPE64_ACDS11570	1206293	1206562	-	89	chromosome 1	NC_021287.1
BRPE64_RS05580	3	0	0	0	0	tRNA (adenosine(37)-N6)-threonylcarbamoyltransferase complex dimerization subunit type 1 TsaB	J	BRPE64_ACDS11580	1206754	1207569	+	271	chromosome 1	NC_021287.1
BRPE64_RS05585	9	37.7	31.3	-0.23	-6.4	ribosomal protein S18-alanine N-acetyltransferase	J	BRPE64_ACDS11590	1207566	1208057	+	163	chromosome 1	NC_021287.1
BRPE64_RS05590	10	0	0	0	0	uracil-DNA glycosylase	L	BRPE64_ACDS11600	1208047	1209066	+	339	chromosome 1	NC_021287.1
BRPE64_RS05595	9	250.6	279.3	0.15	28.8	DUF1853 family protein	S	BRPE64_ACDS11610	1209066	1210091	+	341	chromosome 1	NC_021287.1
BRPE64_RS05600	5	0	0	0	0	bifunctional hydroxymethylpyrimidine kinase/phosphomethylpyrimidine kinase	H	BRPE64_ACDS11620	1210106	1210918	-	270	chromosome 1	NC_021287.1
BRPE64_RS05605	5	81.4	90.5	0.14	9	thiamine phosphate synthase	H	BRPE64_ACDS11630	1210926	1211573	-	215	chromosome 1	NC_021287.1
BRPE64_RS05610	3	41.1	39.5	-0.05	-1.5	hydroxyethylthiazole kinase	H	BRPE64_ACDS11640	1211576	1212391	-	271	chromosome 1	NC_021287.1
BRPE64_RS05615	16	6	6.3	0.04	0.3	lysophospholipid transporter LplT	G	BRPE64_ACDS11650	1212426	1213733	-	435	chromosome 1	NC_021287.1
BRPE64_RS05620	13	51	47.9	-0.08	-3.1	alanine racemase	M	BRPE64_ACDS11660	1214015	1215085	+	356	chromosome 1	NC_021287.1
BRPE64_RS05625	8	187.6	195.3	0.06	7.8	DNA repair protein RadA	O	BRPE64_ACDS11670	1215143	1216528	+	461	chromosome 1	NC_021287.1
BRPE64_RS05630	1	405.9	339.3	-0.26	-66.6	DUF2866 domain-containing protein	#N/A	0	1216739	1217002	+	87	chromosome 1	NC_021287.1
BRPE64_RS05635	13	318	284.1	-0.16	-34	CoA transferase	I	BRPE64_ACDS11690	1216999	1218024	-	341	chromosome 1	NC_021287.1
BRPE64_RS05640	13	43.5	39.4	-0.13	-4.2	ATP-binding cassette domain-containing protein	R	BRPE64_ACDS11700	1218064	1220004	-	646	chromosome 1	NC_021287.1
BRPE64_RS05645	7	187.2	194.1	0.05	6.9	glutathione peroxidase	VI	BRPE64_ACDS11720	1220160	1220651	+	163	chromosome 1	NC_021287.1
BRPE64_RS05650	17	150.2	161.5	0.1	11.3	cardiolipin synthase	I	BRPE64_ACDS11730	1220658	1222157	-	499	chromosome 1	NC_021287.1
BRPE64_RS05655	13	103.1	115.1	0.15	12	50S ribosomal protein L3 N(5)-glutamine methyltransferase	J	BRPE64_ACDS11740	1222327	1223211	-	294	chromosome 1	NC_021287.1
BRPE64_RS05660	8	123.3	123.5	0	0.2	succinyl-diaminopimelate desuccinylase	E	BRPE64_ACDS11750	1223254	1224390	-	378	chromosome 1	NC_021287.1
BRPE64_RS05665	0	0	0	0	0	ArsC family reductase	P	BRPE64_ACDS11760	1224497	1224865	-	122	chromosome 1	NC_021287.1
BRPE64_RS05670	11	0	0.2	0.05	0.2	2,3,4,5-tetrahydropyridine-2,6-dicarboxylate N-succinyltransferase	E	BRPE64_ACDS11770	1224868	1225695	-	275	chromosome 1	NC_021287.1
BRPE64_RS05675	19	34.4	90.2	1.27	55.8	succinyldiaminopimelate transaminase	E	BRPE64_ACDS11780	1225755	1227020	-	421	chromosome 1	NC_021287.1
BRPE64_RS05680	2	178	228.9	0.35	50.9	DMT family transporter	GER	BRPE64_ACDS11790	1227225	1228205	+	326	chromosome 1	NC_021287.1
BRPE64_RS05685	17	3.1	1.2	-0.38	-1.9	chromosome segregation protein SMC	D	BRPE64_ACDS11800	1228362	1231877	+	1171	chromosome 1	NC_021287.1
BRPE64_RS05690	7	118.8	111	-0.09	-7.8	cell division protein FtsZ	D	BRPE64_ACDS11810	1232065	1233327	+	420	chromosome 1	NC_021287.1
BRPE64_RS05695	15	0	0	0	0	NAD-dependent DNA ligase LigA	L	BRPE64_ACDS11820	1233523	1235595	+	690	chromosome 1	NC_021287.1
BRPE64_RS05700	5	51.3	39.3	-0.35	-12	peptide deformylase	J	BRPE64_ACDS11830	1235592	1236125	+	177	chromosome 1	NC_021287.1
BRPE64_RS05705	0	0	0	0	0	hypothetical+protein	#N/A	BRPE64_ACDS11840	1236259	1236456	+	65	chromosome 1	NC_021287.1
BRPE64_RS05715	27	5.4	11.9	0.7	6.5	[protein-PII] uridylyltransferase [Burkholderia insecticola]	OT	BRPE64_ACDS11870	1238962	1241547	-	861	chromosome 1	NC_021287.1
BRPE64_RS05720	14	44.9	77.6	0.73	32.7	type I methionyl aminopeptidase	J	BRPE64_ACDS11880	1241616	1242434	-	272	chromosome 1	NC_021287.1
BRPE64_RS05725	8	0	0	0	0	30S ribosomal protein S2	J	BRPE64_ACDS11890	1242861	1243613	+	250	chromosome 1	NC_021287.1
BRPE64_RS05730	3	0	0	0	0	elongation factor Ts	J	BRPE64_ACDS11900	1243756	1244637	+	293	chromosome 1	NC_021287.1
BRPE64_RS05735	7	0	0	0	0	UMP kinase	F	BRPE64_ACDS11910	1244875	1245588	+	237	chromosome 1	NC_021287.1
BRPE64_RS05740	5	0	0	0	0	ribosome recycling factor	J	BRPE64_ACDS11920	1245681	1246241	+	186	chromosome 1	NC_021287.1
BRPE64_RS05745	10	0	0.6	0.15	0.6	di-trans,poly-cis-decaprenylcistransferase	I	BRPE64_ACDS11930	1246324	1247106	+	260	chromosome 1	NC_021287.1
BRPE64_RS05750	13	0	0	-0.01	0	phosphatidate cytidylyltransferase	I	BRPE64_ACDS11940	1247100	1247912	+	270	chromosome 1	NC_021287.1
BRPE64_RS05755	8	0	0	0	0	1-deoxy-D-xylulose-5-phosphate reductoisomerase	I	BRPE64_ACDS11950	1247931	1249148	+	405	chromosome 1	NC_021287.1
BRPE64_RS05760	15	19.9	18.2	-0.1	-1.7	RIP metalloprotease RseP	OK	BRPE64_ACDS11960	1249156	1250538	+	460	chromosome 1	NC_021287.1
BRPE64_RS05765	46	0.1	0	-0.02	-0.1	outer membrane protein assembly factor BamA	M	BRPE64_ACDS11970	1250619	1252931	+	770	chromosome 1	NC_021287.1
BRPE64_RS05770	5	0	0	0	0	OmpH family outer membrane protein	MO	BRPE64_ACDS11980	1253014	1253559	+	181	chromosome 1	NC_021287.1
BRPE64_RS05775	14	0	0	0	0	UDP-3-O-(3-hydroxymyristoyl)glucosamine N-acyltransferase	M	BRPE64_ACDS11990	1253590	1254681	+	363	chromosome 1	NC_021287.1
BRPE64_RS05780	5	0	0	0	0	3-hydroxyacyl-ACP dehydratase FabZ	I	BRPE64_ACDS12000	1254875	1255333	+	152	chromosome 1	NC_021287.1
BRPE64_RS05785	8	0	0	0	0	acyl-ACP--UDP-N-acetylglucosamine O-acyltransferase	M	BRPE64_ACDS12010	1255396	1256184	+	262	chromosome 1	NC_021287.1
BRPE64_RS05790	8	0	0	0	0	lipid-A-disaccharide synthase	M	BRPE64_ACDS12020	1256197	1257363	+	388	chromosome 1	NC_021287.1
BRPE64_RS05795	3	47.1	40.2	-0.2	-6.9	ribonuclease HII	L	BRPE64_ACDS12030	1257363	1258073	+	236	chromosome 1	NC_021287.1
BRPE64_RS05800	7	50.9	50.3	-0.02	-0.6	RNA methyltransferase	J	BRPE64_ACDS12040	1258093	1258884	+	263	chromosome 1	NC_021287.1
BRPE64_RS05805	7	4.9	6.6	0.24	1.8	kinase/pyrophosphorylase	T	BRPE64_ACDS12050	1258878	1259696	-	272	chromosome 1	NC_021287.1
BRPE64_RS05810	19	65.8	95.3	0.5	29.6	phosphoenolpyruvate synthase	G	BRPE64_ACDS12070	1260186	1262603	+	805	chromosome 1	NC_021287.1
BRPE64_RS05815	5	140.8	129.8	-0.11	-11.1	hypothetical protein	O	BRPE64_ACDS12080	1262699	1263127	+	142	chromosome 1	NC_021287.1
BRPE64_RS05820	10	145.5	180.9	0.31	35.5	SPFH/Band 7/PHB domain protein	O	BRPE64_ACDS12090	1263168	1264106	+	312	chromosome 1	NC_021287.1
BRPE64_RS05825	5	8.1	4.8	-0.42	-3.3	SsrA-binding protein SmpB	O	BRPE64_ACDS12100	1264149	1264598	-	149	chromosome 1	NC_021287.1
BRPE64_RS05830	6	0	0	0	0	type II toxin-antitoxin system RatA family toxin	J	BRPE64_ACDS12110	1264719	1265156	+	145	chromosome 1	NC_021287.1
BRPE64_RS05835	2	84.5	84.3	0	-0.2	RnfH family protein	V	BRPE64_ACDS12120	1265153	1265479	+	108	chromosome 1	NC_021287.1
BRPE64_RS05840	10	230.7	259.2	0.16	28.5	DMT family transporter	GER	BRPE64_ACDS12130	1265486	1266463	-	325	chromosome 1	NC_021287.1
BRPE64_RS05845	11	0.1	0.2	0.03	0.1	IMP dehydrogenase	F	BRPE64_ACDS12140	1266671	1268131	+	486	chromosome 1	NC_021287.1
BRPE64_RS05855	15	0.2	0	-0.05	-0.2	glutamine-hydrolyzing GMP synthase	F	BRPE64_ACDS12160	1269219	1270802	+	527	chromosome 1	NC_021287.1
BRPE64_RS05860	45	97.4	102.8	0.07	5.4	hypothetical protein	#N/A	BRPE64_ACDS12170	1271060	1272733	-	557	chromosome 1	NC_021287.1
BRPE64_RS05865	7	60.5	60.9	0.01	0.4	RNA 2\\',3\\'-cyclic phosphodiesterase	J	0	1273015	1273596	+	193	chromosome 1	NC_021287.1
BRPE64_RS05870	4	30.3	52.8	0.71	22.6	D-alanyl-D-alanine dipeptidase	M	BRPE64_ACDS12190	1273686	1274249	+	187	chromosome 1	NC_021287.1
BRPE64_RS05875	22	167	142.2	-0.22	-24.8	ABC transporter substrate-binding protein	E	BRPE64_ACDS12200	1274287	1275882	+	531	chromosome 1	NC_021287.1
BRPE64_RS05880	15	162.2	166.8	0.04	4.6	ABC transporter permease	EP	BRPE64_ACDS12210	1275879	1276946	+	355	chromosome 1	NC_021287.1
BRPE64_RS05885	11	127.7	125.6	-0.02	-2.1	ABC transporter permease	EP	BRPE64_ACDS12220	1276992	1277903	+	303	chromosome 1	NC_021287.1
BRPE64_RS05890	7	120.6	102.2	-0.23	-18.3	ABC transporter ATP-binding protein	EP	BRPE64_ACDS12230	1277905	1278777	+	290	chromosome 1	NC_021287.1
BRPE64_RS05895	5	99.5	101.2	0.02	1.8	ABC transporter ATP-binding protein	EP	BRPE64_ACDS12240	1278774	1279544	+	256	chromosome 1	NC_021287.1
BRPE64_RS05900	3	1.5	17.9	1.82	16.4	DUF1992 domain-containing protein	#N/A	BRPE64_ACDS12260	1279823	1280215	+	130	chromosome 1	NC_021287.1
BRPE64_RS05905	4	3.4	17.1	1.4	13.8	tRNA adenosine(34) deaminase TadA	J	0	1280215	1280850	+	211	chromosome 1	NC_021287.1
BRPE64_RS05910	10	187.4	200.8	0.1	13.4	muramoyltetrapeptide carboxypeptidase	M	BRPE64_ACDS12280	1280847	1281767	+	306	chromosome 1	NC_021287.1
BRPE64_RS05915	3	219.7	137.2	-0.66	-82.5	GntR family transcriptional regulator	K	BRPE64_ACDS12290	1282064	1282810	+	248	chromosome 1	NC_021287.1
BRPE64_RS05920	23	108	100.6	-0.1	-7.4	NCS1 family nucleobase:cation symporter-1	FH	BRPE64_ACDS12300	1283166	1284659	+	497	chromosome 1	NC_021287.1
BRPE64_RS05925	7	108.2	126.1	0.21	17.9	aspartate/glutamate racemase family protein	E	BRPE64_ACDS12310	1284722	1285456	+	244	chromosome 1	NC_021287.1
BRPE64_RS05930	15	113.5	113	-0.01	-0.5	allantoinase PuuE	GM	BRPE64_ACDS12320	1285616	1286566	+	316	chromosome 1	NC_021287.1
BRPE64_RS05935	5	28	38.6	0.4	10.5	2-oxo-4-hydroxy-4-carboxy-5-ureidoimidazoline decarboxylase	F	BRPE64_ACDS12330	1286563	1287084	+	173	chromosome 1	NC_021287.1
BRPE64_RS05940	9	114.6	105.1	-0.12	-9.6	allantoicase	F	BRPE64_ACDS12340	1287138	1288151	+	337	chromosome 1	NC_021287.1
BRPE64_RS05945	3	229.7	242.9	0.08	13.2	ureidoglycolate lyase	F	BRPE64_ACDS12350	1288148	1288648	+	166	chromosome 1	NC_021287.1
BRPE64_RS05950	5	319.5	286.2	-0.16	-33.3	low-specificity L-threonine aldolase	E	BRPE64_ACDS12360	1288787	1289791	+	334	chromosome 1	NC_021287.1
BRPE64_RS05955	15	272.3	287.6	0.08	15.3	membrane protein	S	BRPE64_ACDS12370	1289848	1291041	-	397	chromosome 1	NC_021287.1
BRPE64_RS05960	5	76.2	65.3	-0.21	-10.9	hydroxyisourate hydrolase	F	BRPE64_ACDS12380	1291133	1291486	-	117	chromosome 1	NC_021287.1
BRPE64_RS05965	12	410	378	-0.12	-32	8-oxoguanine deaminase	FR	BRPE64_ACDS12400	1291977	1293344	+	455	chromosome 1	NC_021287.1
BRPE64_RS05970	13	104.1	120.1	0.2	16	LysR family transcriptional regulator	K	BRPE64_ACDS12410	1293382	1294314	-	310	chromosome 1	NC_021287.1
BRPE64_RS05975	14	160.5	158.6	-0.02	-1.9	ABC transporter ATP-binding protein	R	BRPE64_ACDS12420	1294585	1296159	+	524	chromosome 1	NC_021287.1
BRPE64_RS05980	8	160.2	133	-0.26	-27.2	ABC transporter permease	R	BRPE64_ACDS12430	1296162	1297268	+	368	chromosome 1	NC_021287.1
BRPE64_RS05985	15	101	141	0.46	40	ABC transporter permease	R	BRPE64_ACDS12440	1297292	1298221	+	309	chromosome 1	NC_021287.1
BRPE64_RS05990	9	205.4	245.1	0.25	39.7	BMP family ABC transporter substrate-binding protein	M	BRPE64_ACDS12450	1298348	1299433	+	361	chromosome 1	NC_021287.1
BRPE64_RS05995	1	101.6	94.5	-0.1	-7	dodecin domain-containing protein	R	BRPE64_ACDS12460	1299515	1299724	-	69	chromosome 1	NC_021287.1
BRPE64_RS06000	8	62.7	98	0.61	35.3	hypothetical protein	#N/A	BRPE64_ACDS12470	1299974	1300465	-	163	chromosome 1	NC_021287.1
BRPE64_RS06005	6	118	117.1	-0.01	-0.9	large conductance mechanosensitive channel protein MscL	M	BRPE64_ACDS12480	1300805	1301248	-	147	chromosome 1	NC_021287.1
BRPE64_RS06010	12	73.1	104.4	0.49	31.4	DUF2252 domain-containing protein	S	BRPE64_ACDS12490	1301421	1302806	-	461	chromosome 1	NC_021287.1
BRPE64_RS06015	27	107	107.5	0.01	0.5	glycogen debranching protein GlgX	G	BRPE64_ACDS12500	1303039	1305249	+	736	chromosome 1	NC_021287.1
BRPE64_RS06020	14	90.3	99	0.13	8.8	tetratricopeptide repeat protein	R	BRPE64_ACDS12530	1305600	1306817	-	405	chromosome 1	NC_021287.1
BRPE64_RS06025	1	202.5	244.7	0.27	42.2	PspA/IM30 family protein	KT	BRPE64_ACDS12540	1306963	1307643	-	226	chromosome 1	NC_021287.1
BRPE64_RS06030	1	0	1.9	0.45	1.9	hypothetical protein	#N/A	BRPE64_ACDS12550	1307935	1308336	-	133	chromosome 1	NC_021287.1
BRPE64_RS06035	45	119	137.9	0.2	18.9	penicillin-binding protein 1A	M	BRPE64_ACDS12560	1308835	1311414	+	859	chromosome 1	NC_021287.1
BRPE64_RS06040	4	36.7	21.3	-0.66	-15.4	copper chaperone PCu(A)C	P	BRPE64_ACDS12570	1311504	1311935	-	143	chromosome 1	NC_021287.1
BRPE64_RS06045	4	224.1	169.2	-0.4	-54.9	copper resistance protein CopC	P	BRPE64_ACDS12580	1311943	1312305	-	120	chromosome 1	NC_021287.1
BRPE64_RS06050	2	89.3	113.1	0.32	23.8	DUF2946 family protein	#N/A	BRPE64_ACDS12590	1312432	1312770	-	112	chromosome 1	NC_021287.1
BRPE64_RS06055	3	0	0	0	0	old_locus_tag=BRPE64_AtRNA00190	-	BRPE64_AtRNA00190	1313041	1313117	+	25	chromosome 1	NC_021287.1
BRPE64_RS06060	2	174.4	212.3	0.28	37.9	heme-degrading domain-containing protein	S	BRPE64_ACDS12600	1313357	1313854	+	165	chromosome 1	NC_021287.1
BRPE64_RS06065	3	95.9	87.1	-0.13	-8.8	multidrug efflux SMR transporter	V	BRPE64_ACDS12610	1313896	1314234	+	112	chromosome 1	NC_021287.1
BRPE64_RS06070	5	168.6	202.4	0.26	33.8	hypothetical protein	#N/A	BRPE64_ACDS12620	1314244	1314615	-	123	chromosome 1	NC_021287.1
BRPE64_RS06075	4	134	159	0.24	25	hypothetical protein	#N/A	BRPE64_ACDS12630	1314959	1315231	+	90	chromosome 1	NC_021287.1
BRPE64_RS06080	5	84.8	91.2	0.1	6.4	hypothetical protein	#N/A	BRPE64_ACDS12640	1315228	1315584	+	118	chromosome 1	NC_021287.1
BRPE64_RS06085	4	68.7	68.1	-0.01	-0.6	DUF1488 domain-containing protein	#N/A	BRPE64_ACDS12650	1315765	1316049	+	94	chromosome 1	NC_021287.1
BRPE64_RS06090	3	103.2	64.9	-0.63	-38.4	hypothetical protein	#N/A	0	1316239	1316421	+	60	chromosome 1	NC_021287.1
BRPE64_RS06095	5	134.8	149.8	0.15	15	TetR/AcrR family transcriptional regulator	K	BRPE64_ACDS12670	1316480	1317154	+	224	chromosome 1	NC_021287.1
BRPE64_RS06100	10	148.9	139.8	-0.09	-9.1	enoyl-CoA hydratase/isomerase family protein	I	BRPE64_ACDS12680	1317151	1318260	+	369	chromosome 1	NC_021287.1
BRPE64_RS06105	3	68.5	73.5	0.1	5.1	hypothetical protein	#N/A	BRPE64_ACDS12690	1318336	1318764	-	142	chromosome 1	NC_021287.1
BRPE64_RS06110	18	100.9	95.8	-0.07	-5.1	tRNA dihydrouridine(20/20a) synthase DusA	J	BRPE64_ACDS12700	1318922	1319926	+	334	chromosome 1	NC_021287.1
BRPE64_RS06115	1	0	0	0	0	old_locus_tag=BRPE64_AtRNA00200	-	BRPE64_AtRNA00200	1320059	1320134	+	25	chromosome 1	NC_021287.1
BRPE64_RS06120	1	17.2	40.8	1.04	23.6	hypothetical protein	#N/A	0	1320271	1320525	+	84	chromosome 1	NC_021287.1
BRPE64_RS06125	3	194.1	326.3	0.73	132.2	hypothetical protein	#N/A	BRPE64_ACDS12720	1320636	1320938	+	100	chromosome 1	NC_021287.1
BRPE64_RS06130	3	31.1	36.5	0.2	5.3	DUF5594 family protein	#N/A	BRPE64_ACDS12730	1320972	1321367	+	131	chromosome 1	NC_021287.1
BRPE64_RS06135	0	0	0	0	0	hypothetical protein	#N/A	0	1321468	1321671	+	67	chromosome 1	NC_021287.1
BRPE64_RS06140	12	114.9	111.4	-0.04	-3.5	O-methyltransferase family 2	K	BRPE64_ACDS12750	1321714	1322745	-	343	chromosome 1	NC_021287.1
BRPE64_RS06145	5	75.9	65.3	-0.2	-10.7	SDR family oxidoreductase	IQR	BRPE64_ACDS12760	1323000	1323737	+	245	chromosome 1	NC_021287.1
BRPE64_RS06150	6	232.5	170.6	-0.44	-61.9	oxidoreductase	C	BRPE64_ACDS12770	1323798	1324121	+	107	chromosome 1	NC_021287.1
BRPE64_RS06155	8	123.1	130.9	0.09	7.8	hypothetical+protein	M	BRPE64_ACDS12780	1324145	1324624	-	159	chromosome 1	NC_021287.1
BRPE64_RS06160	3	51.7	59.3	0.18	7.7	hypothetical protein	#N/A	BRPE64_ACDS12790	1324739	1325125	+	128	chromosome 1	NC_021287.1
BRPE64_RS06165	6	304	339.3	0.16	35.2	lytic transglycosylase domain-containing protein	M	BRPE64_ACDS12800	1325138	1325608	-	156	chromosome 1	NC_021287.1
BRPE64_RS06170	4	103.8	101	-0.04	-2.8	hypothetical protein	#N/A	BRPE64_ACDS12810	1325655	1326044	-	129	chromosome 1	NC_021287.1
BRPE64_RS06175	1	44.9	27.8	-0.6	-17	hypothetical protein	#N/A	BRPE64_ACDS12820	1326049	1326450	-	133	chromosome 1	NC_021287.1
BRPE64_RS06180	3	301.9	194.7	-0.62	-107.2	hypothetical protein	#N/A	BRPE64_ACDS12830	1326608	1326853	-	81	chromosome 1	NC_021287.1
BRPE64_RS06185	8	147.5	145.1	-0.02	-2.5	MFS transporter	G	BRPE64_ACDS12840	1326868	1328292	-	474	chromosome 1	NC_021287.1
BRPE64_RS06190	17	282.9	290.1	0.04	7.2	NADP(H)-dependent aldo-keto reductase	R	BRPE64_ACDS12850	1328504	1329556	+	350	chromosome 1	NC_021287.1
BRPE64_RS06195	20	166	196.1	0.23	30.2	transketolase	G	BRPE64_ACDS12870	1329966	1332059	+	697	chromosome 1	NC_021287.1
BRPE64_RS06200	12	142.7	168.9	0.24	26.1	decarboxylating 6-phosphogluconate dehydrogenase	G	BRPE64_ACDS12880	1332066	1333046	+	326	chromosome 1	NC_021287.1
BRPE64_RS06205	8	174.6	165.2	-0.08	-9.4	ABC transporter permease	V	BRPE64_ACDS12890	1333110	1333964	-	284	chromosome 1	NC_021287.1
BRPE64_RS06210	7	58	80.2	0.44	22.3	nodulation factor ABC transporter ATP-binding protein NodI	V	BRPE64_ACDS12900	1333976	1334950	-	324	chromosome 1	NC_021287.1
BRPE64_RS06215	3	15.2	40.8	1.18	25.6	universal stress protein	T	BRPE64_ACDS12910	1335309	1335818	+	169	chromosome 1	NC_021287.1
BRPE64_RS06220	8	74.9	90.8	0.26	15.9	DUF2939 domain-containing protein	#N/A	BRPE64_ACDS12920	1335855	1336490	-	211	chromosome 1	NC_021287.1
BRPE64_RS06225	3	32.1	41.4	0.32	9.3	hypothetical protein	#N/A	BRPE64_ACDS12930	1336624	1336950	-	108	chromosome 1	NC_021287.1
BRPE64_RS06230	6	251.5	277.8	0.14	26.3	transcriptional repressor LexA	KT	BRPE64_ACDS12940	1337156	1337815	-	219	chromosome 1	NC_021287.1
BRPE64_RS06235	15	162.4	258.5	0.65	96.1	sulfate ABC transporter substrate-binding protein	P	BRPE64_ACDS12950	1338086	1339120	+	344	chromosome 1	NC_021287.1
BRPE64_RS06240	9	68.6	86.1	0.31	17.5	sulfate ABC transporter permease subunit CysT	P	BRPE64_ACDS12960	1339225	1340130	+	301	chromosome 1	NC_021287.1
BRPE64_RS06245	10	158.8	249.7	0.64	90.9	sulfate ABC transporter permease subunit CysW	P	BRPE64_ACDS12970	1340127	1341035	+	302	chromosome 1	NC_021287.1
BRPE64_RS06250	8	115.1	179.8	0.62	64.7	sulfate ABC transporter ATP-binding protein	P	BRPE64_ACDS12980	1341051	1342109	+	352	chromosome 1	NC_021287.1
BRPE64_RS06255	12	91.2	101	0.14	9.8	CysB family HTH-type transcriptional regulator	K	BRPE64_ACDS12990	1342153	1343079	+	308	chromosome 1	NC_021287.1
BRPE64_RS06260	7	54.1	73.1	0.4	19	asparaginase	JU	BRPE64_ACDS13000	1343141	1344103	+	320	chromosome 1	NC_021287.1
BRPE64_RS06265	6	177.9	222.2	0.31	44.2	peptidoglycan-binding protein LysM	S	BRPE64_ACDS13010	1344154	1344642	-	162	chromosome 1	NC_021287.1
BRPE64_RS06270	4	104.8	67.2	-0.61	-37.6	2-hydroxy-3-oxopropionate reductase	I	BRPE64_ACDS13020	1344945	1345853	-	302	chromosome 1	NC_021287.1
BRPE64_RS06275	10	116.5	119.4	0.03	2.9	hydroxypyruvate isomerase	G	BRPE64_ACDS13030	1345891	1346691	-	266	chromosome 1	NC_021287.1
BRPE64_RS06280	18	132	134.3	0.02	2.3	glyoxylate carboligase	Q	BRPE64_ACDS13040	1346782	1348557	-	591	chromosome 1	NC_021287.1
BRPE64_RS06285	12	58.9	70.6	0.24	11.7	LysR family transcriptional regulator	K	BRPE64_ACDS13050	1348745	1349707	+	320	chromosome 1	NC_021287.1
BRPE64_RS06290	3	0	0	0	0	30S ribosomal protein S6	J	BRPE64_ACDS13060	1349868	1350239	+	123	chromosome 1	NC_021287.1
BRPE64_RS06295	2	0	0	0	0	primosomal replication protein N	L	BRPE64_ACDS13070	1350285	1350584	+	99	chromosome 1	NC_021287.1
BRPE64_RS06300	3	0	0	0	0	30S ribosomal protein S18	J	BRPE64_ACDS13080	1350587	1350862	+	91	chromosome 1	NC_021287.1
BRPE64_RS06305	2	56.7	87.1	0.58	30.4	50S ribosomal protein L9	J	BRPE64_ACDS13090	1350891	1351346	+	151	chromosome 1	NC_021287.1
BRPE64_RS06310	19	0	0	0	0	replicative DNA helicase	L	BRPE64_ACDS13100	1351469	1352857	+	462	chromosome 1	NC_021287.1
BRPE64_RS06315	4	92	133.9	0.52	42	DUF47 domain-containing protein	S	BRPE64_ACDS13110	1352991	1353617	+	208	chromosome 1	NC_021287.1
BRPE64_RS06320	14	117.2	152.3	0.36	35.1	inorganic phosphate transporter	P	BRPE64_ACDS13120	1353733	1354743	+	336	chromosome 1	NC_021287.1
BRPE64_RS06325	11	98.2	125.2	0.34	27	SDR family oxidoreductase	IQR	BRPE64_ACDS13130	1354804	1355610	-	268	chromosome 1	NC_021287.1
BRPE64_RS06330	9	125.6	113.5	-0.14	-12.1	NLP/P60 protein	M	BRPE64_ACDS13140	1355669	1356664	-	331	chromosome 1	NC_021287.1
BRPE64_RS06335	13	113.6	121.1	0.09	7.5	PhoH family protein	R	BRPE64_ACDS13150	1356865	1358745	-	626	chromosome 1	NC_021287.1
BRPE64_RS06340	4	49.2	99.2	0.94	50	peroxiredoxin	O	BRPE64_ACDS13170	1359146	1359607	-	153	chromosome 1	NC_021287.1
BRPE64_RS06345	10	0	0	0	0	polysaccharide+deacetylase	GM	#N/A	1359698	1360594	-	298	chromosome 1	NC_021287.1
BRPE64_RS06350	17	0	0	-0.01	0	putative+nucleoside-diphosphate-sugar+epimerase+WcaG-like+protein	M	#N/A	1360607	1361653	-	348	chromosome 1	NC_021287.1
BRPE64_RS06355	12	0	0.2	0.04	0.2	formyltransferase	J	BRPE64_ACDS13200	1361650	1362636	-	328	chromosome 1	NC_021287.1
BRPE64_RS06360	15	0	0	0	0	glycosyltransferase	N	BRPE64_ACDS13210	1362633	1363670	-	345	chromosome 1	NC_021287.1
BRPE64_RS06365	8	0	0	0	0	DegT/DnrJ/EryC1/StrS aminotransferase family protein	M	BRPE64_ACDS13220	1363695	1364864	-	389	chromosome 1	NC_021287.1
BRPE64_RS06370	6	72	47.6	-0.55	-24.5	EamA family transporter	V	BRPE64_ACDS13230	1364944	1365315	-	123	chromosome 1	NC_021287.1
BRPE64_RS06375	23	0.1	0.1	0.01	0	glycosyltransferase family 39 protein	M	BRPE64_ACDS13250	1365413	1367086	-	557	chromosome 1	NC_021287.1
BRPE64_RS06380	3	129.1	176.7	0.44	47.7	Xcc1710-like domain-containing protein	S	BRPE64_ACDS13260	1367430	1367804	-	124	chromosome 1	NC_021287.1
BRPE64_RS06385	18	0.9	2	0.24	1.1	pyridoxal phosphate-dependent aminotransferase	E	BRPE64_ACDS13270	1368315	1369553	+	412	chromosome 1	NC_021287.1
BRPE64_RS06390	13	0.7	0	-0.18	-0.7	homoserine dehydrogenase	E	BRPE64_ACDS13280	1369578	1370900	+	440	chromosome 1	NC_021287.1
BRPE64_RS06395	18	0	0	0	0	threonine synthase	E	BRPE64_ACDS13290	1370916	1372361	+	481	chromosome 1	NC_021287.1
BRPE64_RS06400	16	106.5	119.1	0.16	12.7	ABC-F family ATPase	R	BRPE64_ACDS13300	1372529	1374121	+	530	chromosome 1	NC_021287.1
BRPE64_RS06405	1	5.7	5.6	-0.01	-0.1	DUF1289 domain-containing protein	R	BRPE64_ACDS13310	1374188	1374391	-	67	chromosome 1	NC_021287.1
BRPE64_RS06410	21	159	169.9	0.09	10.9	phospholipase	M	BRPE64_ACDS13320	1374463	1375674	-	403	chromosome 1	NC_021287.1
BRPE64_RS06415	10	140.8	123.5	-0.18	-17.4	Nramp family divalent metal transporter	P	BRPE64_ACDS13340	1375871	1377205	-	444	chromosome 1	NC_021287.1
BRPE64_RS06420	24	177.1	225.7	0.34	48.6	polyamine ABC transporter substrate-binding protein	E	BRPE64_ACDS13370	1377833	1378945	+	370	chromosome 1	NC_021287.1
BRPE64_RS06425	12	105.9	137.5	0.36	31.6	polyamine ABC transporter ATP-binding protein	E	BRPE64_ACDS13380	1379060	1380238	+	392	chromosome 1	NC_021287.1
BRPE64_RS06430	16	200.8	223.4	0.15	22.6	ABC transporter permease subunit	E	BRPE64_ACDS13390	1380235	1381143	+	302	chromosome 1	NC_021287.1
BRPE64_RS06435	6	55	93.3	0.71	38.3	ABC transporter permease subunit	E	BRPE64_ACDS13400	1381143	1381961	+	272	chromosome 1	NC_021287.1
BRPE64_RS06440	11	79.3	69.9	-0.17	-9.3	threonine/serine dehydratase	E	BRPE64_ACDS13410	1382010	1383011	-	333	chromosome 1	NC_021287.1
BRPE64_RS06445	10	79	87.5	0.14	8.5	acetylornithine deacetylase	E	BRPE64_ACDS13420	1383032	1384267	-	411	chromosome 1	NC_021287.1
BRPE64_RS06450	37	58.8	73.9	0.31	15	transcription-repair coupling factor	LK	BRPE64_ACDS13430	1384357	1387833	-	1158	chromosome 1	NC_021287.1
BRPE64_RS06455	5	0	0	0	0	2-C-methyl-D-erythritol 4-phosphate cytidylyltransferase	I	BRPE64_ACDS13440	1387959	1388693	+	244	chromosome 1	NC_021287.1
BRPE64_RS06460	2	0	0	0	0	2-C-methyl-D-erythritol 2,4-cyclodiphosphate synthase	I	BRPE64_ACDS13450	1388727	1389218	+	163	chromosome 1	NC_021287.1
BRPE64_RS06465	6	199.4	196.2	-0.02	-3.2	carboxymuconolactone decarboxylase family protein	R	BRPE64_ACDS13460	1389257	1389781	-	174	chromosome 1	NC_021287.1
BRPE64_RS06470	3	339.2	365.8	0.11	26.7	peroxiredoxin	V	BRPE64_ACDS13470	1389912	1390460	-	182	chromosome 1	NC_021287.1
BRPE64_RS06475	13	105.2	90	-0.21	-15.2	HAMP domain-containing protein	T	BRPE64_ACDS13480	1390679	1392052	-	457	chromosome 1	NC_021287.1
BRPE64_RS06480	7	119.9	109.4	-0.13	-10.5	two-component system response regulator OmpR	TK	BRPE64_ACDS13490	1392113	1392838	-	241	chromosome 1	NC_021287.1
BRPE64_RS06485	3	144.2	155.7	0.11	11.5	hypothetical protein	#N/A	BRPE64_ACDS13500	1393110	1393475	+	121	chromosome 1	NC_021287.1
BRPE64_RS06490	9	231.7	220.6	-0.07	-11.1	DUF1501 domain-containing protein	S	BRPE64_ACDS13510	1393492	1394451	+	319	chromosome 1	NC_021287.1
BRPE64_RS06495	6	82.5	97.3	0.23	14.8	squalene/phytoene synthase family protein	I	BRPE64_ACDS13520	1394448	1395290	-	280	chromosome 1	NC_021287.1
BRPE64_RS06500	4	162.3	184.9	0.18	22.6	DUF5594 family protein	#N/A	BRPE64_ACDS13540	1395596	1395982	+	128	chromosome 1	NC_021287.1
BRPE64_RS06505	2	14.3	14.8	0.04	0.5	old_locus_tag=BRPE64_AtRNA00210	-	BRPE64_AtRNA00210	1396035	1396121	-	28	chromosome 1	NC_021287.1
BRPE64_RS06510	1	41.8	29.7	-0.43	-12.1	DUF2946 domain-containing protein	#N/A	BRPE64_ACDS13550	1396413	1396796	+	127	chromosome 1	NC_021287.1
BRPE64_RS06515	20	192.1	190.1	-0.01	-2	PepSY domain-containing protein	S	BRPE64_ACDS13570	1396980	1398440	+	486	chromosome 1	NC_021287.1
BRPE64_RS06520	6	59.2	49.4	-0.24	-9.7	glycerate kinase	G	BRPE64_ACDS13580	1398464	1399609	-	381	chromosome 1	NC_021287.1
BRPE64_RS06525	8	131.4	97.6	-0.41	-33.8	trigger factor	O	BRPE64_ACDS13600	1400121	1401470	+	449	chromosome 1	NC_021287.1
BRPE64_RS06530	5	1.4	1.1	-0.06	-0.2	ATP-dependent Clp endopeptidase proteolytic subunit ClpP	O	BRPE64_ACDS13610	1401612	1402265	+	217	chromosome 1	NC_021287.1
BRPE64_RS06535	13	26.7	37.8	0.43	11.1	ATP-dependent Clp protease ATP-binding subunit ClpX	O	BRPE64_ACDS13620	1402436	1403707	+	423	chromosome 1	NC_021287.1
BRPE64_RS06540	20	52.5	109.7	0.99	57.1	endopeptidase La	O	BRPE64_ACDS13630	1403894	1406317	+	807	chromosome 1	NC_021287.1
BRPE64_RS06545	2	31.3	33.4	0.08	2	HU family DNA-binding protein	L	BRPE64_ACDS13640	1406589	1406861	+	90	chromosome 1	NC_021287.1
BRPE64_RS06550	3	0	0	0	0	old_locus_tag=BRPE64_AtRNA00220	-	BRPE64_AtRNA00220	1406997	1407072	+	25	chromosome 1	NC_021287.1
BRPE64_RS06555	2	0	0	0	0	old_locus_tag=BRPE64_AtRNA00230	-	BRPE64_AtRNA00230	1407111	1407187	+	25	chromosome 1	NC_021287.1
BRPE64_RS06560	21	126.5	116.4	-0.12	-10.1	peptidyl-prolyl cis-trans isomerase	O	BRPE64_ACDS13650	1407547	1409472	+	641	chromosome 1	NC_021287.1
BRPE64_RS06565	2	481.2	583	0.27	101.8	hypothetical protein	#N/A	0	1409608	1409949	-	113	chromosome 1	NC_021287.1
BRPE64_RS06570	13	212.3	249.6	0.23	37.2	arylesterase	E	BRPE64_ACDS13670	1410074	1410757	-	227	chromosome 1	NC_021287.1
BRPE64_RS06575	3	77.1	88.4	0.19	11.3	ABC transporter ATP-binding protein	Q	BRPE64_ACDS13680	1410756	1411457	+	233	chromosome 1	NC_021287.1
BRPE64_RS06580	11	0	0	0	0	glucose-6-phosphate isomerase	G	BRPE64_ACDS13690	1411528	1413162	-	544	chromosome 1	NC_021287.1
BRPE64_RS06585	7	45	42.9	-0.06	-2.1	NAD(P)H-hydrate dehydratase	F	BRPE64_ACDS13700	1413372	1414934	-	520	chromosome 1	NC_021287.1
BRPE64_RS06590	4	79.1	89	0.16	9.8	FAD-dependent oxidoreductase	E	BRPE64_ACDS13710	1415050	1416342	-	430	chromosome 1	NC_021287.1
BRPE64_RS06595	25	0.6	0.2	-0.11	-0.4	phosphoribosylformylglycinamidine synthase	F	BRPE64_ACDS13730	1416832	1420869	+	1345	chromosome 1	NC_021287.1
BRPE64_RS06600	33	173.2	195.7	0.17	22.5	family 20 glycosylhydrolase	G	BRPE64_ACDS13740	1421063	1423570	+	835	chromosome 1	NC_021287.1
BRPE64_RS06605	4	77.8	85.3	0.12	7.5	peptidyl-prolyl cis-trans isomerase	O	BRPE64_ACDS13750	1423676	1424458	-	260	chromosome 1	NC_021287.1
BRPE64_RS06610	6	288.5	273.1	-0.08	-15.4	BolA family transcriptional regulator	T	BRPE64_ACDS13760	1424562	1424876	-	104	chromosome 1	NC_021287.1
BRPE64_RS06615	5	0	0	0	0	septation protein A	D	BRPE64_ACDS13770	1424873	1425409	-	178	chromosome 1	NC_021287.1
BRPE64_RS06620	7	136.2	177.7	0.37	41.5	peptide-methionine (R)-S-oxide reductase MsrB	O	BRPE64_ACDS13780	1425538	1425960	-	140	chromosome 1	NC_021287.1
BRPE64_RS06625	17	75.7	72	-0.07	-3.7	YdiU family protein	S	BRPE64_ACDS13790	1426012	1427613	-	533	chromosome 1	NC_021287.1
BRPE64_RS06630	16	133.8	181.7	0.43	47.8	fatty-acid--CoA ligase	IQ	BRPE64_ACDS13800	1427721	1429379	+	552	chromosome 1	NC_021287.1
BRPE64_RS06635	16	83.8	71.1	-0.22	-12.7	3-hydroxyacyl-CoA dehydrogenase	I	BRPE64_ACDS13810	1429572	1431656	+	694	chromosome 1	NC_021287.1
BRPE64_RS06640	5	106.7	107.9	0.02	1.2	bifunctional nicotinamidase/pyrazinamidase	HR	BRPE64_ACDS13820	1431670	1432308	+	212	chromosome 1	NC_021287.1
BRPE64_RS06645	9	106.6	94.1	-0.17	-12.4	acetyl-CoA C-acyltransferase	I	BRPE64_ACDS13830	1432305	1433483	+	392	chromosome 1	NC_021287.1
BRPE64_RS06650	3	146.8	185.4	0.33	38.6	Dabb family protein	R	BRPE64_ACDS13840	1433567	1433869	+	100	chromosome 1	NC_021287.1
BRPE64_RS06655	5	93.7	107.5	0.19	13.8	PaaI family thioesterase	Q	BRPE64_ACDS13850	1433875	1434354	+	159	chromosome 1	NC_021287.1
BRPE64_RS06660	10	113.8	102.3	-0.15	-11.4	NADP-dependent oxidoreductase	QR	BRPE64_ACDS13860	1434396	1435400	+	334	chromosome 1	NC_021287.1
BRPE64_RS06665	9	91.4	138.4	0.57	47.1	SDR family oxidoreductase	C	BRPE64_ACDS13870	1435427	1436284	+	285	chromosome 1	NC_021287.1
BRPE64_RS06670	14	175.9	177	0.01	1.1	alpha/beta hydrolase	I	BRPE64_ACDS13880	1436345	1437298	+	317	chromosome 1	NC_021287.1
BRPE64_RS06675	4	151.9	245.6	0.68	93.8	NRDE family protein	S	BRPE64_ACDS13890	1437302	1438135	-	277	chromosome 1	NC_021287.1
BRPE64_RS06680	4	0	0	0	0	folate-binding protein YgfZ	O	BRPE64_ACDS13900	1438148	1439134	-	328	chromosome 1	NC_021287.1
BRPE64_RS06685	14	89	72.8	-0.27	-16.2	endolytic transglycosylase MltG	D	BRPE64_ACDS13910	1439287	1440297	+	336	chromosome 1	NC_021287.1
BRPE64_RS06690	2	0	0	0	0	dTMP kinase	F	BRPE64_ACDS13920	1440297	1440917	+	206	chromosome 1	NC_021287.1
BRPE64_RS06695	6	0	0	0	0	DNA polymerase III subunit delta\\'	L	BRPE64_ACDS13930	1440930	1441970	+	346	chromosome 1	NC_021287.1
BRPE64_RS06700	7	136.3	127.7	-0.09	-8.6	N-acetyltransferase	E	BRPE64_ACDS13940	1441991	1442518	+	175	chromosome 1	NC_021287.1
BRPE64_RS06705	13	86.7	87.8	0.02	1.1	TatD family hydrolase	N	BRPE64_ACDS13950	1442529	1443314	+	261	chromosome 1	NC_021287.1
BRPE64_RS06710	5	113.2	135	0.24	21.8	ankyrin repeat domain-containing protein	T	BRPE64_ACDS13960	1443394	1444143	+	249	chromosome 1	NC_021287.1
BRPE64_RS06715	6	93.1	121.7	0.37	28.6	hypothetical protein	#N/A	BRPE64_ACDS13970	1444250	1444606	+	118	chromosome 1	NC_021287.1
BRPE64_RS06720	9	224.4	211.3	-0.08	-13	mechanosensitive ion channel	M	BRPE64_ACDS13980	1444764	1446005	+	413	chromosome 1	NC_021287.1
BRPE64_RS06725	21	114.1	121.8	0.09	7.7	alpha,alpha-trehalose-phosphate synthase (UDP-forming)	G	BRPE64_ACDS13990	1446107	1447492	+	461	chromosome 1	NC_021287.1
BRPE64_RS06730	13	157.2	157.9	0.01	0.7	glycosyltransferase family 4 protein	M	BRPE64_ACDS14000	1447786	1448856	+	356	chromosome 1	NC_021287.1
BRPE64_RS06735	5	146	143.9	-0.02	-2.1	lipoprotein	I	BRPE64_ACDS14010	1448975	1449565	-	196	chromosome 1	NC_021287.1
BRPE64_RS06740	7	221.6	249.5	0.17	27.9	hypothetical protein	#N/A	BRPE64_ACDS14020	1449968	1450450	-	160	chromosome 1	NC_021287.1
BRPE64_RS06745	1	72.7	89	0.28	16.3	PsiF repeat protein	#N/A	BRPE64_ACDS14030	1450706	1451002	-	98	chromosome 1	NC_021287.1
BRPE64_RS06750	2	15.7	13.9	-0.13	-1.8	hypothetical protein	#N/A	BRPE64_ACDS14040	1451280	1451561	+	93	chromosome 1	NC_021287.1
BRPE64_RS06755	8	67.9	53.3	-0.32	-14.6	sugar ABC transporter substrate-binding protein	G	BRPE64_ACDS14060	1452000	1452962	+	320	chromosome 1	NC_021287.1
BRPE64_RS06760	10	220.5	170.2	-0.36	-50.3	sugar ABC transporter ATP-binding protein	G	BRPE64_ACDS14080	1453184	1454830	+	548	chromosome 1	NC_021287.1
BRPE64_RS06765	8	137.8	191.4	0.46	53.6	ABC transporter permease	G	BRPE64_ACDS14090	1454831	1455820	+	329	chromosome 1	NC_021287.1
BRPE64_RS06770	13	229.8	279.9	0.28	50.1	LacI family DNA-binding transcriptional regulator	K	BRPE64_ACDS14100	1456043	1457077	+	344	chromosome 1	NC_021287.1
BRPE64_RS06775	3	168	144.6	-0.21	-23.4	ribokinase	G	BRPE64_ACDS14110	1457120	1458046	+	308	chromosome 1	NC_021287.1
BRPE64_RS06780	13	94.3	99.8	0.08	5.5	methyl-accepting chemotaxis protein	NT	BRPE64_ACDS14130	1458311	1460059	+	582	chromosome 1	NC_021287.1
BRPE64_RS06785	9	107.3	115.1	0.1	7.9	hydratase	Q	BRPE64_ACDS14140	1460177	1460938	+	253	chromosome 1	NC_021287.1
BRPE64_RS06790	33	82.3	97.4	0.23	15	PrkA family serine protein kinase	T	BRPE64_ACDS14160	1461358	1463280	+	640	chromosome 1	NC_021287.1
BRPE64_RS06795	15	127	137.8	0.11	10.8	YeaH/YhbH family protein	R	BRPE64_ACDS14170	1463554	1464819	+	421	chromosome 1	NC_021287.1
BRPE64_RS06800	35	99.7	109.6	0.13	9.9	SpoVR family protein	D	BRPE64_ACDS14180	1464816	1466477	+	553	chromosome 1	NC_021287.1
BRPE64_RS06805	12	63.3	71.8	0.17	8.5	AI-2E family transporter	R	BRPE64_ACDS14190	1466541	1467596	-	351	chromosome 1	NC_021287.1
BRPE64_RS06810	8	337.6	308.9	-0.13	-28.7	EamA family transporter RarD	S	BRPE64_ACDS14200	1467844	1468719	+	291	chromosome 1	NC_021287.1
BRPE64_RS06815	13	106.8	143.7	0.41	37	aldo/keto reductase	R	BRPE64_ACDS14210	1468745	1469740	-	331	chromosome 1	NC_021287.1
BRPE64_RS06820	12	193.8	201.1	0.05	7.3	DHA2 family efflux MFS transporter permease subunit	G	BRPE64_ACDS14220	1469804	1471189	-	461	chromosome 1	NC_021287.1
BRPE64_RS06825	4	77.3	63	-0.28	-14.3	LysR family transcriptional regulator	K	BRPE64_ACDS14230	1471354	1472214	+	286	chromosome 1	NC_021287.1
BRPE64_RS06830	22	59.1	58.3	-0.02	-0.8	tannase/feruloyl esterase family alpha/beta hydrolase	Q	BRPE64_ACDS14240	1472353	1474026	+	557	chromosome 1	NC_021287.1
BRPE64_RS06835	7	44	66.2	0.54	22.2	DUF2917 domain-containing protein	#N/A	BRPE64_ACDS14250	1474046	1474456	-	136	chromosome 1	NC_021287.1
BRPE64_RS06840	28	236.2	251.6	0.09	15.4	hypothetical protein	G	0	1474765	1476435	-	556	chromosome 1	NC_021287.1
BRPE64_RS06845	0	0	0	0	0	hypothetical+protein	#N/A	#N/A	1476434	1476880	+	148	chromosome 1	NC_021287.1
BRPE64_RS06850	2	148.7	71.4	-1.01	-77.3	hypothetical protein	S	BRPE64_ACDS14270	1477343	1477696	+	117	chromosome 1	NC_021287.1
BRPE64_RS06855	2	429.1	437.5	0.03	8.4	VOC family protein	R	BRPE64_ACDS14280	1477812	1478210	+	132	chromosome 1	NC_021287.1
BRPE64_RS06860	11	165.4	130.8	-0.33	-34.7	RNA polymerase sigma factor	K	BRPE64_ACDS14290	1478207	1479502	+	431	chromosome 1	NC_021287.1
BRPE64_RS06865	17	102.8	87	-0.23	-15.7	methyltransferase domain-containing protein	I	BRPE64_ACDS14300	1479821	1481368	-	515	chromosome 1	NC_021287.1
BRPE64_RS06870	16	102.5	99.2	-0.05	-3.3	polysaccharide biosynthesis tyrosine autokinase	D	BRPE64_ACDS14310	1481620	1484052	-	810	chromosome 1	NC_021287.1
BRPE64_RS06875	26	133.5	153.4	0.19	19.8	cellulase family glycosylhydrolase	G	BRPE64_ACDS14320	1484237	1485556	-	439	chromosome 1	NC_021287.1
BRPE64_RS06880	13	108.5	120.9	0.15	12.4	hypothetical+protein	#N/A	BRPE64_ACDS14330	1485553	1486857	-	434	chromosome 1	NC_021287.1
BRPE64_RS06890	4	104.8	89.4	-0.22	-15.3	CBS domain-containing protein	T	BRPE64_ACDS14350	1488521	1489027	-	168	chromosome 1	NC_021287.1
BRPE64_RS06895	3	177.1	190.3	0.1	13.2	hypothetical protein	R	BRPE64_ACDS14360	1489093	1489410	-	105	chromosome 1	NC_021287.1
BRPE64_RS06900	6	42.9	58.1	0.4	15.2	carbonic anhydrase	P	BRPE64_ACDS14370	1489672	1490373	+	233	chromosome 1	NC_021287.1
BRPE64_RS06905	4	119.7	127.5	0.09	7.8	DUF4142 domain-containing protein	S	BRPE64_ACDS14380	1490411	1490956	-	181	chromosome 1	NC_021287.1
BRPE64_RS06910	1	0	0	0	0	zinc ribbon domain-containing protein	R	BRPE64_ACDS14390	1491128	1491352	+	74	chromosome 1	NC_021287.1
BRPE64_RS06915	1	29.8	13	-0.95	-16.8	DUF1488 domain-containing protein	#N/A	BRPE64_ACDS14400	1491589	1491864	+	91	chromosome 1	NC_021287.1
BRPE64_RS06920	2	27.3	42.6	0.56	15.3	response regulator	T	BRPE64_ACDS14410	1491911	1492372	-	153	chromosome 1	NC_021287.1
BRPE64_RS06925	2	5.4	4.6	-0.11	-0.7	DUF883 family protein	J	BRPE64_ACDS14420	1492468	1492923	-	151	chromosome 1	NC_021287.1
BRPE64_RS06930	8	97.4	92.7	-0.07	-4.7	DMT family transporter	GER	BRPE64_ACDS14440	1493312	1494262	+	316	chromosome 1	NC_021287.1
BRPE64_RS06935	4	24.8	34.8	0.42	10	cupin	S	BRPE64_ACDS14450	1494284	1494823	-	179	chromosome 1	NC_021287.1
BRPE64_RS06940	12	84.6	64	-0.38	-20.7	hypothetical protein	#N/A	BRPE64_ACDS14460	1494898	1495110	-	70	chromosome 1	NC_021287.1
BRPE64_RS06945	8	48.1	34.1	-0.44	-14	hypothetical protein	#N/A	BRPE64_ACDS14470	1495192	1495536	-	114	chromosome 1	NC_021287.1
BRPE64_RS06950	7	145.4	185.1	0.34	39.7	LysR family transcriptional regulator	K	BRPE64_ACDS14480	1495798	1496751	+	317	chromosome 1	NC_021287.1
BRPE64_RS06955	13	155.1	123.1	-0.32	-32	filamentous hemagglutinin N-terminal domain-containing protein	U	BRPE64_ACDS14490	1496847	1499303	+	818	chromosome 1	NC_021287.1
BRPE64_RS06960	21	146.2	164.9	0.17	18.7	ShlB/FhaC/HecB family hemolysin secretion/activation protein	U	BRPE64_ACDS14500	1499384	1501078	+	564	chromosome 1	NC_021287.1
BRPE64_RS06965	6	75.1	110.6	0.53	35.5	FecR domain-containing protein	R	BRPE64_ACDS14510	1501097	1501744	+	215	chromosome 1	NC_021287.1
BRPE64_RS06970	17	111.8	123.9	0.14	12	SLC26A/SulP transporter family protein	P	BRPE64_ACDS14520	1501871	1504045	+	724	chromosome 1	NC_021287.1
BRPE64_RS06975	28	102.9	98.4	-0.06	-4.5	adenylate/guanylate cyclase domain-containing protein	T	BRPE64_ACDS14530	1504042	1506276	+	744	chromosome 1	NC_021287.1
BRPE64_RS06980	6	65.5	65.8	0.01	0.3	3\\',5\\'-cyclic-nucleotide phosphodiesterase	J	BRPE64_ACDS14540	1506314	1507099	+	261	chromosome 1	NC_021287.1
BRPE64_RS06985	12	99.5	81	-0.28	-18.5	dicarboxylate transporter/tellurite-resistance protein TehA	V	BRPE64_ACDS14550	1507106	1508152	-	348	chromosome 1	NC_021287.1
BRPE64_RS06990	2	311.3	355.9	0.19	44.6	hypothetical protein	#N/A	BRPE64_ACDS14560	1508278	1508547	-	89	chromosome 1	NC_021287.1
BRPE64_RS06995	2	25.3	54.7	0.98	29.4	diacylglycerol kinase	I	BRPE64_ACDS14570	1508776	1509219	+	147	chromosome 1	NC_021287.1
BRPE64_RS07000	8	106.3	94.5	-0.16	-11.7	alpha/beta fold hydrolase	HR	BRPE64_ACDS14580	1509221	1510213	-	330	chromosome 1	NC_021287.1
BRPE64_RS07005	3	39.3	41.4	0.07	2.1	hypothetical protein	#N/A	BRPE64_ACDS14590	1510345	1510668	+	107	chromosome 1	NC_021287.1
BRPE64_RS07010	18	180.7	197.9	0.13	17.2	NCS1 family nucleobase:cation symporter-1	FH	BRPE64_ACDS14600	1510676	1512154	-	492	chromosome 1	NC_021287.1
BRPE64_RS07015	10	157.6	169.1	0.1	11.5	YihY/virulence factor BrkB family protein	S	BRPE64_ACDS14620	1512585	1513496	+	303	chromosome 1	NC_021287.1
BRPE64_RS07020	8	294.7	282.7	-0.06	-12	EamA family transporter	GER	BRPE64_ACDS14630	1513564	1514445	+	293	chromosome 1	NC_021287.1
BRPE64_RS07025	7	51.1	61.4	0.24	10.3	hypothetical protein	#N/A	BRPE64_ACDS14640	1514979	1515743	+	254	chromosome 1	NC_021287.1
BRPE64_RS07030	11	120.6	138.2	0.19	17.6	diguanylate cyclase	T	BRPE64_ACDS14650	1515784	1516845	+	353	chromosome 1	NC_021287.1
BRPE64_RS07035	5	98.2	127.2	0.36	29	recombination-associated protein RdgC	L	BRPE64_ACDS14660	1516869	1517780	-	303	chromosome 1	NC_021287.1
BRPE64_RS07040	10	63.3	75.1	0.23	11.8	EamA family transporter	GER	BRPE64_ACDS14670	1517832	1518770	-	312	chromosome 1	NC_021287.1
BRPE64_RS07045	7	140.5	105.4	-0.4	-35.1	Lrp/AsnC family transcriptional regulator	K	BRPE64_ACDS14680	1518884	1519351	+	155	chromosome 1	NC_021287.1
BRPE64_RS07050	1	216.4	254	0.23	37.6	hypothetical protein	#N/A	BRPE64_ACDS14690	1519455	1519775	+	106	chromosome 1	NC_021287.1
BRPE64_RS07055	26	102.7	100	-0.04	-2.7	selenium-binding protein	R	BRPE64_ACDS14710	1520235	1521629	+	464	chromosome 1	NC_021287.1
BRPE64_RS07060	3	102.7	95.8	-0.1	-6.9	hypothetical protein	#N/A	BRPE64_ACDS14720	1521658	1522281	+	207	chromosome 1	NC_021287.1
BRPE64_RS07065	11	69.6	70.1	0.01	0.5	methyltransferase domain-containing protein	H	BRPE64_ACDS14730	1522382	1523173	+	263	chromosome 1	NC_021287.1
BRPE64_RS07070	12	44.9	37.8	-0.22	-7	efflux transporter outer membrane subunit	M	BRPE64_ACDS14740	1523706	1525241	-	511	chromosome 1	NC_021287.1
BRPE64_RS07075	12	32.5	35.8	0.12	3.3	efflux RND transporter periplasmic adaptor subunit	MV	BRPE64_ACDS14750	1525241	1526449	-	402	chromosome 1	NC_021287.1
BRPE64_RS07080	38	58.9	47.1	-0.29	-11.7	efflux RND transporter permease subunit	V	BRPE64_ACDS14760	1526477	1529665	-	1062	chromosome 1	NC_021287.1
BRPE64_RS07085	16	65.6	60.6	-0.11	-5	phenylacetate--CoA ligase	H	BRPE64_ACDS14770	1529906	1531246	-	446	chromosome 1	NC_021287.1
BRPE64_RS07090	17	30	28.9	-0.05	-1.1	3-hydroxyacyl-CoA dehydrogenase	I	BRPE64_ACDS14780	1531280	1532800	-	506	chromosome 1	NC_021287.1
BRPE64_RS07095	8	52	48	-0.11	-4.1	3-oxoadipyl-CoA thiolase	I	BRPE64_ACDS14790	1532811	1534013	-	400	chromosome 1	NC_021287.1
BRPE64_RS07100	15	14.9	16.1	0.08	1.1	phenylacetate-CoA oxygenase/reductase subunit PaaK	C	BRPE64_ACDS14800	1534156	1535244	-	362	chromosome 1	NC_021287.1
BRPE64_RS07105	5	2.5	9.3	0.92	6.7	phenylacetate-CoA oxygenase subunit PaaJ	O	BRPE64_ACDS14810	1535284	1535808	-	174	chromosome 1	NC_021287.1
BRPE64_RS07110	13	22.2	25.4	0.16	3.1	phenylacetate-CoA oxygenase subunit PaaC	Q	BRPE64_ACDS14820	1535809	1536618	-	269	chromosome 1	NC_021287.1
BRPE64_RS07115	2	5.6	6.5	0.12	0.9	1,2-phenylacetyl-CoA epoxidase subunit B	Q	BRPE64_ACDS14830	1536632	1536916	-	94	chromosome 1	NC_021287.1
BRPE64_RS07120	8	29.7	34.3	0.18	4.6	1,2-phenylacetyl-CoA epoxidase subunit A	Q	BRPE64_ACDS14840	1536942	1537949	-	335	chromosome 1	NC_021287.1
BRPE64_RS07125	18	17.2	8.9	-0.68	-8.3	IS256+family+transposase	-	0	1539195	1540473	-	426	chromosome 1	NC_021287.1
BRPE64_RS07130	19	58.8	74	0.31	15.1	acyltransferase	M	0	1540992	1541816	-	274	chromosome 1	NC_021287.1
BRPE64_RS07140	5	14.2	5.2	-0.91	-9	DUF4148 domain-containing protein	#N/A	BRPE64_ACDS14900	1543984	1544301	-	105	chromosome 1	NC_021287.1
BRPE64_RS07145	6	21.4	24.1	0.14	2.7	DUF4148 domain-containing protein	#N/A	BRPE64_ACDS14920	1544688	1545014	+	108	chromosome 1	NC_021287.1
BRPE64_RS07150	11	42.2	45	0.08	2.8	hypothetical protein	#N/A	BRPE64_ACDS14940	1545239	1546366	-	375	chromosome 1	NC_021287.1
BRPE64_RS07155	3	38.1	34.6	-0.12	-3.5	hypothetical protein	#N/A	BRPE64_ACDS14950	1546609	1546818	-	69	chromosome 1	NC_021287.1
BRPE64_RS07160	17	104.8	99.3	-0.07	-5.4	DUF2235 domain-containing protein	S	BRPE64_ACDS14960	1547087	1548130	+	347	chromosome 1	NC_021287.1
BRPE64_RS07165	18	63.1	72.7	0.19	9.6	hypothetical+protein	#N/A	BRPE64_ACDS14980	1548392	1550068	+	558	chromosome 1	NC_021287.1
BRPE64_RS07170	2	32.5	44.5	0.4	12	hypothetical protein	#N/A	BRPE64_ACDS14990	1550091	1550414	-	107	chromosome 1	NC_021287.1
BRPE64_RS07175	7	47.7	57.7	0.25	10	SDR family oxidoreductase	IQR	BRPE64_ACDS15000	1550613	1551371	+	252	chromosome 1	NC_021287.1
BRPE64_RS07180	32	197.2	186.3	-0.08	-10.9	porin	M	BRPE64_ACDS15010	1551484	1552719	-	411	chromosome 1	NC_021287.1
BRPE64_RS07185	3	24.6	66.1	1.26	41.5	hypothetical protein	#N/A	BRPE64_ACDS15030	1553284	1553556	-	90	chromosome 1	NC_021287.1
BRPE64_RS07190	13	72	87.3	0.26	15.3	aromatic ring-hydroxylating dioxygenase subunit alpha	PR	BRPE64_ACDS15040	1553648	1554817	-	389	chromosome 1	NC_021287.1
BRPE64_RS07195	11	119.9	109.7	-0.12	-10.2	LysR family transcriptional regulator	K	BRPE64_ACDS15050	1554960	1555880	-	306	chromosome 1	NC_021287.1
BRPE64_RS07200	4	149.2	132.5	-0.17	-16.7	EamA family transporter	GER	BRPE64_ACDS15060	1555976	1556923	+	315	chromosome 1	NC_021287.1
BRPE64_RS07205	8	132.7	104	-0.34	-28.6	DUF938 domain-containing protein	J	BRPE64_ACDS15080	1557512	1558159	-	215	chromosome 1	NC_021287.1
BRPE64_RS07210	1	144.4	122.4	-0.23	-22	ankyrin repeat domain-containing protein	T	BRPE64_ACDS15100	1558534	1559097	+	187	chromosome 1	NC_021287.1
BRPE64_RS07215	4	186.3	152.9	-0.28	-33.4	hypothetical protein	R	BRPE64_ACDS15110	1559298	1560521	+	407	chromosome 1	NC_021287.1
BRPE64_RS07220	6	72.8	75.1	0.04	2.3	MFS transporter	G	BRPE64_ACDS15120	1560553	1561791	+	412	chromosome 1	NC_021287.1
BRPE64_RS07225	16	118.6	135.9	0.19	17.4	FAD-containing oxidoreductase	C	BRPE64_ACDS15130	1561802	1563184	-	460	chromosome 1	NC_021287.1
BRPE64_RS07230	13	137.6	141.5	0.04	3.9	sodium/hydrogen exchanger	P	BRPE64_ACDS15150	1563466	1564779	+	437	chromosome 1	NC_021287.1
BRPE64_RS07235	9	136.5	143	0.06	6.5	ATP-binding protein	E	BRPE64_ACDS15160	1564823	1565407	+	194	chromosome 1	NC_021287.1
BRPE64_RS07240	12	106.1	129.6	0.28	23.5	NAD(P)H-binding protein	E	BRPE64_ACDS15170	1565440	1566549	-	369	chromosome 1	NC_021287.1
BRPE64_RS07245	4	171.9	175.2	0.03	3.3	Lrp/AsnC family transcriptional regulator	K	BRPE64_ACDS15180	1566712	1567167	-	151	chromosome 1	NC_021287.1
BRPE64_RS07250	6	68.3	51.3	-0.38	-17	LysR family transcriptional regulator	K	BRPE64_ACDS15190	1567299	1568189	-	296	chromosome 1	NC_021287.1
BRPE64_RS07255	4	88.3	100.6	0.18	12.3	Spy/CpxP family protein refolding chaperone	#N/A	BRPE64_ACDS15200	1568365	1568883	+	172	chromosome 1	NC_021287.1
BRPE64_RS07260	5	52.1	50.1	-0.05	-2	hypothetical protein	#N/A	BRPE64_ACDS15210	1569022	1569450	+	142	chromosome 1	NC_021287.1
BRPE64_RS07265	5	86.9	81.9	-0.08	-5	DUF3022 domain-containing protein	#N/A	BRPE64_ACDS15220	1569447	1569812	-	121	chromosome 1	NC_021287.1
BRPE64_RS07270	3	91.8	47	-0.9	-44.9	YhfC family intramembrane metalloprotease	S	BRPE64_ACDS15230	1569883	1570680	-	265	chromosome 1	NC_021287.1
BRPE64_RS07275	10	87.8	85.8	-0.03	-2	LacI family DNA-binding transcriptional regulator	K	BRPE64_ACDS15240	1570681	1571760	-	359	chromosome 1	NC_021287.1
BRPE64_RS07280	7	70	56.9	-0.28	-13	D-glycerate dehydrogenase	CHR	BRPE64_ACDS15250	1571866	1572834	-	322	chromosome 1	NC_021287.1
BRPE64_RS07285	15	152.8	160	0.07	7.3	MFS transporter	G	BRPE64_ACDS15260	1572904	1574184	-	426	chromosome 1	NC_021287.1
BRPE64_RS07290	10	99.3	90.7	-0.13	-8.7	sugar kinase	G	BRPE64_ACDS15270	1574252	1575250	-	332	chromosome 1	NC_021287.1
BRPE64_RS07295	6	485.9	539.8	0.15	53.9	TIM barrel protein	G	BRPE64_ACDS15280	1575294	1576109	-	271	chromosome 1	NC_021287.1
BRPE64_RS07300	9	63	67.6	0.09	4.6	LysR family transcriptional regulator	K	BRPE64_ACDS15290	1576244	1577134	-	296	chromosome 1	NC_021287.1
BRPE64_RS07305	6	49	49.1	0	0.1	YeiH family putative sulfate export transporter	S	BRPE64_ACDS15300	1577250	1578332	+	360	chromosome 1	NC_021287.1
BRPE64_RS07310	27	95	88.3	-0.1	-6.7	molybdopterin-dependent oxidoreductase	C	BRPE64_ACDS15310	1578402	1581332	+	976	chromosome 1	NC_021287.1
BRPE64_RS07315	11	84.4	92.9	0.13	8.5	4Fe-4S dicluster domain-containing protein	C	BRPE64_ACDS15320	1581344	1582075	+	243	chromosome 1	NC_021287.1
BRPE64_RS07320	6	107.8	73.8	-0.52	-33.9	dimethyl sulfoxide reductase anchor subunit	C	BRPE64_ACDS15330	1582095	1583033	+	312	chromosome 1	NC_021287.1
BRPE64_RS07325	11	63.3	65.4	0.04	2.1	cystathionine gamma-synthase family protein	E	BRPE64_ACDS15340	1583056	1584297	-	413	chromosome 1	NC_021287.1
BRPE64_RS07330	13	107.6	103.7	-0.05	-4	glutathione S-transferase	O	BRPE64_ACDS15350	1584489	1585223	+	244	chromosome 1	NC_021287.1
BRPE64_RS07335	9	73.3	88.4	0.25	15	aldo/keto reductase	Q	BRPE64_ACDS15360	1585249	1586052	+	267	chromosome 1	NC_021287.1
BRPE64_RS07340	26	167.5	145	-0.2	-22.6	tetratricopeptide repeat protein	R	BRPE64_ACDS15370	1586678	1588591	+	637	chromosome 1	NC_021287.1
BRPE64_RS07345	21	185.1	7.2	-3.97	-178	ClcB-like voltage-gated chloride channel protein	P	BRPE64_ACDS15380	1588716	1590452	+	578	chromosome 1	NC_021287.1
BRPE64_RS07350	1	87.7	51.9	-0.7	-35.8	hypothetical protein	#N/A	BRPE64_ACDS15390	1590682	1590948	+	88	chromosome 1	NC_021287.1
BRPE64_RS07355	2	60.5	41.7	-0.49	-18.7	DUF2795 domain-containing protein	#N/A	BRPE64_ACDS15400	1590995	1591246	+	83	chromosome 1	NC_021287.1
BRPE64_RS07360	3	25.9	35.8	0.4	9.9	DUF2946 family protein	#N/A	BRPE64_ACDS15410	1591787	1592170	+	127	chromosome 1	NC_021287.1
BRPE64_RS07365	36	126.3	129.8	0.04	3.6	TonB-dependent receptor	P	BRPE64_ACDS15420	1592357	1594462	+	701	chromosome 1	NC_021287.1
BRPE64_RS07370	16	97.3	126.4	0.36	29.1	AsmA family protein	M	BRPE64_ACDS15430	1594464	1596845	-	793	chromosome 1	NC_021287.1
BRPE64_RS07375	9	105.8	89.8	-0.22	-16	ATP-binding cassette domain-containing protein	P	BRPE64_ACDS15440	1596992	1597681	+	229	chromosome 1	NC_021287.1
BRPE64_RS07380	10	183.4	138.5	-0.39	-44.9	iron export ABC transporter permease subunit FetB	P	BRPE64_ACDS15450	1597678	1598493	+	271	chromosome 1	NC_021287.1
BRPE64_RS07385	4	110.7	95.9	-0.2	-14.7	VOC family protein	R	BRPE64_ACDS15460	1598512	1598985	-	157	chromosome 1	NC_021287.1
BRPE64_RS07390	3	177.1	168.7	-0.07	-8.4	VOC family protein	R	BRPE64_ACDS15470	1599026	1599493	-	155	chromosome 1	NC_021287.1
BRPE64_RS07395	9	140.3	111.2	-0.32	-29	hybrid sensor histidine kinase/response regulator	TK	BRPE64_ACDS15480	1599645	1601582	-	645	chromosome 1	NC_021287.1
BRPE64_RS07400	4	62.2	83.4	0.4	21.2	response regulator	TK	BRPE64_ACDS15490	1601645	1602109	-	154	chromosome 1	NC_021287.1
BRPE64_RS07405	32	133.7	127.3	-0.07	-6.5	GAF domain-containing protein	T	BRPE64_ACDS15500	1602102	1604453	-	783	chromosome 1	NC_021287.1
BRPE64_RS07410	9	84.7	98.5	0.21	13.7	biliverdin-producing heme oxygenase	P	BRPE64_ACDS15510	1604450	1605079	-	209	chromosome 1	NC_021287.1
BRPE64_RS07415	0	0	0	0	0	hypothetical protein	#N/A	BRPE64_ACDS15520	1605329	1605586	-	85	chromosome 1	NC_021287.1
BRPE64_RS07420	27	102.2	91.8	-0.15	-10.4	DNA ligase D	L	BRPE64_ACDS15530	1605624	1608353	-	909	chromosome 1	NC_021287.1
BRPE64_RS07425	13	126	127.1	0.01	1	Ku protein	L	BRPE64_ACDS15540	1608394	1609320	-	308	chromosome 1	NC_021287.1
BRPE64_RS07430	6	80.9	113.1	0.46	32.2	hypothetical protein	#N/A	BRPE64_ACDS15550	1609598	1610149	-	183	chromosome 1	NC_021287.1
BRPE64_RS07435	6	190.9	207	0.11	16.1	zinc-binding alcohol dehydrogenase family protein	CR	BRPE64_ACDS15560	1610318	1611334	-	338	chromosome 1	NC_021287.1
BRPE64_RS07440	3	15.3	33.4	0.92	18.1	LysR family transcriptional regulator	K	BRPE64_ACDS15570	1611444	1612400	+	318	chromosome 1	NC_021287.1
BRPE64_RS07445	5	0	0	0	0	phosphoserine phosphatase SerB	E	BRPE64_ACDS15580	1612480	1613319	+	279	chromosome 1	NC_021287.1
BRPE64_RS07450	15	125.4	134.1	0.09	8.7	cystathionine beta-lyase	E	BRPE64_ACDS15590	1613354	1614550	-	398	chromosome 1	NC_021287.1
BRPE64_RS07455	4	75.3	78.8	0.06	3.5	hypothetical protein	#N/A	BRPE64_ACDS15600	1614632	1615306	-	224	chromosome 1	NC_021287.1
BRPE64_RS07460	9	131.7	125.2	-0.07	-6.4	acetyl-CoA C-acyltransferase family protein	I	BRPE64_ACDS15610	1615330	1616514	-	394	chromosome 1	NC_021287.1
BRPE64_RS07465	8	155.7	126.3	-0.29	-29.4	sugar kinase	G	BRPE64_ACDS15620	1616572	1617495	-	307	chromosome 1	NC_021287.1
BRPE64_RS07470	10	217.2	213	-0.03	-4.2	30S ribosomal protein S12 methylthiotransferase RimO	J	BRPE64_ACDS15630	1617498	1618835	-	445	chromosome 1	NC_021287.1
BRPE64_RS07475	6	145	172.7	0.24	27.7	polyhydroxyalkanoate synthesis repressor PhaR	QT	BRPE64_ACDS15640	1619144	1619719	-	191	chromosome 1	NC_021287.1
BRPE64_RS07480	6	65.2	46.7	-0.44	-18.6	3-ketoacyl-ACP reductase	IQR	BRPE64_ACDS15650	1619880	1620620	-	246	chromosome 1	NC_021287.1
BRPE64_RS07485	6	8.7	8	-0.08	-0.7	acetyl-CoA C-acetyltransferase	I	BRPE64_ACDS15660	1620724	1621905	-	393	chromosome 1	NC_021287.1
BRPE64_RS07490	24	11.2	8.4	-0.27	-2.8	class I poly(R)-hydroxyalkanoic acid synthase	I	BRPE64_ACDS15670	1621985	1624027	-	680	chromosome 1	NC_021287.1
BRPE64_RS07495	8	165	116.1	-0.49	-48.9	peptidoglycan editing factor PgeF	P	BRPE64_ACDS15680	1624348	1625181	-	277	chromosome 1	NC_021287.1
BRPE64_RS07500	7	15.2	33.4	0.93	18.2	RluA family pseudouridine synthase	J	BRPE64_ACDS15690	1625178	1626218	-	346	chromosome 1	NC_021287.1
BRPE64_RS07505	23	0	0	-0.01	0	outer membrane protein assembly factor BamD	M	BRPE64_ACDS15700	1626448	1627281	+	277	chromosome 1	NC_021287.1
BRPE64_RS07510	17	344.7	388.1	0.17	43.4	ATP-dependent DNA helicase	L	BRPE64_ACDS15710	1627376	1629604	-	742	chromosome 1	NC_021287.1
BRPE64_RS07515	1	346.7	491.3	0.5	144.6	DUF465 domain-containing protein	S	BRPE64_ACDS15720	1629696	1629881	-	61	chromosome 1	NC_021287.1
BRPE64_RS07520	9	59.9	65.5	0.12	5.6	hypothetical protein	M	BRPE64_ACDS15730	1629972	1630763	-	263	chromosome 1	NC_021287.1
BRPE64_RS07525	17	148	156.1	0.07	8	RNA-binding transcriptional accessory protein	K	BRPE64_ACDS15740	1631098	1633458	+	786	chromosome 1	NC_021287.1
BRPE64_RS07530	26	35	56.7	0.63	21.7	potassium transporter Kup	P	BRPE64_ACDS15750	1633539	1635431	-	630	chromosome 1	NC_021287.1
BRPE64_RS07535	8	158.3	133.7	-0.24	-24.6	phosphoribosyltransferase	H	BRPE64_ACDS15760	1635703	1636263	-	186	chromosome 1	NC_021287.1
BRPE64_RS07540	20	0	0	0	0	adenylosuccinate synthase	F	BRPE64_ACDS15770	1636365	1637711	-	448	chromosome 1	NC_021287.1
BRPE64_RS07545	11	0	0.2	0.05	0.2	ATP phosphoribosyltransferase regulatory subunit	E	BRPE64_ACDS15780	1637875	1639026	-	383	chromosome 1	NC_021287.1
BRPE64_RS07550	2	0	1.9	0.45	1.9	DUF2065 domain-containing protein	S	BRPE64_ACDS15790	1639153	1639344	-	63	chromosome 1	NC_021287.1
BRPE64_RS07555	9	0	3.3	0.73	3.3	protease modulator HflC	O	BRPE64_ACDS15800	1639396	1640298	-	300	chromosome 1	NC_021287.1
BRPE64_RS07560	20	1.5	0.8	-0.17	-0.7	FtsH protease activity modulator HflK	O	BRPE64_ACDS15810	1640310	1641710	-	466	chromosome 1	NC_021287.1
BRPE64_RS07565	13	93	87	-0.09	-6	GTPase HflX	J	BRPE64_ACDS15820	1641770	1643038	-	422	chromosome 1	NC_021287.1
BRPE64_RS07570	6	0	0	0	0	RNA chaperone Hfq	T	0	1643126	1643362	-	78	chromosome 1	NC_021287.1
BRPE64_RS07575	15	0	0	0	0	ribosome biogenesis GTPase Der	R	BRPE64_ACDS15840	1643548	1644888	-	446	chromosome 1	NC_021287.1
BRPE64_RS07580	6	0.1	0	-0.03	-0.1	outer membrane protein assembly factor BamB	M	BRPE64_ACDS15850	1645290	1646435	-	381	chromosome 1	NC_021287.1
BRPE64_RS07585	8	0	0	0	0	tetratricopeptide repeat protein	T	BRPE64_ACDS15860	1646568	1647197	-	209	chromosome 1	NC_021287.1
BRPE64_RS07590	13	0	0	0	0	histidine--tRNA ligase	J	BRPE64_ACDS15870	1647298	1648647	-	449	chromosome 1	NC_021287.1
BRPE64_RS07595	13	0	0.1	0.04	0.1	flavodoxin-dependent (E)-4-hydroxy-3-methylbut-2-enyl-diphosphate synthase	I	BRPE64_ACDS15880	1648654	1649970	-	438	chromosome 1	NC_021287.1
BRPE64_RS07600	8	0	0.2	0.07	0.2	DUF4115 domain-containing protein	D	BRPE64_ACDS15890	1650105	1651253	-	382	chromosome 1	NC_021287.1
BRPE64_RS07605	7	5.7	7.2	0.19	1.5	23S rRNA (adenine(2503)-C(2))-methyltransferase RlmN	J	BRPE64_ACDS15900	1651435	1652577	-	380	chromosome 1	NC_021287.1
BRPE64_RS07610	4	0	0	0	0	nucleoside-diphosphate kinase	F	BRPE64_ACDS15910	1652732	1653157	-	141	chromosome 1	NC_021287.1
BRPE64_RS07615	5	306.9	271.8	-0.17	-35.1	Bax inhibitor-1/YccA family protein	R	BRPE64_ACDS15920	1653509	1654207	+	232	chromosome 1	NC_021287.1
BRPE64_RS07620	15	125	124.2	-0.01	-0.8	23S rRNA (uracil(1939)-C(5))-methyltransferase RlmD	J	BRPE64_ACDS15930	1654287	1655702	-	471	chromosome 1	NC_021287.1
BRPE64_RS07625	15	325.6	348	0.09	22.4	3\\'-5\\' exonuclease	L	BRPE64_ACDS15940	1655771	1656547	-	258	chromosome 1	NC_021287.1
BRPE64_RS07630	8	132	120.5	-0.13	-11.5	RNA polymerase sigma factor RpoS	K	BRPE64_ACDS15950	1656608	1657696	-	362	chromosome 1	NC_021287.1
BRPE64_RS07635	18	123.8	128.1	0.05	4.3	peptidoglycan DD-metalloendopeptidase family protein	M	BRPE64_ACDS15960	1657709	1658653	-	314	chromosome 1	NC_021287.1
BRPE64_RS07640	7	34	31.5	-0.1	-2.5	protein-L-isoaspartate(D-aspartate) O-methyltransferase	O	BRPE64_ACDS15970	1658659	1659807	-	382	chromosome 1	NC_021287.1
BRPE64_RS07645	7	72.2	58.8	-0.27	-13.4	5\\'/3\\'-nucleotidase SurE	L	BRPE64_ACDS15980	1659804	1660562	-	252	chromosome 1	NC_021287.1
BRPE64_RS07650	9	142.5	105.7	-0.41	-36.9	NADPH:quinone oxidoreductase family protein	CR	BRPE64_ACDS15990	1660677	1661651	+	324	chromosome 1	NC_021287.1
BRPE64_RS07655	9	103.3	121.9	0.23	18.7	hypothetical protein	M	BRPE64_ACDS16000	1661758	1662693	-	311	chromosome 1	NC_021287.1
BRPE64_RS07660	14	256.9	249.2	-0.04	-7.7	ABC transporter permease	P	BRPE64_ACDS16010	1662981	1663805	-	274	chromosome 1	NC_021287.1
BRPE64_RS07665	3	54.9	76	0.44	21.1	ABC transporter ATP-binding protein	P	BRPE64_ACDS16020	1663818	1664642	-	274	chromosome 1	NC_021287.1
BRPE64_RS07670	12	291.4	257.4	-0.18	-34	ABC transporter substrate-binding protein	P	BRPE64_ACDS16030	1664661	1665698	-	345	chromosome 1	NC_021287.1
BRPE64_RS07675	14	77.2	74.7	-0.05	-2.5	CoA transferase	I	BRPE64_ACDS16040	1665807	1667012	-	401	chromosome 1	NC_021287.1
BRPE64_RS07680	3	216.8	241.6	0.15	24.8	DUF1653 domain-containing protein	S	BRPE64_ACDS16050	1667043	1667267	-	74	chromosome 1	NC_021287.1
BRPE64_RS07685	4	165.2	161.3	-0.03	-3.9	recombination protein RecR	L	BRPE64_ACDS16060	1667317	1667913	-	198	chromosome 1	NC_021287.1
BRPE64_RS07690	1	48.8	96.4	0.91	47.6	YbaB/EbfC family nucleoid-associated protein	R	BRPE64_ACDS16070	1667963	1668289	-	108	chromosome 1	NC_021287.1
BRPE64_RS07695	19	0	0	0	0	DNA polymerase III subunit gamma/tau	L	BRPE64_ACDS16080	1668399	1670768	-	789	chromosome 1	NC_021287.1
BRPE64_RS07700	2	0	3.7	0.8	3.7	thioredoxin TrxA	O	BRPE64_ACDS16090	1671421	1671747	+	108	chromosome 1	NC_021287.1
BRPE64_RS07705	10	0	0	0	0	transcription termination factor Rho	K	BRPE64_ACDS16100	1672020	1673285	+	421	chromosome 1	NC_021287.1
BRPE64_RS07710	10	133.2	149.8	0.16	16.6	zinc-dependent peptidase	T	BRPE64_ACDS16110	1673430	1674266	+	278	chromosome 1	NC_021287.1
BRPE64_RS07715	2	0	0	0	0	type B 50S ribosomal protein L31	J	BRPE64_ACDS16120	1674408	1674662	+	84	chromosome 1	NC_021287.1
BRPE64_RS07720	16	0	0	0	0	UDP phosphate-alpha-4-amino-4-deoxy-L-arabinose arabinosyl transferase	M	BRPE64_ACDS16130	1674947	1676710	+	587	chromosome 1	NC_021287.1
BRPE64_RS07725	21	269.4	319.7	0.24	50.4	MATE family efflux transporter	V	BRPE64_ACDS16140	1676751	1678112	+	453	chromosome 1	NC_021287.1
BRPE64_RS07730	39	154	157.5	0.03	3.5	alpha-2-macroglobulin domain protein	R	BRPE64_ACDS16150	1678227	1684247	+	2006	chromosome 1	NC_021287.1
BRPE64_RS07735	23	169.4	197.4	0.21	28	penicillin-binding protein 1C	M	BRPE64_ACDS16160	1684257	1686512	+	751	chromosome 1	NC_021287.1
BRPE64_RS07740	2	312.3	422.7	0.43	110.4	helix-hairpin-helix domain-containing protein	L	BRPE64_ACDS16170	1686749	1687348	+	199	chromosome 1	NC_021287.1
BRPE64_RS07745	1	98.6	76	-0.35	-22.6	DUF937 domain-containing protein	S	BRPE64_ACDS16180	1687505	1687951	+	148	chromosome 1	NC_021287.1
BRPE64_RS07750	25	179.7	186.5	0.05	6.8	ATP-dependent chaperone ClpB	O	BRPE64_ACDS16190	1688267	1690864	-	865	chromosome 1	NC_021287.1
BRPE64_RS07755	5	54.2	71.9	0.38	17.7	Rrf2 family transcriptional regulator	K	BRPE64_ACDS16210	1691024	1691521	-	165	chromosome 1	NC_021287.1
BRPE64_RS07760	6	25.7	27.8	0.09	2.1	group III truncated hemoglobin	P	BRPE64_ACDS16220	1691783	1692325	+	180	chromosome 1	NC_021287.1
BRPE64_RS07765	2	118.6	118.6	0	0	molybdopterin synthase catalytic subunit MoaE	H	BRPE64_ACDS16230	1692332	1692799	-	155	chromosome 1	NC_021287.1
BRPE64_RS07770	3	259.3	222.5	-0.22	-36.8	molybdopterin converting factor subunit 1	H	BRPE64_ACDS16240	1692822	1693079	-	85	chromosome 1	NC_021287.1
BRPE64_RS07775	5	102.1	109.7	0.1	7.7	molybdopterin molybdotransferase MoeA	H	BRPE64_ACDS16250	1693093	1694388	-	431	chromosome 1	NC_021287.1
BRPE64_RS07780	5	67	80.8	0.25	13.8	NUDIX hydrolase	F	BRPE64_ACDS16260	1694619	1695164	+	181	chromosome 1	NC_021287.1
BRPE64_RS07785	8	211	224.8	0.09	13.8	leucyl/phenylalanyl-tRNA--protein transferase	O	BRPE64_ACDS16270	1695204	1695935	+	243	chromosome 1	NC_021287.1
BRPE64_RS07790	14	418.2	450	0.1	31.8	arginyltransferase	O	BRPE64_ACDS16280	1696059	1696886	+	275	chromosome 1	NC_021287.1
BRPE64_RS07795	8	0	0.2	0.07	0.2	quinone-dependent dihydroorotate dehydrogenase	F	BRPE64_ACDS16290	1696996	1698018	+	340	chromosome 1	NC_021287.1
BRPE64_RS07800	9	183.4	179.6	-0.03	-3.8	cystine ABC transporter substrate-binding protein	ET	BRPE64_ACDS16300	1698122	1698922	+	266	chromosome 1	NC_021287.1
BRPE64_RS07805	10	169.1	167.4	-0.01	-1.7	amino acid ABC transporter permease	E	BRPE64_ACDS16310	1699056	1699715	+	219	chromosome 1	NC_021287.1
BRPE64_RS07810	10	117.1	107.7	-0.12	-9.4	Gfo/Idh/MocA family oxidoreductase	R	BRPE64_ACDS16320	1699757	1700749	-	330	chromosome 1	NC_021287.1
BRPE64_RS07815	4	31.4	44.5	0.44	13.1	FadR family transcriptional regulator	K	BRPE64_ACDS16330	1700891	1701643	-	250	chromosome 1	NC_021287.1
BRPE64_RS07820	6	59.5	54.4	-0.12	-5.1	glycosyltransferase family 4 protein	M	BRPE64_ACDS16340	1702138	1703301	-	387	chromosome 1	NC_021287.1
BRPE64_RS07825	4	140.5	170.1	0.27	29.6	GNAT family N-acetyltransferase	R	BRPE64_ACDS16350	1703537	1704070	-	177	chromosome 1	NC_021287.1
BRPE64_RS07830	17	77.5	80	0.04	2.6	DUF1839 family protein	#N/A	BRPE64_ACDS16370	1704446	1705477	+	343	chromosome 1	NC_021287.1
BRPE64_RS07835	1	0	5.6	1.08	5.6	hypothetical+protein	#N/A	BRPE64_ACDS16380	1705618	1705797	+	59	chromosome 1	NC_021287.1
BRPE64_RS07840	5	360.4	320	-0.17	-40.4	Crp/Fnr family transcriptional regulator	T	BRPE64_ACDS16390	1706473	1707219	+	248	chromosome 1	NC_021287.1
BRPE64_RS07845	15	112	108.9	-0.04	-3.1	undecaprenyl-phosphate glucose phosphotransferase	MO	BRPE64_ACDS16400	1707251	1708672	+	473	chromosome 1	NC_021287.1
BRPE64_RS07850	5	0	0	0	0	ribose-5-phosphate isomerase RpiA	G	BRPE64_ACDS16410	1708728	1709420	-	230	chromosome 1	NC_021287.1
BRPE64_RS07855	7	100.3	122.1	0.27	21.8	fimbrial protein	N	BRPE64_ACDS16420	1709856	1710392	-	178	chromosome 1	NC_021287.1
BRPE64_RS07860	18	175.3	195.5	0.15	20.2	type 1 fimbrial protein	N	BRPE64_ACDS16430	1710593	1711501	-	302	chromosome 1	NC_021287.1
BRPE64_RS07865	5	108.6	143.5	0.39	34.9	hypothetical protein	#N/A	BRPE64_ACDS16440	1711477	1711707	-	76	chromosome 1	NC_021287.1
BRPE64_RS07870	44	147.2	151.5	0.04	4.3	fimbria/pilus outer membrane usher protein	NW	BRPE64_ACDS16450	1711805	1714468	-	887	chromosome 1	NC_021287.1
BRPE64_RS07875	12	119.4	118.8	-0.01	-0.6	fimbria/pilus periplasmic chaperone	W	BRPE64_ACDS16460	1714541	1715308	-	255	chromosome 1	NC_021287.1
BRPE64_RS07880	13	124.6	107.4	-0.21	-17.2	N-acetylmuramoyl-L-alanine amidase	M	BRPE64_ACDS16480	1715979	1716824	-	281	chromosome 1	NC_021287.1
BRPE64_RS07885	7	90.2	123.9	0.44	33.8	23S rRNA (guanosine(2251)-2\\'-O)-methyltransferase RlmB	J	BRPE64_ACDS16490	1716834	1717577	-	247	chromosome 1	NC_021287.1
BRPE64_RS07890	35	100.1	102.5	0.03	2.4	ribonuclease R	K	BRPE64_ACDS16500	1717700	1720171	-	823	chromosome 1	NC_021287.1
BRPE64_RS07895	3	0	0	0	0	old_locus_tag=BRPE64_AtRNA00240	-	BRPE64_AtRNA00240	1720444	1720530	+	28	chromosome 1	NC_021287.1
BRPE64_RS07900	3	0	0	0	0	old_locus_tag=BRPE64_AtRNA00250	-	BRPE64_AtRNA00250	1720676	1720762	+	28	chromosome 1	NC_021287.1
BRPE64_RS07905	15	291.7	289.3	-0.01	-2.4	MFS transporter	G	BRPE64_ACDS16520	1721130	1722350	+	406	chromosome 1	NC_021287.1
BRPE64_RS07910	5	110.8	67.9	-0.67	-43	hypothetical protein	#N/A	0	1722456	1722842	-	128	chromosome 1	NC_021287.1
BRPE64_RS07915	22	145.4	151.3	0.06	5.9	acyl-CoA dehydrogenase	I	BRPE64_ACDS16530	1723290	1725794	+	834	chromosome 1	NC_021287.1
BRPE64_RS07920	8	118.4	126.3	0.09	7.8	3-oxoacyl-ACP reductase	IQR	BRPE64_ACDS16540	1725862	1727289	+	475	chromosome 1	NC_021287.1
BRPE64_RS07925	11	75.9	76.3	0.01	0.4	enoyl-CoA hydratase	I	BRPE64_ACDS16550	1727297	1728223	+	308	chromosome 1	NC_021287.1
BRPE64_RS07930	13	147.6	126.1	-0.22	-21.5	acetyl-CoA C-acetyltransferase	I	BRPE64_ACDS16560	1728220	1729530	+	436	chromosome 1	NC_021287.1
BRPE64_RS07935	24	116.2	107.8	-0.1	-8.3	long-chain-fatty-acid--CoA ligase	IQ	BRPE64_ACDS16570	1729589	1731376	+	595	chromosome 1	NC_021287.1
BRPE64_RS07940	10	139.7	156.8	0.16	17.2	DUF1571 domain-containing protein	#N/A	BRPE64_ACDS16580	1731392	1732300	+	302	chromosome 1	NC_021287.1
BRPE64_RS07945	2	345.9	312.4	-0.14	-33.5	hypothetical protein	#N/A	0	1732494	1732736	+	80	chromosome 1	NC_021287.1
BRPE64_RS07950	3	39	27.8	-0.43	-11.2	5\\'/3\\'-nucleotidase SurE	L	BRPE64_ACDS16600	1732821	1733609	+	262	chromosome 1	NC_021287.1
BRPE64_RS07955	4	187.7	149.2	-0.32	-38.5	DUF2147 domain-containing protein	S	BRPE64_ACDS16610	1733740	1734201	+	153	chromosome 1	NC_021287.1
BRPE64_RS07960	8	235.6	188.6	-0.31	-46.9	transposase	X	0	1734351	1734668	-	105	chromosome 1	NC_021287.1
BRPE64_RS07965	14	31.5	46.7	0.5	15.3	cell division protein ZapE	R	BRPE64_ACDS16630	1734810	1735907	-	365	chromosome 1	NC_021287.1
BRPE64_RS07970	7	8.7	9.5	0.09	0.9	dihydrolipoyl dehydrogenase	C	BRPE64_ACDS16640	1735999	1737438	-	479	chromosome 1	NC_021287.1
BRPE64_RS07975	8	0	0	0	0	2-oxoglutarate dehydrogenase complex dihydrolipoyllysine-residue succinyltransferase	C	BRPE64_ACDS16650	1737536	1738837	-	433	chromosome 1	NC_021287.1
BRPE64_RS07980	31	0	0.1	0.01	0	2-oxoglutarate dehydrogenase E1 component	C	BRPE64_ACDS16660	1738934	1741792	-	952	chromosome 1	NC_021287.1
BRPE64_RS07985	21	5.8	7.8	0.24	1.9	translational GTPase TypA	T	BRPE64_ACDS16670	1742123	1743949	-	608	chromosome 1	NC_021287.1
BRPE64_RS07990	5	37	36	-0.04	-1	MarR family transcriptional regulator	K	BRPE64_ACDS16690	1744280	1744795	+	171	chromosome 1	NC_021287.1
BRPE64_RS07995	16	165.7	143.7	-0.2	-22	efflux transporter outer membrane subunit	M	BRPE64_ACDS16710	1744871	1746385	+	504	chromosome 1	NC_021287.1
BRPE64_RS08000	12	235.4	180.9	-0.37	-54.5	biotin/lipoyl-binding protein	V	BRPE64_ACDS16720	1746438	1747691	+	417	chromosome 1	NC_021287.1
BRPE64_RS08005	18	45.9	44.8	-0.03	-1.1	DHA2 family efflux MFS transporter permease subunit	G	BRPE64_ACDS16730	1747707	1749266	+	519	chromosome 1	NC_021287.1
BRPE64_RS08010	8	206.7	163.4	-0.33	-43.3	tRNA pseudouridine(55) synthase TruB	J	BRPE64_ACDS16740	1749325	1750263	-	312	chromosome 1	NC_021287.1
BRPE64_RS08015	5	0	0	0	0	30S ribosome-binding factor RbfA	J	BRPE64_ACDS16750	1750266	1750679	-	137	chromosome 1	NC_021287.1
BRPE64_RS08020	13	0	0	0	0	translation initiation factor IF-2	J	BRPE64_ACDS16760	1750775	1753765	-	996	chromosome 1	NC_021287.1
BRPE64_RS08025	8	0	0	0	0	transcription termination/antitermination protein NusA	K	BRPE64_ACDS16770	1753859	1755334	-	491	chromosome 1	NC_021287.1
BRPE64_RS08030	9	0	0	0	0	ribosome maturation factor RimP	J	BRPE64_ACDS16780	1755331	1755789	-	152	chromosome 1	NC_021287.1
BRPE64_RS08035	9	0	1.6	0.41	1.6	pseudouridine synthase	J	BRPE64_ACDS16790	1756165	1758093	-	642	chromosome 1	NC_021287.1
BRPE64_RS08040	9	0	1	0.27	1	SMC-Scp complex subunit ScpB	K	BRPE64_ACDS16800	1758224	1759231	-	335	chromosome 1	NC_021287.1
BRPE64_RS08045	10	223.8	251.9	0.17	28.1	pyridoxal phosphate-dependent aminotransferase	E	BRPE64_ACDS16810	1759582	1760775	-	397	chromosome 1	NC_021287.1
BRPE64_RS08050	2	30	24.1	-0.27	-5.9	LysR family transcriptional regulator	K	BRPE64_ACDS16820	1760893	1761807	-	304	chromosome 1	NC_021287.1
BRPE64_RS08055	3	16.9	18.5	0.11	1.7	transposase	X	BRPE64_ACDS16830	1762216	1762617	+	133	chromosome 1	NC_021287.1
BRPE64_RS08060	2	27.1	36.1	0.36	9.1	hypothetical protein	#N/A	BRPE64_ACDS16840	1762885	1763142	+	85	chromosome 1	NC_021287.1
BRPE64_RS08065	4	89.2	74.6	-0.24	-14.6	hypothetical protein	#N/A	0	1763394	1763705	-	103	chromosome 1	NC_021287.1
BRPE64_RS08070	12	263.4	243.6	-0.11	-19.8	YdcF family protein	R	BRPE64_ACDS16860	1763986	1764702	+	238	chromosome 1	NC_021287.1
BRPE64_RS08075	3	73.4	63.6	-0.19	-9.8	hypothetical protein	#N/A	BRPE64_ACDS16870	1765032	1765277	+	81	chromosome 1	NC_021287.1
BRPE64_RS08080	7	139.6	95.3	-0.53	-44.2	gamma-glutamylcyclotransferase	R	BRPE64_ACDS16880	1765400	1765816	-	138	chromosome 1	NC_021287.1
BRPE64_RS08085	9	143.2	180.2	0.32	37.1	helix-turn-helix transcriptional regulator	R	BRPE64_ACDS16890	1766002	1766844	+	280	chromosome 1	NC_021287.1
BRPE64_RS08090	7	50.7	86.9	0.72	36.1	GNAT family N-acetyltransferase	J	BRPE64_ACDS16900	1766873	1767337	-	154	chromosome 1	NC_021287.1
BRPE64_RS08095	3	1.8	0	-0.44	-1.8	old_locus_tag=BRPE64_AtRNA00260	-	BRPE64_AtRNA00260	1767516	1767592	-	25	chromosome 1	NC_021287.1
BRPE64_RS08100	4	2.7	4.2	0.25	1.5	old_locus_tag=BRPE64_AtRNA00270	-	BRPE64_AtRNA00270	1767661	1767736	-	25	chromosome 1	NC_021287.1
BRPE64_RS08105	3	0.3	0	-0.09	-0.3	old_locus_tag=BRPE64_AtRNA00280	-	BRPE64_AtRNA00280	1767833	1767909	-	25	chromosome 1	NC_021287.1
BRPE64_RS08110	4	0	0	0	0	old_locus_tag=BRPE64_AtRNA00290	-	BRPE64_AtRNA00290	1767978	1768053	-	25	chromosome 1	NC_021287.1
BRPE64_RS08115	2	10	4.6	-0.64	-5.4	old_locus_tag=BRPE64_AtRNA00300	-	BRPE64_AtRNA00300	1768212	1768287	-	25	chromosome 1	NC_021287.1
BRPE64_RS08120	14	0.1	0	-0.03	-0.1	glutamate--tRNA ligase	J	BRPE64_ACDS16910	1768446	1769855	-	469	chromosome 1	NC_021287.1
BRPE64_RS08125	3	72.8	87.1	0.24	14.3	hypothetical+protein	#N/A	BRPE64_ACDS16920	1769873	1770115	+	80	chromosome 1	NC_021287.1
BRPE64_RS08130	12	134.8	131.9	-0.03	-2.9	patatin-like phospholipase family protein	R	BRPE64_ACDS16930	1770064	1771056	+	330	chromosome 1	NC_021287.1
BRPE64_RS08135	17	255.6	295.5	0.21	39.9	c-type cytochrome	C	BRPE64_ACDS16940	1771135	1772367	-	410	chromosome 1	NC_021287.1
BRPE64_RS08140	5	334.8	327	-0.03	-7.8	(2Fe-2S)-binding protein	C	BRPE64_ACDS16950	1772364	1772939	-	191	chromosome 1	NC_021287.1
BRPE64_RS08145	29	220.4	210.5	-0.06	-9.9	xanthine dehydrogenase family protein molybdopterin-binding subunit	C	BRPE64_ACDS16960	1772936	1775770	-	944	chromosome 1	NC_021287.1
BRPE64_RS08150	2	161.1	148.3	-0.12	-12.8	Fe-S cluster assembly protein IscX	O	BRPE64_ACDS16980	1776095	1776292	-	65	chromosome 1	NC_021287.1
BRPE64_RS08155	3	0	0	0	0	ISC system 2Fe-2S type ferredoxin	C	BRPE64_ACDS16990	1776307	1776648	-	113	chromosome 1	NC_021287.1
BRPE64_RS08160	14	0	0	0	0	Fe-S protein assembly chaperone HscA	O	BRPE64_ACDS17000	1776676	1778541	-	621	chromosome 1	NC_021287.1
BRPE64_RS08165	7	0	0.3	0.07	0.3	Fe-S protein assembly co-chaperone HscB	O	BRPE64_ACDS17010	1778578	1779108	-	176	chromosome 1	NC_021287.1
BRPE64_RS08170	5	0	0	0	0	iron-sulfur cluster assembly protein IscA	O	BRPE64_ACDS17020	1779192	1779515	-	107	chromosome 1	NC_021287.1
BRPE64_RS08175	4	0	0	0	0	Fe-S cluster assembly scaffold IscU	O	BRPE64_ACDS17030	1779597	1780025	-	142	chromosome 1	NC_021287.1
BRPE64_RS08180	11	0	0.5	0.14	0.5	IscS subfamily cysteine desulfurase	E	BRPE64_ACDS17040	1780074	1781297	-	407	chromosome 1	NC_021287.1
BRPE64_RS08185	5	0	0	0	0	Fe-S cluster assembly transcriptional regulator IscR	K	BRPE64_ACDS17050	1781381	1781908	-	175	chromosome 1	NC_021287.1
BRPE64_RS08190	5	72.5	54.5	-0.38	-18	low molecular weight phosphotyrosine protein phosphatase	T	BRPE64_ACDS17060	1782048	1782530	-	160	chromosome 1	NC_021287.1
BRPE64_RS08195	17	182.2	183.5	0.01	1.3	patatin-like phospholipase family protein	R	BRPE64_ACDS17070	1782648	1783886	-	412	chromosome 1	NC_021287.1
BRPE64_RS08200	9	212.2	202.7	-0.06	-9.5	3-hydroxybutyrate dehydrogenase	IQR	BRPE64_ACDS17080	1783903	1784697	-	264	chromosome 1	NC_021287.1
BRPE64_RS08205	13	144.1	184.4	0.34	40.2	23S rRNA (adenine(2030)-N(6))-methyltransferase RlmJ	J	BRPE64_ACDS17090	1785004	1785849	+	281	chromosome 1	NC_021287.1
BRPE64_RS08210	1	87.5	37.1	-1.14	-50.4	hypothetical protein	#N/A	BRPE64_ACDS17100	1785869	1786225	-	118	chromosome 1	NC_021287.1
BRPE64_RS08215	6	120.8	172.4	0.5	51.6	DUF305 domain-containing protein	S	BRPE64_ACDS17110	1786338	1786736	+	132	chromosome 1	NC_021287.1
BRPE64_RS08220	5	85	80.1	-0.08	-4.9	Cu(I)-responsive transcriptional regulator	K	BRPE64_ACDS17130	1787221	1787607	-	128	chromosome 1	NC_021287.1
BRPE64_RS08225	3	279.7	343.6	0.29	63.9	heavy-metal-associated domain-containing protein	P	BRPE64_ACDS17140	1787704	1787910	+	68	chromosome 1	NC_021287.1
BRPE64_RS08230	8	185.6	126.3	-0.54	-59.3	SDR family oxidoreductase	M	BRPE64_ACDS17150	1787907	1788845	+	312	chromosome 1	NC_021287.1
BRPE64_RS08235	43	232.1	225.4	-0.04	-6.7	error-prone DNA polymerase	L	BRPE64_ACDS17160	1788839	1792243	-	1134	chromosome 1	NC_021287.1
BRPE64_RS08240	10	69	79.3	0.19	10.4	DNA polymerase Y family protein	L	BRPE64_ACDS17170	1792323	1793960	-	545	chromosome 1	NC_021287.1
BRPE64_RS08245	10	45.2	48.4	0.09	3.2	translesion DNA synthesis-associated protein ImuA	S	BRPE64_ACDS17180	1793848	1794708	-	286	chromosome 1	NC_021287.1
BRPE64_RS08250	3	0	0	0	0	#N/A	-	BRPE64_ArRNA00010	1794953	1795066	-	37	chromosome 1	NC_021287.1
BRPE64_RS08255	120	0	0	0	0	old_locus_tag=BRPE64_ArRNA00020	-	BRPE64_ArRNA00020	1795182	1798075	-	964	chromosome 1	NC_021287.1
BRPE64_RS08260	1	0	0	0	0	old_locus_tag=BRPE64_AtRNA00310	-	BRPE64_AtRNA00310	1798368	1798443	-	25	chromosome 1	NC_021287.1
BRPE64_RS08265	56	0	0	0	0	old_locus_tag=BRPE64_ArRNA00030	-	BRPE64_ArRNA00030	1798628	1800167	-	513	chromosome 1	NC_021287.1
BRPE64_RS08270	13	194.3	151.4	-0.35	-42.9	DUF2863 family protein	#N/A	BRPE64_ACDS17190	1800774	1801988	+	404	chromosome 1	NC_021287.1
BRPE64_RS08275	10	315	314.2	0	-0.8	response regulator transcription factor	TK	BRPE64_ACDS17200	1802179	1802988	+	269	chromosome 1	NC_021287.1
BRPE64_RS08280	10	412.3	426.2	0.05	13.9	membrane protein	S	BRPE64_ACDS17210	1803057	1803731	+	224	chromosome 1	NC_021287.1
BRPE64_RS08285	4	97.4	119.6	0.28	22.2	hypothetical protein	#N/A	BRPE64_ACDS17220	1803879	1804484	+	201	chromosome 1	NC_021287.1
BRPE64_RS08290	16	244.4	257.1	0.07	12.7	carboxypeptidase family protein	M	BRPE64_ACDS17230	1804583	1805743	-	386	chromosome 1	NC_021287.1
BRPE64_RS08295	10	105.4	109.6	0.05	4.1	peroxide stress protein YaaA	P	BRPE64_ACDS17240	1805775	1806554	-	259	chromosome 1	NC_021287.1
BRPE64_RS08300	4	181.6	227.1	0.31	45.5	putative toxin-antitoxin system toxin component, PIN family	R	BRPE64_ACDS17250	1806611	1807096	+	161	chromosome 1	NC_021287.1
BRPE64_RS08305	17	126.8	140.7	0.14	13.9	pyridoxal phosphate-dependent aminotransferase	E	BRPE64_ACDS17260	1807169	1808350	+	393	chromosome 1	NC_021287.1
BRPE64_RS08310	12	175.4	160.2	-0.13	-15.2	3-hydroxyacyl-CoA dehydrogenase	I	BRPE64_ACDS17270	1808410	1809951	+	513	chromosome 1	NC_021287.1
BRPE64_RS08315	3	235.1	255.8	0.12	20.7	enoyl-CoA hydratase	I	BRPE64_ACDS17280	1809948	1810736	+	262	chromosome 1	NC_021287.1
BRPE64_RS08320	4	45.6	55.6	0.26	10	histidine phosphatase family protein	G	BRPE64_ACDS17290	1810740	1811465	+	241	chromosome 1	NC_021287.1
BRPE64_RS08325	13	182.7	192.4	0.07	9.7	phosphotransferase	R	BRPE64_ACDS17300	1811508	1812605	+	365	chromosome 1	NC_021287.1
BRPE64_RS08330	10	287.6	275.1	-0.06	-12.5	acyl-CoA dehydrogenase oxidoreductase	I	BRPE64_ACDS17310	1812621	1813847	+	408	chromosome 1	NC_021287.1
BRPE64_RS08335	5	213.8	208	-0.04	-5.8	MaoC family dehydratase	I	BRPE64_ACDS17320	1813849	1814328	-	159	chromosome 1	NC_021287.1
BRPE64_RS08340	2	40.6	77.9	0.86	37.2	MaoC family dehydratase	I	BRPE64_ACDS17330	1814325	1814783	-	152	chromosome 1	NC_021287.1
BRPE64_RS08345	2	46.7	76.9	0.66	30.3	hypothetical protein	I	BRPE64_ACDS17340	1814804	1815001	-	65	chromosome 1	NC_021287.1
BRPE64_RS08350	4	153.3	106.6	-0.5	-46.7	DUF1178 family protein	S	BRPE64_ACDS17350	1815060	1815509	-	149	chromosome 1	NC_021287.1
BRPE64_RS08355	6	32	30.9	-0.04	-1.1	NUDIX hydrolase	V	BRPE64_ACDS17360	1815716	1816315	-	199	chromosome 1	NC_021287.1
BRPE64_RS08360	3	27.9	32.1	0.18	4.3	DUF2818 family protein	#N/A	BRPE64_ACDS17370	1816366	1816686	-	106	chromosome 1	NC_021287.1
BRPE64_RS08365	23	0	0	0	0	NADH-quinone oxidoreductase subunit NuoN	C	BRPE64_ACDS17380	1816686	1818158	-	490	chromosome 1	NC_021287.1
BRPE64_RS08370	20	0	0	-0.01	0	NADH-quinone oxidoreductase subunit M	C	BRPE64_ACDS17390	1818184	1819683	-	499	chromosome 1	NC_021287.1
BRPE64_RS08375	28	0	0.1	0.04	0.1	NADH-quinone oxidoreductase subunit L	CP	BRPE64_ACDS17400	1819697	1821766	-	689	chromosome 1	NC_021287.1
BRPE64_RS08380	2	0	0	0	0	NADH-quinone oxidoreductase subunit NuoK	C	BRPE64_ACDS17410	1821784	1822089	-	101	chromosome 1	NC_021287.1
BRPE64_RS08385	5	0	0	0	0	NADH-quinone oxidoreductase subunit J	C	BRPE64_ACDS17420	1822110	1822787	-	225	chromosome 1	NC_021287.1
BRPE64_RS08390	7	0	0	0	0	NADH-quinone oxidoreductase subunit NuoI	C	BRPE64_ACDS17440	1822972	1823460	-	162	chromosome 1	NC_021287.1
BRPE64_RS08395	15	0	0	0	0	NADH-quinone oxidoreductase subunit NuoH	C	BRPE64_ACDS17450	1823485	1824549	-	354	chromosome 1	NC_021287.1
BRPE64_RS08400	18	0.1	0	-0.02	-0.1	NADH-quinone oxidoreductase subunit G	C	BRPE64_ACDS17460	1824552	1826891	-	779	chromosome 1	NC_021287.1
BRPE64_RS08405	22	0	0	0	0	NADH-quinone oxidoreductase subunit NuoF	C	BRPE64_ACDS17470	1826944	1828266	-	440	chromosome 1	NC_021287.1
BRPE64_RS08410	6	0	0	0	0	NADH-quinone oxidoreductase subunit NuoE	C	BRPE64_ACDS17480	1828263	1828748	-	161	chromosome 1	NC_021287.1
BRPE64_RS08415	23	0	0	0	0	NADH-quinone oxidoreductase subunit D	C	BRPE64_ACDS17490	1828902	1830155	-	417	chromosome 1	NC_021287.1
BRPE64_RS08420	13	0	0	0	0	NADH-quinone oxidoreductase subunit C	C	BRPE64_ACDS17500	1830165	1830767	-	200	chromosome 1	NC_021287.1
BRPE64_RS08425	9	0	0	0	0	NADH-quinone oxidoreductase subunit B	C	BRPE64_ACDS17510	1830801	1831280	-	159	chromosome 1	NC_021287.1
BRPE64_RS08430	10	0	0	0	0	NADH-quinone oxidoreductase subunit A	C	0	1831341	1831700	-	119	chromosome 1	NC_021287.1
BRPE64_RS08435	3	0	0	0	0	old_locus_tag=BRPE64_AtRNA00330	-	BRPE64_AtRNA00330	1831914	1831998	-	28	chromosome 1	NC_021287.1
BRPE64_RS08440	3	22.7	26	0.16	3.2	preprotein translocase subunit SecG	U	BRPE64_ACDS17530	1832125	1832499	-	124	chromosome 1	NC_021287.1
BRPE64_RS08445	7	2.1	0	-0.51	-2.1	triose-phosphate isomerase	G	BRPE64_ACDS17540	1832581	1833354	-	257	chromosome 1	NC_021287.1
BRPE64_RS08450	8	73.8	102.7	0.45	28.8	NAD(P)H-quinone oxidoreductase	CR	BRPE64_ACDS17550	1833535	1834551	-	338	chromosome 1	NC_021287.1
BRPE64_RS08455	14	19.3	13.4	-0.4	-5.9	polyribonucleotide nucleotidyltransferase	J	BRPE64_ACDS17560	1834738	1836876	-	712	chromosome 1	NC_021287.1
BRPE64_RS08460	3	0	0	0	0	30S ribosomal protein S15	J	BRPE64_ACDS17580	1837191	1837460	-	89	chromosome 1	NC_021287.1
BRPE64_RS08465	14	259.9	252.9	-0.04	-7	ABC transporter substrate-binding protein	E	BRPE64_ACDS17590	1837656	1838903	-	415	chromosome 1	NC_021287.1
BRPE64_RS08470	11	295.9	323.7	0.13	27.9	hypothetical protein	M	BRPE64_ACDS17600	1839158	1839673	+	171	chromosome 1	NC_021287.1
BRPE64_RS08475	12	53.3	54.5	0.03	1.3	2-isopropylmalate synthase	E	BRPE64_ACDS17610	1839749	1841293	-	514	chromosome 1	NC_021287.1
BRPE64_RS08480	8	80.9	55.4	-0.51	-25.5	C40 family peptidase	M	BRPE64_ACDS17620	1841708	1842364	-	218	chromosome 1	NC_021287.1
BRPE64_RS08485	10	180.4	146.3	-0.29	-34.1	ABC transporter ATP-binding protein	Q	BRPE64_ACDS17630	1842512	1844098	-	528	chromosome 1	NC_021287.1
BRPE64_RS08490	20	180.1	170.4	-0.08	-9.7	ABC transporter permease	Q	BRPE64_ACDS17640	1844107	1845219	-	370	chromosome 1	NC_021287.1
BRPE64_RS08495	11	209.5	213	0.02	3.5	microcin C ABC transporter permease YejB	Q	BRPE64_ACDS17650	1845221	1846264	-	347	chromosome 1	NC_021287.1
BRPE64_RS08500	16	166.7	146.1	-0.18	-20.6	ABC transporter substrate-binding protein	E	BRPE64_ACDS17660	1846278	1848164	-	628	chromosome 1	NC_021287.1
BRPE64_RS08505	7	0	0	0	0	enoyl-ACP reductase FabI	I	BRPE64_ACDS17670	1848419	1849216	+	265	chromosome 1	NC_021287.1
BRPE64_RS08510	10	142.3	139.6	-0.03	-2.7	hypothetical protein	#N/A	BRPE64_ACDS17680	1849306	1849704	-	132	chromosome 1	NC_021287.1
BRPE64_RS08515	12	173.6	157.1	-0.14	-16.5	hypothetical protein	#N/A	BRPE64_ACDS17690	1849975	1850331	-	118	chromosome 1	NC_021287.1
BRPE64_RS08520	15	191.4	192.3	0.01	0.9	MFS transporter	G	BRPE64_ACDS17700	1850518	1851831	-	437	chromosome 1	NC_021287.1
BRPE64_RS08525	8	146	118.6	-0.29	-27.4	GntR family transcriptional regulator	K	BRPE64_ACDS17710	1851976	1852791	+	271	chromosome 1	NC_021287.1
BRPE64_RS08530	16	214	235.8	0.14	21.8	malonate decarboxylase subunit alpha	I	BRPE64_ACDS17720	1852788	1854464	+	558	chromosome 1	NC_021287.1
BRPE64_RS08535	2	57.9	64	0.13	6.1	triphosphoribosyl-dephospho-CoA synthase	H	BRPE64_ACDS17730	1854470	1855336	+	288	chromosome 1	NC_021287.1
BRPE64_RS08540	2	61.6	44.5	-0.43	-17.1	malonate decarboxylase subunit delta	C	BRPE64_ACDS17740	1855350	1855652	+	100	chromosome 1	NC_021287.1
BRPE64_RS08545	3	100	85.3	-0.22	-14.7	biotin-independent malonate decarboxylase subunit beta	I	BRPE64_ACDS17750	1855649	1856491	+	280	chromosome 1	NC_021287.1
BRPE64_RS08550	10	95.8	91.2	-0.07	-4.6	biotin-independent malonate decarboxylase subunit gamma	I	BRPE64_ACDS17760	1856488	1857303	+	271	chromosome 1	NC_021287.1
BRPE64_RS08555	1	10.6	0	-1.64	-10.6	malonate decarboxylase holo-ACP synthase	#N/A	BRPE64_ACDS17770	1857291	1857941	+	216	chromosome 1	NC_021287.1
BRPE64_RS08560	9	62.4	64.9	0.05	2.5	malonate decarboxylase subunit epsilon	I	BRPE64_ACDS17780	1857926	1858885	+	319	chromosome 1	NC_021287.1
BRPE64_RS08565	9	295.8	285.3	-0.05	-10.6	M48 family metallopeptidase	O	BRPE64_ACDS17790	1859054	1859812	+	252	chromosome 1	NC_021287.1
BRPE64_RS08570	14	151.1	125.7	-0.26	-25.4	porin family protein	M	BRPE64_ACDS17800	1859884	1860459	-	191	chromosome 1	NC_021287.1
BRPE64_RS08575	2	0	0	0	0	old_locus_tag=BRPE64_AtRNA00340	-	BRPE64_AtRNA00340	1860763	1860855	-	30	chromosome 1	NC_021287.1
BRPE64_RS08580	10	0	0	0	0	aspartate kinase	E	BRPE64_ACDS17810	1860974	1862224	-	416	chromosome 1	NC_021287.1
BRPE64_RS08585	7	0	0.3	0.07	0.3	tRNA lysidine(34) synthetase TilS	J	BRPE64_ACDS17820	1862565	1864004	-	479	chromosome 1	NC_021287.1
BRPE64_RS08590	9	0	0	0	0	acetyl-CoA carboxylase carboxyltransferase subunit alpha	I	BRPE64_ACDS17830	1864038	1865009	-	323	chromosome 1	NC_021287.1
BRPE64_RS08595	8	39.5	36.6	-0.1	-2.9	endonuclease III domain-containing protein	L	BRPE64_ACDS17840	1865140	1866213	-	357	chromosome 1	NC_021287.1
BRPE64_RS08600	14	0	0	0	0	cysteine--tRNA ligase	J	BRPE64_ACDS17850	1866261	1867658	-	465	chromosome 1	NC_021287.1
BRPE64_RS08605	12	30.1	14.8	-0.82	-15.3	tetratricopeptide repeat protein	R	BRPE64_ACDS17870	1868146	1868946	+	266	chromosome 1	NC_021287.1
BRPE64_RS08610	7	127.2	174.3	0.44	47.1	peptidyl-prolyl cis-trans isomerase	O	BRPE64_ACDS17880	1869040	1869621	+	193	chromosome 1	NC_021287.1
BRPE64_RS08615	3	15.1	21	0.37	5.9	peptidyl-prolyl cis-trans isomerase	O	BRPE64_ACDS17890	1869683	1870174	+	163	chromosome 1	NC_021287.1
BRPE64_RS08620	5	0	0	0	0	UDP-2,3-diacylglucosamine diphosphatase	M	BRPE64_ACDS17900	1870186	1870995	+	269	chromosome 1	NC_021287.1
BRPE64_RS08625	6	76.3	67.4	-0.17	-8.9	serine O-acetyltransferase	E	BRPE64_ACDS17910	1870992	1871792	-	266	chromosome 1	NC_021287.1
BRPE64_RS08630	5	76.4	106	0.45	29.7	RNA methyltransferase	J	BRPE64_ACDS17920	1871965	1872738	-	257	chromosome 1	NC_021287.1
BRPE64_RS08635	10	0.1	1.5	0.35	1.4	inositol monophosphatase	G	BRPE64_ACDS17950	1873063	1873866	+	267	chromosome 1	NC_021287.1
BRPE64_RS08640	13	180.2	155.7	-0.2	-24.4	lysophospholipid transporter LplT	G	BRPE64_ACDS17960	1874060	1875358	+	432	chromosome 1	NC_021287.1
BRPE64_RS08645	3	13.6	21.6	0.52	8.1	DUF883 domain-containing protein	J	BRPE64_ACDS17970	1875553	1875921	+	122	chromosome 1	NC_021287.1
BRPE64_RS08650	22	237.5	289.7	0.28	52.2	DNA mismatch repair protein MutS	L	BRPE64_ACDS17980	1876201	1878918	+	905	chromosome 1	NC_021287.1
BRPE64_RS08655	14	132	91.1	-0.51	-40.9	hypothetical protein	T	BRPE64_ACDS17990	1878881	1880242	+	453	chromosome 1	NC_021287.1
BRPE64_RS08660	6	258.8	312.4	0.27	53.6	peptidylprolyl isomerase	O	BRPE64_ACDS18000	1880296	1880847	-	183	chromosome 1	NC_021287.1
BRPE64_RS08665	20	98.5	117.6	0.24	19.2	cupin domain-containing protein	J	BRPE64_ACDS18010	1880881	1882119	+	412	chromosome 1	NC_021287.1
BRPE64_RS08675	12	130.7	108.1	-0.26	-22.5	MBL fold metallo-hydrolase	P	BRPE64_ACDS18030	1882799	1883572	-	257	chromosome 1	NC_021287.1
BRPE64_RS08680	10	207.1	269.5	0.37	62.4	outer membrane protein assembly factor BamC	S	BRPE64_ACDS18040	1883608	1884750	-	380	chromosome 1	NC_021287.1
BRPE64_RS08685	6	0	0	0	0	4-hydroxy-tetrahydrodipicolinate synthase	EM	BRPE64_ACDS18050	1884934	1885839	-	301	chromosome 1	NC_021287.1
BRPE64_RS08690	4	216.3	231.7	0.1	15.4	class I SAM-dependent methyltransferase	H	BRPE64_ACDS18060	1885904	1886521	-	205	chromosome 1	NC_021287.1
BRPE64_RS08695	13	0	0	0	0	tryptophan--tRNA ligase	J	BRPE64_ACDS18070	1886532	1887734	-	400	chromosome 1	NC_021287.1
BRPE64_RS08700	8	0.3	0	-0.08	-0.3	site-2 protease family protein	O	BRPE64_ACDS18080	1887739	1888404	-	221	chromosome 1	NC_021287.1
BRPE64_RS08705	5	69.9	69	-0.02	-0.9	threonylcarbamoyl-AMP synthase	J	BRPE64_ACDS18090	1888536	1889165	-	209	chromosome 1	NC_021287.1
BRPE64_RS08710	11	177	127.2	-0.46	-49.7	PHP domain-containing protein	R	BRPE64_ACDS18100	1889334	1890164	-	276	chromosome 1	NC_021287.1
BRPE64_RS08715	7	237.9	210	-0.18	-27.9	alpha/beta hydrolase	HR	BRPE64_ACDS18110	1890256	1891149	-	297	chromosome 1	NC_021287.1
BRPE64_RS08720	6	92.5	74.5	-0.3	-18.1	ferritin-like domain-containing protein	S	BRPE64_ACDS18120	1891215	1892054	-	279	chromosome 1	NC_021287.1
BRPE64_RS08725	1	0	0	0	0	gamma carbonic anhydrase family protein	R	BRPE64_ACDS18130	1892320	1892844	+	174	chromosome 1	NC_021287.1
BRPE64_RS08730	5	306	276.6	-0.14	-29.4	Hsp33 family molecular chaperone HslO	O	BRPE64_ACDS18140	1892895	1893845	+	316	chromosome 1	NC_021287.1
BRPE64_RS08735	6	152.5	186.6	0.28	34.1	hypothetical protein	#N/A	BRPE64_ACDS18150	1893997	1894359	+	120	chromosome 1	NC_021287.1
BRPE64_RS08740	5	1.7	6.3	0.76	4.6	cell division protein FtsB	D	BRPE64_ACDS18160	1894492	1894962	-	156	chromosome 1	NC_021287.1
BRPE64_RS08745	12	0	0	0	0	phosphopyruvate hydratase	G	BRPE64_ACDS18170	1895087	1896370	-	427	chromosome 1	NC_021287.1
BRPE64_RS08750	6	0	0	0	0	3-deoxy-8-phosphooctulonate synthase	M	BRPE64_ACDS18180	1896689	1897543	-	284	chromosome 1	NC_021287.1
BRPE64_RS08755	23	0	0	0	0	CTP synthase	F	BRPE64_ACDS18190	1897540	1899234	-	564	chromosome 1	NC_021287.1
BRPE64_RS08760	8	224.8	180.7	-0.31	-44	alpha/beta hydrolase	Q	BRPE64_ACDS18200	1899430	1900266	-	278	chromosome 1	NC_021287.1
BRPE64_RS08765	20	79.1	71	-0.15	-8.1	DNA internalization-related competence protein ComEC/Rec2	R	BRPE64_ACDS18210	1900296	1902788	-	830	chromosome 1	NC_021287.1
BRPE64_RS08770	5	147.6	121.6	-0.27	-26	TatD family hydrolase	N	BRPE64_ACDS18220	1902832	1903620	-	262	chromosome 1	NC_021287.1
BRPE64_RS08775	4	0	0	0	0	lipoprotein-releasing ABC transporter ATP-binding protein LolD	M	BRPE64_ACDS18230	1903655	1904368	-	237	chromosome 1	NC_021287.1
BRPE64_RS08780	9	0	0.4	0.11	0.4	lipoprotein-releasing ABC transporter permease subunit	M	BRPE64_ACDS18240	1904361	1905614	-	417	chromosome 1	NC_021287.1
BRPE64_RS08785	5	79	89.7	0.17	10.7	hypothetical protein	S	BRPE64_ACDS18260	1905906	1907012	+	368	chromosome 1	NC_021287.1
BRPE64_RS08790	11	162.6	181.8	0.16	19.2	single-stranded-DNA-specific exonuclease RecJ	L	BRPE64_ACDS18270	1907024	1908724	+	566	chromosome 1	NC_021287.1
BRPE64_RS08805	1	0	0	0	0	hypothetical+protein	#N/A	#N/A	1910619	1910702	+	27	chromosome 1	NC_021287.1
BRPE64_RS08810	10	0.1	0	-0.02	-0.1	peptide chain release factor 2	J	0	1910821	1911723	+	300	chromosome 1	NC_021287.1
BRPE64_RS08815	17	0	0	0	0	lysine--tRNA ligase	J	BRPE64_ACDS18300	1911812	1913338	+	508	chromosome 1	NC_021287.1
BRPE64_RS08820	6	84.4	58.7	-0.49	-25.7	glycine zipper 2TM domain-containing protein	M	BRPE64_ACDS18310	1913607	1914374	+	255	chromosome 1	NC_021287.1
BRPE64_RS08825	6	93	104.7	0.16	11.7	AAA family ATPase	R	BRPE64_ACDS18320	1914436	1914945	-	169	chromosome 1	NC_021287.1
BRPE64_RS08830	8	167.2	138.3	-0.26	-28.9	CDP-diacylglycerol--serine O-phosphatidyltransferase	I	BRPE64_ACDS18330	1914950	1915816	-	288	chromosome 1	NC_021287.1
BRPE64_RS08835	7	0.1	0	-0.04	-0.1	phosphatidylserine decarboxylase	I	BRPE64_ACDS18340	1915830	1916474	-	214	chromosome 1	NC_021287.1
BRPE64_RS08840	12	0.7	1.1	0.11	0.4	ketol-acid reductoisomerase	EH	BRPE64_ACDS18350	1916590	1917606	-	338	chromosome 1	NC_021287.1
BRPE64_RS08845	5	0	0.4	0.1	0.4	acetolactate synthase small subunit	E	BRPE64_ACDS18360	1917676	1918167	-	163	chromosome 1	NC_021287.1
BRPE64_RS08850	28	0.6	3.2	0.57	2.7	acetolactate synthase 3 catalytic subunit	EH	BRPE64_ACDS18370	1918274	1920037	-	587	chromosome 1	NC_021287.1
BRPE64_RS08855	6	166.4	85.6	-0.92	-80.8	RNA polymerase sigma factor	K	BRPE64_ACDS18380	1920447	1921010	+	187	chromosome 1	NC_021287.1
BRPE64_RS08860	6	73.7	95.2	0.35	21.5	DUF3619 family protein	#N/A	BRPE64_ACDS18390	1921007	1921459	+	150	chromosome 1	NC_021287.1
BRPE64_RS08865	4	28.2	33.4	0.21	5.2	DUF3106 domain-containing protein	#N/A	BRPE64_ACDS18400	1921500	1922270	+	256	chromosome 1	NC_021287.1
BRPE64_RS08870	6	110.8	140.9	0.33	30.1	RDD family protein	S	BRPE64_ACDS18410	1922275	1922793	+	172	chromosome 1	NC_021287.1
BRPE64_RS08875	11	229.3	218.6	-0.07	-10.7	UDP-2,3-diacylglucosamine diphosphatase	M	BRPE64_ACDS18420	1922966	1923874	+	302	chromosome 1	NC_021287.1
BRPE64_RS08880	14	125.9	163.1	0.36	37.3	glycosyltransferase family 1 protein	M	BRPE64_ACDS18430	1923940	1924968	+	342	chromosome 1	NC_021287.1
BRPE64_RS08885	2	90.7	121.4	0.4	30.7	diacylglycerol kinase	I	BRPE64_ACDS18440	1924965	1925510	+	181	chromosome 1	NC_021287.1
BRPE64_RS08890	16	180.1	160.1	-0.17	-20	TetR/AcrR family transcriptional regulator	K	BRPE64_ACDS18450	1925652	1926386	+	244	chromosome 1	NC_021287.1
BRPE64_RS08895	9	213.5	237.9	0.15	24.4	TIGR00730 family Rossman fold protein	R	BRPE64_ACDS18460	1926389	1926973	+	194	chromosome 1	NC_021287.1
BRPE64_RS08900	8	108.5	88.1	-0.29	-20.4	SDR family oxidoreductase	IQR	BRPE64_ACDS18470	1927002	1927748	+	248	chromosome 1	NC_021287.1
BRPE64_RS08905	15	261.9	303.9	0.21	42	glycosyl transferase family 17	#N/A	BRPE64_ACDS18480	1927853	1928743	-	296	chromosome 1	NC_021287.1
BRPE64_RS08910	17	163.4	173.7	0.09	10.3	hypothetical protein	#N/A	BRPE64_ACDS18490	1929064	1929963	-	299	chromosome 1	NC_021287.1
BRPE64_RS08915	6	89.2	96.1	0.1	6.9	DUF924 family protein	S	BRPE64_ACDS18500	1930185	1930781	-	198	chromosome 1	NC_021287.1
BRPE64_RS08920	4	52.1	44	-0.22	-8.1	alanyl-tRNA editing protein	J	BRPE64_ACDS18510	1930778	1931509	-	243	chromosome 1	NC_021287.1
BRPE64_RS08925	2	239.2	168.7	-0.49	-70.5	group II truncated hemoglobin	P	BRPE64_ACDS18520	1931635	1932057	-	140	chromosome 1	NC_021287.1
BRPE64_RS08930	14	70.8	71.2	0.01	0.4	FtsX-like permease family protein	Q	BRPE64_ACDS18530	1932078	1934681	-	867	chromosome 1	NC_021287.1
BRPE64_RS08935	4	48.2	59.3	0.27	11.2	DUF4126 domain-containing protein	#N/A	BRPE64_ACDS18540	1934678	1935307	-	209	chromosome 1	NC_021287.1
BRPE64_RS08940	3	32.9	20.4	-0.58	-12.6	quaternary ammonium compound efflux SMR transporter SugE	V	BRPE64_ACDS18560	1935631	1935951	-	106	chromosome 1	NC_021287.1
BRPE64_RS08945	12	298.7	292.1	-0.03	-6.6	cytochrome ubiquinol oxidase subunit I	C	BRPE64_ACDS18570	1936242	1937699	+	485	chromosome 1	NC_021287.1
BRPE64_RS08950	6	45	61.2	0.4	16.1	cytochrome d ubiquinol oxidase subunit II	C	BRPE64_ACDS18580	1937743	1938750	+	335	chromosome 1	NC_021287.1
BRPE64_RS08955	4	496.3	454.7	-0.13	-41.7	hypothetical protein	#N/A	BRPE64_ACDS18590	1938775	1939266	-	163	chromosome 1	NC_021287.1
BRPE64_RS08960	9	398	364	-0.13	-34	peroxiredoxin	O	BRPE64_ACDS18600	1939296	1939877	-	193	chromosome 1	NC_021287.1
BRPE64_RS08965	8	124.6	85	-0.53	-39.6	EAL domain-containing protein	T	BRPE64_ACDS18610	1939934	1941256	-	440	chromosome 1	NC_021287.1
BRPE64_RS08970	19	141.5	162.4	0.19	20.8	phosphodiesterase	T	BRPE64_ACDS18640	1941732	1943687	+	651	chromosome 1	NC_021287.1
BRPE64_RS08975	10	165.2	189.3	0.19	24.1	HDOD domain-containing protein	T	BRPE64_ACDS18650	1943834	1945306	+	490	chromosome 1	NC_021287.1
BRPE64_RS08980	5	121.1	70.8	-0.73	-50.3	hypothetical protein	#N/A	0	1945369	1945812	-	147	chromosome 1	NC_021287.1
BRPE64_RS08985	14	62.4	76.7	0.28	14.2	methyl-accepting chemotaxis sensory transducer	NT	BRPE64_ACDS18670	1945983	1947650	-	555	chromosome 1	NC_021287.1
BRPE64_RS08990	13	191.4	211.8	0.14	20.4	MFS transporter	P	BRPE64_ACDS18680	1947989	1949245	+	418	chromosome 1	NC_021287.1
BRPE64_RS08995	21	451.1	462.9	0.04	11.8	propionate--CoA ligase	I	BRPE64_ACDS18690	1949335	1951227	-	630	chromosome 1	NC_021287.1
BRPE64_RS09000	3	24.4	30.9	0.29	6.5	hypothetical protein	#N/A	BRPE64_ACDS18700	1951371	1951850	-	159	chromosome 1	NC_021287.1
BRPE64_RS09005	2	114.1	47.3	-1.19	-66.8	hypothetical protein	#N/A	BRPE64_ACDS18710	1951847	1952131	-	94	chromosome 1	NC_021287.1
BRPE64_RS09010	27	307.7	322.3	0.07	14.6	fimbrial protein	N	BRPE64_ACDS18730	1952325	1953341	-	338	chromosome 1	NC_021287.1
BRPE64_RS09015	12	118.5	118.5	0	0	5\\'-methylthioadenosine/adenosylhomocysteine nucleosidase	F	BRPE64_ACDS18740	1953529	1954278	-	249	chromosome 1	NC_021287.1
BRPE64_RS09020	30	10	9.3	-0.07	-0.7	UvrD-helicase domain-containing protein	L	BRPE64_ACDS18750	1954275	1956629	-	784	chromosome 1	NC_021287.1
BRPE64_RS09025	31	0	0	0	0	valine--tRNA ligase	J	BRPE64_ACDS18760	1956804	1959671	+	955	chromosome 1	NC_021287.1
BRPE64_RS09030	12	0.1	0	-0.02	-0.1	UTP--glucose-1-phosphate uridylyltransferase GalU	M	BRPE64_ACDS18770	1959748	1960629	+	293	chromosome 1	NC_021287.1
BRPE64_RS09035	3	0	0	0	0	sulfurtransferase TusA family protein	O	BRPE64_ACDS18780	1960728	1960955	-	75	chromosome 1	NC_021287.1
BRPE64_RS09040	5	189.9	155.7	-0.28	-34.2	Gfo/Idh/MocA family oxidoreductase	R	BRPE64_ACDS18790	1961035	1962051	-	338	chromosome 1	NC_021287.1
BRPE64_RS09045	8	181.6	121.4	-0.56	-60.2	inositol 2-dehydrogenase	R	BRPE64_ACDS18800	1962051	1963052	-	333	chromosome 1	NC_021287.1
BRPE64_RS09050	10	216.2	219.3	0.02	3.1	MurR/RpiR family transcriptional regulator	K	BRPE64_ACDS18810	1963042	1963920	-	292	chromosome 1	NC_021287.1
BRPE64_RS09055	11	165.2	143.6	-0.2	-21.6	sugar ABC transporter substrate-binding protein	G	BRPE64_ACDS18820	1964159	1965211	+	350	chromosome 1	NC_021287.1
BRPE64_RS09060	8	46.2	26	-0.73	-20.2	ABC transporter permease	G	BRPE64_ACDS18830	1965406	1966572	+	388	chromosome 1	NC_021287.1
BRPE64_RS09065	4	79.3	80.6	0.02	1.4	sugar ABC transporter ATP-binding protein	G	BRPE64_ACDS18840	1966591	1967379	+	262	chromosome 1	NC_021287.1
BRPE64_RS09070	17	108.4	115.2	0.08	6.8	5-dehydro-2-deoxygluconokinase	G	BRPE64_ACDS18850	1967392	1969392	+	666	chromosome 1	NC_021287.1
BRPE64_RS09075	16	70.8	56.7	-0.3	-14.1	3D-(3,5/4)-trihydroxycyclohexane-1,2-dione acylhydrolase (decyclizing)	G	BRPE64_ACDS18860	1969389	1971299	+	636	chromosome 1	NC_021287.1
BRPE64_RS09080	13	164.4	150.2	-0.13	-14.2	myo-inosose-2 dehydratase	G	BRPE64_ACDS18870	1971316	1972218	+	300	chromosome 1	NC_021287.1
BRPE64_RS09085	17	232.7	239.6	0.04	6.9	5-deoxy-glucuronate isomerase	G	BRPE64_ACDS18880	1972215	1973021	+	268	chromosome 1	NC_021287.1
BRPE64_RS09090	6	33	41.4	0.29	8.4	ABC transporter ATP-binding protein	E	BRPE64_ACDS18890	1973031	1973729	-	232	chromosome 1	NC_021287.1
BRPE64_RS09095	5	80.4	55.6	-0.49	-24.8	ABC transporter ATP-binding protein	E	BRPE64_ACDS18900	1973726	1974466	-	246	chromosome 1	NC_021287.1
BRPE64_RS09100	7	131.8	113.1	-0.21	-18.7	branched-chain amino acid ABC transporter permease	E	BRPE64_ACDS18910	1974463	1975569	-	368	chromosome 1	NC_021287.1
BRPE64_RS09105	5	81	70.4	-0.19	-10.5	branched-chain amino acid ABC transporter permease	E	BRPE64_ACDS18920	1975562	1976470	-	302	chromosome 1	NC_021287.1
BRPE64_RS09110	8	291.8	345.5	0.24	53.7	acyl-CoA thioesterase	I	BRPE64_ACDS18930	1976540	1976986	-	148	chromosome 1	NC_021287.1
BRPE64_RS09115	8	94	91.1	-0.04	-2.9	low specificity L-threonine aldolase	E	BRPE64_ACDS18950	1977223	1978257	-	344	chromosome 1	NC_021287.1
BRPE64_RS09120	0	0	0	0	0	hypothetical protein	#N/A	BRPE64_ACDS18960	1978404	1978640	-	78	chromosome 1	NC_021287.1
BRPE64_RS09125	27	0.2	0	-0.05	-0.2	alanine--tRNA ligase	J	BRPE64_ACDS18970	1978780	1981404	-	874	chromosome 1	NC_021287.1
BRPE64_RS09130	7	209.8	245.5	0.22	35.7	hypothetical protein	#N/A	0	1981578	1982051	-	157	chromosome 1	NC_021287.1
BRPE64_RS09135	13	183.6	210.2	0.19	26.6	CoA transferase	I	BRPE64_ACDS18990	1982055	1983275	+	406	chromosome 1	NC_021287.1
BRPE64_RS09140	1	28.5	26	-0.12	-2.6	hypothetical protein	#N/A	BRPE64_ACDS19000	1983292	1983504	-	70	chromosome 1	NC_021287.1
BRPE64_RS09145	23	0	0	0	0	glutamine--tRNA ligase/YqeY domain fusion protein	J	BRPE64_ACDS19010	1983886	1985595	+	569	chromosome 1	NC_021287.1
BRPE64_RS09150	12	134	155.1	0.2	21.1	transporter substrate-binding domain-containing protein	ET	BRPE64_ACDS19020	1985767	1986672	+	301	chromosome 1	NC_021287.1
BRPE64_RS09155	5	41.1	31.9	-0.32	-9.3	NUDIX hydrolase	V	BRPE64_ACDS19030	1986682	1987131	-	149	chromosome 1	NC_021287.1
BRPE64_RS09160	2	192.6	268.8	0.47	76.2	hypothetical protein	M	BRPE64_ACDS19040	1987151	1987549	-	132	chromosome 1	NC_021287.1
BRPE64_RS09165	11	129.5	183.7	0.49	54.2	c-type cytochrome	O	BRPE64_ACDS19050	1987732	1989069	-	445	chromosome 1	NC_021287.1
BRPE64_RS09170	17	128.4	113.7	-0.17	-14.6	acid phosphatase	M	BRPE64_ACDS19060	1989318	1990880	+	520	chromosome 1	NC_021287.1
BRPE64_RS09175	5	294.8	312.9	0.08	18.1	GntR family transcriptional regulator	K	BRPE64_ACDS19070	1990977	1991678	-	233	chromosome 1	NC_021287.1
BRPE64_RS09180	6	27	19.8	-0.37	-7.2	amidohydrolase family protein	FR	BRPE64_ACDS19080	1991864	1993072	+	402	chromosome 1	NC_021287.1
BRPE64_RS09185	7	283.4	309.6	0.13	26.2	cyanate transporter	P	BRPE64_ACDS19090	1993069	1994382	+	437	chromosome 1	NC_021287.1
BRPE64_RS09190	3	164.1	79.1	-1.01	-85	hypothetical protein	TK	0	1994282	1994737	-	151	chromosome 1	NC_021287.1
BRPE64_RS09195	24	136.2	166.3	0.28	30.1	hypothetical protein	#N/A	BRPE64_ACDS19110	1995664	1996425	+	253	chromosome 1	NC_021287.1
BRPE64_RS09200	5	0	0	0	0	old_locus_tag=BRPE64_AtRNA00350	-	BRPE64_AtRNA00350	1996519	1996595	-	25	chromosome 1	NC_021287.1
BRPE64_RS09205	5	39.9	40.4	0.01	0.5	undecaprenyl-diphosphate phosphatase	I	BRPE64_ACDS19120	1996687	1997517	-	276	chromosome 1	NC_021287.1
BRPE64_RS09210	10	89.8	83.1	-0.11	-6.7	aldose 1-epimerase	G	BRPE64_ACDS19140	1998086	1998988	+	300	chromosome 1	NC_021287.1
BRPE64_RS09215	10	160.6	125.9	-0.34	-34.7	peptidoglycan DD-metalloendopeptidase family protein	M	BRPE64_ACDS19150	1999117	1999797	+	226	chromosome 1	NC_021287.1
BRPE64_RS09220	4	99.4	115.4	0.21	16	hypothetical protein	#N/A	BRPE64_ACDS19160	1999825	2000145	+	106	chromosome 1	NC_021287.1
BRPE64_RS09225	1	132.2	183.5	0.46	51.3	hypothetical protein	#N/A	BRPE64_ACDS19180	2000494	2000673	-	59	chromosome 1	NC_021287.1
BRPE64_RS09230	2	0	0	0	0	old_locus_tag=BRPE64_AtRNA00360	-	BRPE64_AtRNA00360	2000756	2000832	-	25	chromosome 1	NC_021287.1
BRPE64_RS09235	2	106.6	35.2	-1.47	-71.4	histidine phosphatase family protein	T	BRPE64_ACDS19190	2000976	2001434	+	152	chromosome 1	NC_021287.1
BRPE64_RS09240	13	121.1	92.8	-0.37	-28.2	GNAT family N-acetyltransferase	R	BRPE64_ACDS19200	2001574	2002398	+	274	chromosome 1	NC_021287.1
BRPE64_RS09245	16	67.4	74.8	0.14	7.5	exopolyphosphatase	FTP	BRPE64_ACDS19210	2002472	2003980	-	502	chromosome 1	NC_021287.1
BRPE64_RS09250	18	94.1	91.8	-0.03	-2.3	polyphosphate kinase 1	P	BRPE64_ACDS19220	2004222	2006285	+	687	chromosome 1	NC_021287.1
BRPE64_RS09255	17	78.1	79.9	0.03	1.9	phosphate regulon sensor histidine kinase PhoR	T	BRPE64_ACDS19230	2006314	2007627	-	437	chromosome 1	NC_021287.1
BRPE64_RS09260	5	134.9	78.6	-0.74	-56.3	phosphate regulon transcriptional regulator PhoB	TK	BRPE64_ACDS19240	2007671	2008372	-	233	chromosome 1	NC_021287.1
BRPE64_RS09265	4	78	77.9	0	-0.1	phosphate signaling complex protein PhoU	P	BRPE64_ACDS19250	2008425	2009129	-	234	chromosome 1	NC_021287.1
BRPE64_RS09270	12	260.2	289.7	0.15	29.4	phosphate ABC transporter ATP-binding protein PstB	P	BRPE64_ACDS19260	2009168	2010043	-	291	chromosome 1	NC_021287.1
BRPE64_RS09275	5	47.8	37.8	-0.3	-10	phosphate ABC transporter permease PstA	P	BRPE64_ACDS19270	2010059	2010946	-	295	chromosome 1	NC_021287.1
BRPE64_RS09280	12	68	78.6	0.2	10.6	phosphate ABC transporter permease PstC	P	BRPE64_ACDS19280	2010943	2011926	-	327	chromosome 1	NC_021287.1
BRPE64_RS09285	12	96.4	96.2	0	-0.2	phosphate ABC transporter substrate-binding protein PstS	P	BRPE64_ACDS19290	2012068	2013099	-	343	chromosome 1	NC_021287.1
BRPE64_RS09290	10	0	0	0	0	phosphoglucosamine mutase	G	BRPE64_ACDS19300	2013318	2014679	-	453	chromosome 1	NC_021287.1
BRPE64_RS09295	6	0	0	0	0	dihydropteroate synthase	H	BRPE64_ACDS19310	2014796	2015680	-	294	chromosome 1	NC_021287.1
BRPE64_RS09300	19	0	0	0	0	ATP-dependent metallopeptidase FtsH/Yme1/Tma family protein	O	BRPE64_ACDS19320	2015824	2017710	-	628	chromosome 1	NC_021287.1
BRPE64_RS09305	8	0.1	0.2	0.04	0.1	RlmE family RNA methyltransferase	J	0	2017896	2018558	-	220	chromosome 1	NC_021287.1
BRPE64_RS09310	3	80.2	85.9	0.09	5.7	YhbY family RNA-binding protein	J	BRPE64_ACDS19340	2018856	2019395	+	179	chromosome 1	NC_021287.1
BRPE64_RS09315	6	148.9	174	0.22	25	DUF4149 domain-containing protein	#N/A	BRPE64_ACDS19350	2019453	2019968	-	171	chromosome 1	NC_021287.1
BRPE64_RS09320	2	113.8	102.9	-0.14	-10.9	transcription elongation factor GreA	K	BRPE64_ACDS19360	2019968	2020444	-	158	chromosome 1	NC_021287.1
BRPE64_RS09325	33	0	0	0	0	carbamoyl-phosphate synthase large subunit	EF	BRPE64_ACDS19370	2020560	2023814	-	1084	chromosome 1	NC_021287.1
BRPE64_RS09330	10	0	0.4	0.1	0.4	glutamine-hydrolyzing carbamoyl-phosphate synthase small subunit	EF	BRPE64_ACDS19380	2023858	2025000	-	380	chromosome 1	NC_021287.1
BRPE64_RS09335	10	85	51.9	-0.66	-33.1	MFS transporter	P	BRPE64_ACDS19390	2025372	2026622	-	416	chromosome 1	NC_021287.1
BRPE64_RS09340	22	308.4	255	-0.27	-53.5	transglycosylase SLT domain-containing protein	M	BRPE64_ACDS19400	2026738	2028381	-	547	chromosome 1	NC_021287.1
BRPE64_RS09345	12	201.4	147.5	-0.44	-53.9	hydroxyacylglutathione hydrolase	R	BRPE64_ACDS19410	2028542	2029384	-	280	chromosome 1	NC_021287.1
BRPE64_RS09350	8	0	0	0	0	class I SAM-dependent methyltransferase	H	BRPE64_ACDS19420	2029403	2030236	+	277	chromosome 1	NC_021287.1
BRPE64_RS09355	1	41.5	83.4	0.93	42	ribonuclease HI	L	BRPE64_ACDS19430	2030236	2030697	+	153	chromosome 1	NC_021287.1
BRPE64_RS09360	5	0	1.5	0.37	1.5	DNA polymerase III subunit epsilon	L	BRPE64_ACDS19440	2030738	2031475	+	245	chromosome 1	NC_021287.1
BRPE64_RS09365	3	0	2.5	0.58	2.5	old_locus_tag=BRPE64_AtRNA00370	-	BRPE64_AtRNA00370	2031557	2031631	+	24	chromosome 1	NC_021287.1
BRPE64_RS09370	3	335.6	386.8	0.2	51.3	DUF2214 family protein	S	BRPE64_ACDS19450	2031733	2032206	-	157	chromosome 1	NC_021287.1
BRPE64_RS09375	5	110.2	149	0.42	38.9	hypothetical protein	#N/A	BRPE64_ACDS19460	2032283	2033113	-	276	chromosome 1	NC_021287.1
BRPE64_RS09380	8	229.8	257.9	0.16	28.1	glycosyltransferase family 4 protein	M	BRPE64_ACDS19470	2033331	2034395	-	354	chromosome 1	NC_021287.1
BRPE64_RS09385	3	142.3	103.8	-0.44	-38.5	hypothetical protein	#N/A	0	2034394	2034642	+	82	chromosome 1	NC_021287.1
BRPE64_RS09390	15	151.3	139.8	-0.11	-11.5	ABC transporter ATP-binding protein	V	BRPE64_ACDS19480	2035343	2037166	+	607	chromosome 1	NC_021287.1
BRPE64_RS09395	21	172.9	213.1	0.29	40.2	alpha,alpha-trehalose-phosphate synthase (UDP-forming)	G	BRPE64_ACDS19490	2037235	2038617	-	460	chromosome 1	NC_021287.1
BRPE64_RS09400	9	36.1	5.1	-2.02	-30.9	trehalose-phosphatase	G	BRPE64_ACDS19500	2038614	2039366	-	250	chromosome 1	NC_021287.1
BRPE64_RS09405	9	226.5	233.6	0.04	7.1	SCO family protein	O	BRPE64_ACDS19510	2039701	2040339	+	212	chromosome 1	NC_021287.1
BRPE64_RS09410	12	166.5	171	0.04	4.5	cytochrome c oxidase assembly protein	CO	BRPE64_ACDS19520	2040342	2041223	+	293	chromosome 1	NC_021287.1
BRPE64_RS09415	6	54.9	64	0.2	9	GNAT family N-acetyltransferase	R	BRPE64_ACDS19530	2041218	2041712	-	164	chromosome 1	NC_021287.1
BRPE64_RS09420	3	0	0	0	0	old_locus_tag=BRPE64_AtRNA00380	-	BRPE64_AtRNA00380	2041828	2041901	-	24	chromosome 1	NC_021287.1
BRPE64_RS09425	2	0	0	0	0	old_locus_tag=BRPE64_AtRNA00390	-	BRPE64_AtRNA00390	2041991	2042066	-	25	chromosome 1	NC_021287.1
BRPE64_RS09430	2	0	0	0	0	old_locus_tag=BRPE64_AtRNA00400	-	BRPE64_AtRNA00400	2042147	2042222	-	25	chromosome 1	NC_021287.1
BRPE64_RS09435	2	0.6	0	-0.17	-0.6	CDP-diacylglycerol--glycerol-3-phosphate 3-phosphatidyltransferase	I	BRPE64_ACDS19550	2042384	2042980	-	198	chromosome 1	NC_021287.1
BRPE64_RS09440	17	126.8	132.9	0.07	6.1	excinuclease ABC subunit UvrC	L	BRPE64_ACDS19560	2043091	2045241	-	716	chromosome 1	NC_021287.1
BRPE64_RS09445	9	15.9	13.6	-0.17	-2.3	elongation factor P maturation arginine rhamnosyltransferase EarP	S	BRPE64_ACDS19570	2045380	2046540	+	386	chromosome 1	NC_021287.1
BRPE64_RS09450	9	0.1	0	-0.02	-0.1	elongation factor P	J	BRPE64_ACDS19580	2046780	2047337	+	185	chromosome 1	NC_021287.1
BRPE64_RS09455	3	142.8	141.5	-0.01	-1.3	BON domain-containing protein	S	BRPE64_ACDS19590	2047613	2047957	+	114	chromosome 1	NC_021287.1
BRPE64_RS09460	8	75.7	75.5	0	-0.2	sigma-54-dependent Fis family transcriptional regulator	T	BRPE64_ACDS19600	2048135	2049532	+	465	chromosome 1	NC_021287.1
BRPE64_RS09465	7	142.7	158.6	0.15	16	beta-N-acetylhexosaminidase	G	BRPE64_ACDS19610	2049608	2050636	-	342	chromosome 1	NC_021287.1
BRPE64_RS09470	2	0	1.9	0.45	1.9	holo-ACP synthase	I	BRPE64_ACDS19620	2050684	2051088	-	134	chromosome 1	NC_021287.1
BRPE64_RS09475	7	0	0.3	0.07	0.3	pyridoxine 5\\'-phosphate synthase	H	BRPE64_ACDS19630	2051100	2051873	-	257	chromosome 1	NC_021287.1
BRPE64_RS09480	9	26.1	43.1	0.63	16.9	DNA repair protein RecO	L	BRPE64_ACDS19640	2051870	2052772	-	300	chromosome 1	NC_021287.1
BRPE64_RS09485	7	0	0	0	0	GTPase Era	J	BRPE64_ACDS19650	2052789	2053688	-	299	chromosome 1	NC_021287.1
BRPE64_RS09490	9	0	0	0	0	ribonuclease III	K	BRPE64_ACDS19660	2053861	2054868	-	335	chromosome 1	NC_021287.1
BRPE64_RS09495	12	0.1	0	-0.04	-0.1	signal peptidase I	U	BRPE64_ACDS19670	2055034	2055927	-	297	chromosome 1	NC_021287.1
BRPE64_RS09500	21	1.1	1.8	0.15	0.7	elongation factor 4	J	BRPE64_ACDS19680	2055994	2057784	-	596	chromosome 1	NC_021287.1
BRPE64_RS09505	3	60	68.6	0.18	8.6	glutaredoxin family protein	O	BRPE64_ACDS19700	2057931	2058191	-	86	chromosome 1	NC_021287.1
BRPE64_RS09510	7	116	102.2	-0.17	-13.8	DegQ family serine endoprotease	O	BRPE64_ACDS19710	2058205	2059746	-	513	chromosome 1	NC_021287.1
BRPE64_RS09515	11	101.3	104.7	0.05	3.4	sigma E regulatory protein MucB/RseB	T	BRPE64_ACDS19720	2059769	2060758	-	329	chromosome 1	NC_021287.1
BRPE64_RS09520	3	113.4	96.4	-0.22	-17	sigma-E factor negative regulatory protein	T	BRPE64_ACDS19730	2060816	2061442	-	208	chromosome 1	NC_021287.1
BRPE64_RS09525	10	394.9	355.4	-0.15	-39.5	RNA polymerase sigma factor RpoE	K	BRPE64_ACDS19740	2061524	2062123	-	199	chromosome 1	NC_021287.1
BRPE64_RS09530	2	22.4	9.3	-0.94	-13.1	hypothetical protein	#N/A	BRPE64_ACDS19750	2062220	2062609	-	129	chromosome 1	NC_021287.1
BRPE64_RS09535	13	0	0	0	0	beta-ketoacyl-ACP synthase II	IQ	BRPE64_ACDS19760	2062755	2063993	-	412	chromosome 1	NC_021287.1
BRPE64_RS09540	2	0	0	0	0	acyl carrier protein	IQ	BRPE64_ACDS19770	2064151	2064390	-	79	chromosome 1	NC_021287.1
BRPE64_RS09545	6	0	0.3	0.09	0.3	3-oxoacyl-ACP reductase FabG	IQR	BRPE64_ACDS19780	2064630	2065370	-	246	chromosome 1	NC_021287.1
BRPE64_RS09550	5	0	0	0	0	ACP S-malonyltransferase	I	BRPE64_ACDS19790	2065381	2066313	-	310	chromosome 1	NC_021287.1
BRPE64_RS09555	4	0	0.9	0.25	0.9	ketoacyl-ACP synthase III	I	BRPE64_ACDS19800	2066445	2067434	-	329	chromosome 1	NC_021287.1
BRPE64_RS09560	12	0	0	0	0	phosphate acyltransferase PlsX	I	BRPE64_ACDS19810	2067434	2068603	-	389	chromosome 1	NC_021287.1
BRPE64_RS09565	3	0	0	0	0	50S ribosomal protein L32	J	BRPE64_ACDS19820	2068742	2068921	-	59	chromosome 1	NC_021287.1
BRPE64_RS09570	5	9.8	17.8	0.63	8	hypothetical protein	S	BRPE64_ACDS19830	2069139	2069759	-	206	chromosome 1	NC_021287.1
BRPE64_RS09575	6	62.4	76.3	0.27	13.9	septum formation protein Maf	Q	BRPE64_ACDS19840	2070043	2070660	+	205	chromosome 1	NC_021287.1
BRPE64_RS09580	4	168.5	108.4	-0.61	-60.1	SAM-dependent methyltransferase	J	BRPE64_ACDS19850	2070657	2071376	+	239	chromosome 1	NC_021287.1
BRPE64_RS09585	8	398.1	388.6	-0.03	-9.5	S49 family peptidase	O	BRPE64_ACDS19860	2071393	2072358	-	321	chromosome 1	NC_021287.1
BRPE64_RS09590	5	277.9	357.1	0.36	79.1	Rieske 2Fe-2S domain-containing protein	PQ	BRPE64_ACDS19870	2072398	2072796	-	132	chromosome 1	NC_021287.1
BRPE64_RS09595	6	81.8	75.7	-0.1	-6.1	HAD-IA family hydrolase	C	BRPE64_ACDS19880	2072793	2073452	-	219	chromosome 1	NC_021287.1
BRPE64_RS09600	13	114	115.4	0.02	1.4	23S rRNA pseudouridine(955/2504/2580) synthase RluC	J	BRPE64_ACDS19890	2073453	2074451	-	332	chromosome 1	NC_021287.1
BRPE64_RS09605	19	3.6	2.3	-0.23	-1.3	Rne/Rng family ribonuclease	C	BRPE64_ACDS19910	2075337	2078696	+	1119	chromosome 1	NC_021287.1
BRPE64_RS09610	8	327.2	260.2	-0.32	-66.9	GTP 3\\',8-cyclase MoaA	H	BRPE64_ACDS19920	2078924	2080030	+	368	chromosome 1	NC_021287.1
BRPE64_RS09615	5	156.9	133.8	-0.22	-23	molybdenum cofactor guanylyltransferase MobA	H	BRPE64_ACDS19930	2080071	2080676	+	201	chromosome 1	NC_021287.1
BRPE64_RS09620	6	125.5	105.1	-0.25	-20.5	molybdopterin molybdotransferase MoeA	H	BRPE64_ACDS19940	2080749	2082059	+	436	chromosome 1	NC_021287.1
BRPE64_RS09625	3	121.6	136.6	0.16	14.9	hypothetical protein	#N/A	BRPE64_ACDS19950	2082123	2082398	+	91	chromosome 1	NC_021287.1
BRPE64_RS09630	5	264.4	304.8	0.2	40.3	GNAT family N-acetyltransferase	KR	BRPE64_ACDS19960	2082395	2082895	+	166	chromosome 1	NC_021287.1
BRPE64_RS09635	9	57.1	43.9	-0.35	-13.3	DNA recombination protein RmuC	L	BRPE64_ACDS19970	2082912	2084360	-	482	chromosome 1	NC_021287.1
BRPE64_RS09640	12	180	168.9	-0.09	-11.1	D-glycerate dehydrogenase	CHR	BRPE64_ACDS19980	2084357	2085337	-	326	chromosome 1	NC_021287.1
BRPE64_RS09645	15	0	0	0	0	sodium:proton antiporter	P	BRPE64_ACDS19990	2085347	2086759	-	470	chromosome 1	NC_021287.1
BRPE64_RS09650	5	0	0	0	0	lactate utilization protein C	C	BRPE64_ACDS20000	2086765	2087436	-	223	chromosome 1	NC_021287.1
BRPE64_RS09655	18	121.3	116.7	-0.05	-4.6	nicotinate phosphoribosyltransferase	H	BRPE64_ACDS20010	2087569	2088759	-	396	chromosome 1	NC_021287.1
BRPE64_RS09660	2	0	0	0	0	ferredoxin family protein	F	BRPE64_ACDS20020	2089045	2089368	+	107	chromosome 1	NC_021287.1
BRPE64_RS09665	3	0	0	0	0	old_locus_tag=BRPE64_AtRNA00410	-	BRPE64_AtRNA00410	2089489	2089564	+	25	chromosome 1	NC_021287.1
BRPE64_RS09670	3	0	0	0	0	old_locus_tag=BRPE64_AtRNA00420	-	BRPE64_AtRNA00420	2089642	2089717	+	25	chromosome 1	NC_021287.1
BRPE64_RS09675	17	288.6	293.5	0.02	4.8	acyltransferase	M	BRPE64_ACDS20030	2090060	2091235	+	391	chromosome 1	NC_021287.1
BRPE64_RS09680	6	40.5	35.8	-0.16	-4.7	LUD domain-containing protein	C	BRPE64_ACDS20050	2091469	2092056	-	195	chromosome 1	NC_021287.1
BRPE64_RS09685	20	416	392.5	-0.08	-23.6	lactate utilization protein	C	BRPE64_ACDS20060	2092053	2093444	-	463	chromosome 1	NC_021287.1
BRPE64_RS09690	8	252.9	204.4	-0.3	-48.5	(Fe-S)-binding protein	C	BRPE64_ACDS20070	2093441	2094184	-	247	chromosome 1	NC_021287.1
BRPE64_RS09695	5	94.8	93.4	-0.02	-1.3	FCD domain-containing protein	K	BRPE64_ACDS20080	2094327	2095097	+	256	chromosome 1	NC_021287.1
BRPE64_RS09700	9	420.7	383.3	-0.13	-37.4	CreA family protein	T	BRPE64_ACDS20090	2095386	2095874	+	162	chromosome 1	NC_021287.1
BRPE64_RS09705	10	224.2	207.4	-0.11	-16.8	AraC family transcriptional regulator	K	BRPE64_ACDS20100	2095949	2096770	+	273	chromosome 1	NC_021287.1
BRPE64_RS09710	7	177.1	164.2	-0.11	-12.9	AzlC family ABC transporter permease	E	BRPE64_ACDS20110	2096859	2097623	+	254	chromosome 1	NC_021287.1
BRPE64_RS09715	3	218.5	218.1	0	-0.4	AzlD domain-containing protein	E	BRPE64_ACDS20120	2097620	2097958	+	112	chromosome 1	NC_021287.1
BRPE64_RS09720	6	125	119.6	-0.06	-5.4	DUF4088 family protein	#N/A	BRPE64_ACDS20130	2098122	2098886	+	254	chromosome 1	NC_021287.1
BRPE64_RS09725	29	229.6	230.2	0	0.6	ATP-dependent helicase	L	BRPE64_ACDS20140	2098917	2101040	-	707	chromosome 1	NC_021287.1
BRPE64_RS09730	2	459.7	489.4	0.09	29.7	hypothetical protein	#N/A	BRPE64_ACDS20150	2101197	2101454	-	85	chromosome 1	NC_021287.1
BRPE64_RS09735	4	102.7	136.7	0.4	34	hypothetical protein	#N/A	BRPE64_ACDS20160	2101539	2101970	-	143	chromosome 1	NC_021287.1
BRPE64_RS09740	0	0	0	0	0	RNA-binding S4 domain-containing protein	J	BRPE64_ACDS20170	2102289	2102510	+	73	chromosome 1	NC_021287.1
BRPE64_RS09745	11	156.7	173.4	0.14	16.7	MATE family efflux transporter	V	BRPE64_ACDS20180	2102723	2104171	+	482	chromosome 1	NC_021287.1
BRPE64_RS09750	17	162.4	163.8	0.01	1.4	phospholipase D family protein	I	BRPE64_ACDS20190	2104537	2106177	+	546	chromosome 1	NC_021287.1
BRPE64_RS09755	4	109.6	131.6	0.25	22.1	class II fumarate hydratase	C	BRPE64_ACDS20200	2106217	2107620	+	467	chromosome 1	NC_021287.1
BRPE64_RS09760	5	93.7	70.8	-0.38	-22.9	acyl-CoA thioesterase	I	BRPE64_ACDS20210	2107651	2108172	-	173	chromosome 1	NC_021287.1
BRPE64_RS09765	7	126.9	118.1	-0.1	-8.8	helix-turn-helix transcriptional regulator	K	BRPE64_ACDS20230	2108541	2109290	+	249	chromosome 1	NC_021287.1
BRPE64_RS09770	27	143.8	155.4	0.11	11.6	hypothetical protein	PT	BRPE64_ACDS20240	2109458	2111650	+	730	chromosome 1	NC_021287.1
BRPE64_RS09775	12	0.1	0	-0.04	-0.1	thymidylate synthase	F	BRPE64_ACDS20250	2111724	2112695	-	323	chromosome 1	NC_021287.1
BRPE64_RS09780	8	375.1	324.7	-0.21	-50.4	sigma-54-dependent Fis family transcriptional regulator	T	BRPE64_ACDS20260	2112848	2114227	-	459	chromosome 1	NC_021287.1
BRPE64_RS09785	4	36.8	46.3	0.3	9.5	hypothetical protein	#N/A	BRPE64_ACDS20270	2114865	2115083	+	72	chromosome 1	NC_021287.1
BRPE64_RS09790	4	0	0	0	0	dihydrofolate reductase	H	BRPE64_ACDS20280	2115184	2115681	+	165	chromosome 1	NC_021287.1
BRPE64_RS09795	13	163.7	164	0	0.3	metalloprotease PmbA	R	BRPE64_ACDS20290	2115729	2117099	-	456	chromosome 1	NC_021287.1
BRPE64_RS09800	4	145.4	150.2	0.04	4.7	ribosome-associated protein	J	BRPE64_ACDS20310	2117305	2117919	+	204	chromosome 1	NC_021287.1
BRPE64_RS09805	4	192.2	176.6	-0.12	-15.6	molybdopterin adenylyltransferase	H	BRPE64_ACDS20320	2117936	2118523	+	195	chromosome 1	NC_021287.1
BRPE64_RS09810	5	0	0	0	0	oligoribonuclease	A	BRPE64_ACDS20330	2118520	2119074	-	184	chromosome 1	NC_021287.1
BRPE64_RS09815	8	0.3	1.4	0.27	1.1	M48 family metallopeptidase	O	BRPE64_ACDS20350	2119272	2120540	+	422	chromosome 1	NC_021287.1
BRPE64_RS09820	9	0	1.2	0.32	1.2	ribosome small subunit-dependent GTPase A	J	BRPE64_ACDS20360	2120537	2121472	+	311	chromosome 1	NC_021287.1
BRPE64_RS09825	1	60.2	14.8	-1.72	-45.3	DUF2007 domain-containing protein	#N/A	BRPE64_ACDS20370	2121469	2121792	+	107	chromosome 1	NC_021287.1
BRPE64_RS09830	12	117.7	126.2	0.1	8.5	CobD/CbiB family protein	H	BRPE64_ACDS20380	2121793	2122731	-	312	chromosome 1	NC_021287.1
BRPE64_RS09835	5	61.9	49.7	-0.29	-12.2	CoA pyrophosphatase	V	BRPE64_ACDS20390	2122858	2123511	-	217	chromosome 1	NC_021287.1
BRPE64_RS09840	9	18.6	9.5	-0.71	-9.1	50S ribosomal protein L19	J	BRPE64_ACDS20400	2123657	2124043	-	128	chromosome 1	NC_021287.1
BRPE64_RS09845	9	0	0	0	0	tRNA (guanosine(37)-N1)-methyltransferase TrmD	J	BRPE64_ACDS20410	2124175	2124945	-	256	chromosome 1	NC_021287.1
BRPE64_RS09850	7	0	0	0	0	ribosome maturation factor RimM	J	BRPE64_ACDS20420	2124973	2125719	-	248	chromosome 1	NC_021287.1
BRPE64_RS09855	5	0	0	0	0	30S ribosomal protein S16	J	BRPE64_ACDS20430	2125790	2126044	-	84	chromosome 1	NC_021287.1
BRPE64_RS09860	9	267.2	257.1	-0.05	-10.1	TM2 domain-containing protein	S	BRPE64_ACDS20440	2126301	2126804	+	167	chromosome 1	NC_021287.1
BRPE64_RS09865	12	322.4	317	-0.02	-5.4	PA0069 family radical SAM protein	L	BRPE64_ACDS20450	2126817	2127956	-	379	chromosome 1	NC_021287.1
BRPE64_RS09870	6	224.2	215.4	-0.06	-8.9	winged helix-turn-helix transcriptional regulator	K	BRPE64_ACDS20460	2128023	2128511	-	162	chromosome 1	NC_021287.1
BRPE64_RS09875	13	138.1	149.3	0.11	11.2	D-amino acid dehydrogenase	E	BRPE64_ACDS20470	2128677	2129969	+	430	chromosome 1	NC_021287.1
BRPE64_RS09880	17	210.9	197.6	-0.09	-13.3	acyl-CoA dehydrogenase	I	BRPE64_ACDS20480	2130020	2131810	-	596	chromosome 1	NC_021287.1
BRPE64_RS09885	9	0	0	0	0	electron transfer flavoprotein subunit alpha	C	BRPE64_ACDS20490	2131910	2132845	-	311	chromosome 1	NC_021287.1
BRPE64_RS09890	4	0	1.9	0.45	1.9	electron transfer flavoprotein subunit beta/FixA family protein	C	BRPE64_ACDS20500	2132861	2133610	-	249	chromosome 1	NC_021287.1
BRPE64_RS09895	7	174.4	165	-0.08	-9.4	MetQ/NlpA family ABC transporter substrate-binding protein	P	BRPE64_ACDS20510	2133800	2134594	-	264	chromosome 1	NC_021287.1
BRPE64_RS09900	5	39.3	33.4	-0.21	-5.9	ABC transporter permease	E	BRPE64_ACDS20520	2134618	2135271	-	217	chromosome 1	NC_021287.1
BRPE64_RS09905	5	62.9	33	-0.84	-29.9	methionine ABC transporter ATP-binding protein	E	BRPE64_ACDS20530	2135261	2136292	-	343	chromosome 1	NC_021287.1
BRPE64_RS09910	8	328.8	197	-0.72	-131.8	alpha/beta hydrolase	I	BRPE64_ACDS20540	2136460	2137353	+	297	chromosome 1	NC_021287.1
BRPE64_RS09915	7	115.5	99.8	-0.2	-15.6	histone deacetylase family protein	BQ	BRPE64_ACDS20550	2137350	2138273	-	307	chromosome 1	NC_021287.1
BRPE64_RS09920	15	100.5	95.5	-0.07	-4.9	lytic murein transglycosylase B	M	BRPE64_ACDS20570	2138707	2139789	+	360	chromosome 1	NC_021287.1
BRPE64_RS09925	9	0	0.2	0.06	0.2	cysteine synthase CysM	E	BRPE64_ACDS20580	2139873	2140775	-	300	chromosome 1	NC_021287.1
BRPE64_RS09930	4	72.9	89.4	0.28	16.5	helix-hairpin-helix domain-containing protein	L	BRPE64_ACDS20590	2141048	2141443	-	131	chromosome 1	NC_021287.1
BRPE64_RS09935	16	25	50.5	0.89	25.5	ADP-glyceromanno-heptose 6-epimerase	M	BRPE64_ACDS20600	2141518	2142510	-	330	chromosome 1	NC_021287.1
BRPE64_RS09940	5	0.6	7	1.11	6.5	D-glycero-beta-D-manno-heptose-7-phosphate kinase	M	BRPE64_ACDS20610	2142518	2143492	-	324	chromosome 1	NC_021287.1
BRPE64_RS09945	14	0	0	0	0	UDP-glucose/GDP-mannose dehydrogenase family protein	M	BRPE64_ACDS20620	2143458	2144861	-	467	chromosome 1	NC_021287.1
BRPE64_RS09950	11	1.2	1.9	0.15	0.7	lipopolysaccharide assembly protein LapB	M	BRPE64_ACDS20630	2144944	2146119	-	391	chromosome 1	NC_021287.1
BRPE64_RS09955	3	4.2	6.2	0.28	2	LapA family protein	S	BRPE64_ACDS20640	2146162	2146455	-	97	chromosome 1	NC_021287.1
BRPE64_RS09960	3	0	0	0	0	integration host factor subunit beta	L	BRPE64_ACDS20650	2146771	2147100	-	109	chromosome 1	NC_021287.1
BRPE64_RS09965	11	0	0	0	0	30S ribosomal protein S1	J	BRPE64_ACDS20660	2147123	2148835	-	570	chromosome 1	NC_021287.1
BRPE64_RS09970	8	5.5	5.8	0.04	0.3	(d)CMP kinase	F	BRPE64_ACDS20670	2149002	2149682	-	226	chromosome 1	NC_021287.1
BRPE64_RS09975	10	0.6	0.2	-0.12	-0.5	3-phosphoshikimate 1-carboxyvinyltransferase	E	BRPE64_ACDS20680	2149758	2151062	-	434	chromosome 1	NC_021287.1
BRPE64_RS09980	5	0	0	0	0	prephenate dehydrogenase/arogenate dehydrogenase family protein	E	BRPE64_ACDS20690	2151073	2152041	-	322	chromosome 1	NC_021287.1
BRPE64_RS09985	10	1.3	0.4	-0.23	-0.9	prephenate dehydratase	E	BRPE64_ACDS20700	2152076	2153158	-	360	chromosome 1	NC_021287.1
BRPE64_RS09990	11	0	1	0.27	1	3-phosphoserine/phosphohydroxythreonine transaminase	HE	BRPE64_ACDS20710	2153198	2154280	-	360	chromosome 1	NC_021287.1
BRPE64_RS09995	8	2	0.7	-0.29	-1.3	DUF2059 domain-containing protein	S	BRPE64_ACDS20720	2154478	2155086	-	202	chromosome 1	NC_021287.1
BRPE64_RS10000	34	0	0	0	0	DNA gyrase subunit A	L	BRPE64_ACDS20730	2155263	2157917	-	884	chromosome 1	NC_021287.1
BRPE64_RS10005	14	0	0.8	0.21	0.8	OmpA family protein	M	BRPE64_ACDS20750	2158616	2159278	+	220	chromosome 1	NC_021287.1
BRPE64_RS10010	12	0	0.6	0.17	0.6	bifunctional 2-polyprenyl-6-hydroxyphenol methylase/3-demethylubiquinol 3-O-methyltransferase UbiG	H	BRPE64_ACDS20760	2159473	2160171	+	232	chromosome 1	NC_021287.1
BRPE64_RS10015	6	139	155.7	0.16	16.8	phosphoglycolate phosphatase	C	BRPE64_ACDS20770	2160176	2160940	+	254	chromosome 1	NC_021287.1
BRPE64_RS10020	25	159.7	164.1	0.04	4.4	hypothetical protein	G	BRPE64_ACDS20790	2161771	2164185	+	804	chromosome 1	NC_021287.1
BRPE64_RS10025	10	166	164.6	-0.01	-1.4	glycosyltransferase family 4 protein	M	BRPE64_ACDS20800	2164205	2165281	-	358	chromosome 1	NC_021287.1
BRPE64_RS10030	2	250.2	228.9	-0.13	-21.2	hypothetical protein	#N/A	BRPE64_ACDS20820	2165694	2165963	-	89	chromosome 1	NC_021287.1
BRPE64_RS10035	12	98	62.1	-0.62	-35.9	helix-turn-helix transcriptional regulator	P	BRPE64_ACDS20830	2166167	2167237	-	356	chromosome 1	NC_021287.1
BRPE64_RS10040	5	806.3	799.7	-0.01	-6.5	formate dehydrogenase	C	BRPE64_ACDS20840	2167366	2167854	+	162	chromosome 1	NC_021287.1
BRPE64_RS10045	23	188.9	195.7	0.05	6.8	formate dehydrogenase beta subunit	C	BRPE64_ACDS20850	2167851	2169407	+	518	chromosome 1	NC_021287.1
BRPE64_RS10050	30	199	184.1	-0.11	-14.9	formate dehydrogenase subunit alpha	R	BRPE64_ACDS20860	2169423	2172353	+	976	chromosome 1	NC_021287.1
BRPE64_RS10055	2	161.8	100.1	-0.67	-61.6	formate dehydrogenase subunit delta	#N/A	BRPE64_ACDS20870	2172357	2172602	+	81	chromosome 1	NC_021287.1
BRPE64_RS10060	14	161.6	152	-0.09	-9.6	NAD(P)-binding protein	HC	BRPE64_ACDS20880	2172659	2174395	-	578	chromosome 1	NC_021287.1
BRPE64_RS10065	5	272.7	240.6	-0.18	-32.1	cation transporter	P	BRPE64_ACDS20890	2174452	2175456	-	334	chromosome 1	NC_021287.1
BRPE64_RS10070	1	726.4	743.4	0.03	17	metalloregulator ArsR/SmtB family transcription factor	K	BRPE64_ACDS20900	2175479	2175823	-	114	chromosome 1	NC_021287.1
BRPE64_RS10075	12	103.4	98.9	-0.06	-4.6	tetratricopeptide repeat protein	R	BRPE64_ACDS20910	2175984	2177834	+	616	chromosome 1	NC_021287.1
BRPE64_RS10080	5	102.4	108.3	0.08	5.9	ABC transporter substrate-binding protein	ET	BRPE64_ACDS20920	2178405	2179184	+	259	chromosome 1	NC_021287.1
BRPE64_RS10085	0	0	0	0	0	ABC+transporter+related	E	0	2179255	2179446	+	63	chromosome 1	NC_021287.1
BRPE64_RS10090	15	180.8	185.8	0.04	4.9	MFS transporter	GEPR	BRPE64_ACDS20940	2179567	2180862	-	431	chromosome 1	NC_021287.1
BRPE64_RS10095	5	37.5	45.6	0.25	8.1	GNAT family N-acetyltransferase	J	BRPE64_ACDS20950	2181083	2181628	+	181	chromosome 1	NC_021287.1
BRPE64_RS10100	13	108.8	148.9	0.43	40	hypothetical protein	#N/A	BRPE64_ACDS20960	2181830	2183068	+	412	chromosome 1	NC_021287.1
BRPE64_RS10105	6	134.9	117.4	-0.19	-17.5	DUF2968 domain-containing protein	#N/A	BRPE64_ACDS20970	2183145	2183879	+	244	chromosome 1	NC_021287.1
BRPE64_RS10110	10	145.3	127.9	-0.18	-17.4	C26 family cysteine hydrolase domain-containing family	E	BRPE64_ACDS20980	2183972	2185360	-	462	chromosome 1	NC_021287.1
BRPE64_RS10115	10	94	82.1	-0.18	-11.9	cation:proton antiporter	P	BRPE64_ACDS21000	2185520	2187277	-	585	chromosome 1	NC_021287.1
BRPE64_RS10120	3	323	243.5	-0.4	-79.6	P-II family nitrogen regulator	TE	BRPE64_ACDS21020	2187487	2187825	-	112	chromosome 1	NC_021287.1
BRPE64_RS10125	22	6.6	6.5	-0.01	-0.1	NAD(+) synthase	H	BRPE64_ACDS21030	2187950	2190004	-	684	chromosome 1	NC_021287.1
BRPE64_RS10130	16	160.5	124.8	-0.35	-35.8	N-acetyltransferase	R	BRPE64_ACDS21040	2190102	2191244	-	380	chromosome 1	NC_021287.1
BRPE64_RS10135	6	83.1	89	0.09	5.9	GIY-YIG nuclease family protein	L	BRPE64_ACDS21050	2191406	2191699	+	97	chromosome 1	NC_021287.1
[truncated: 4,350 more rows]

## Sheet: Tau_N
#Orf	Sites	Mean Ctrl	Mean Exp	log2FC	Delta Mean	annotation1	COG	Old_orf	Start	End	Orientation	Size_gene	Localisation_1	Localisation_2
BRPE64_RS00005	23	0	0	0	0	chromosomal replication initiator protein DnaA	L	BRPE64_ACDS00010	354	1952	+	532	chromosome 1	NC_021287.1
BRPE64_RS00010	8	0	0	0	0	DNA polymerase III subunit beta	L	BRPE64_ACDS00020	2204	3307	+	367	chromosome 1	NC_021287.1
BRPE64_RS00015	28	0	0.1	0.02	0.1	DNA topoisomerase (ATP-hydrolyzing) subunit B	L	BRPE64_ACDS00030	3420	5903	+	827	chromosome 1	NC_021287.1
BRPE64_RS00020	25	180.4	187.2	0.05	6.8	DUF4365 domain-containing protein	#N/A	BRPE64_ACDS00040	6062	7075	-	337	chromosome 1	NC_021287.1
BRPE64_RS00030	6	178.1	200	0.16	22	hypothetical+protein	#N/A	0	8305	8490	+	61	chromosome 1	NC_021287.1
BRPE64_RS00035	19	330.1	390	0.24	60	hypothetical protein	K	0	8583	9275	+	230	chromosome 1	NC_021287.1
BRPE64_RS00040	14	121.5	154.4	0.33	32.9	hypothetical protein	G	BRPE64_ACDS00060	9272	9901	-	209	chromosome 1	NC_021287.1
BRPE64_RS00045	2	150.1	112.9	-0.4	-37.3	hypothetical protein	M	0	9960	10166	-	68	chromosome 1	NC_021287.1
BRPE64_RS00050	0	0	0	0	0	start_range=,%2C10471	-	0	10471	10620	-	49	chromosome 1	NC_021287.1
BRPE64_RS00055	32	68	74.2	0.12	6.2	hypothetical protein	#N/A	BRPE64_ACDS00080	10632	12686	-	684	chromosome 1	NC_021287.1
BRPE64_RS00060	15	218.4	192.3	-0.18	-26.2	AraC family transcriptional regulator	K	BRPE64_ACDS00090	13749	14615	-	288	chromosome 1	NC_021287.1
BRPE64_RS00065	2	174.5	95.8	-0.83	-78.7	hypothetical protein	R	BRPE64_ACDS00100	14785	14979	+	64	chromosome 1	NC_021287.1
BRPE64_RS00070	5	69.9	89.2	0.33	19.3	ATP-dependent RNA helicase DbpA	L	BRPE64_ACDS00110	14984	16366	+	460	chromosome 1	NC_021287.1
BRPE64_RS00075	4	111.7	112.4	0.01	0.7	MFS transporter	GEPR	BRPE64_ACDS00120	16370	17749	-	459	chromosome 1	NC_021287.1
BRPE64_RS00080	4	177.3	154.5	-0.19	-22.8	DUF488 family protein	S	BRPE64_ACDS00130	17963	18349	+	128	chromosome 1	NC_021287.1
BRPE64_RS00085	4	0	0	0	0	old_locus_tag=BRPE64_AtRNA00010	-	BRPE64_AtRNA00010	18433	18508	-	25	chromosome 1	NC_021287.1
BRPE64_RS00090	3	22.5	17.9	-0.26	-4.6	PaaI family thioesterase	Q	BRPE64_ACDS00140	18684	19091	+	135	chromosome 1	NC_021287.1
BRPE64_RS00095	15	419.8	420.6	0	0.8	patatin-like phospholipase family protein	R	BRPE64_ACDS00150	19092	19964	+	290	chromosome 1	NC_021287.1
BRPE64_RS00100	6	199.8	180.6	-0.14	-19.2	OsmC family protein	V	BRPE64_ACDS00160	19983	20459	+	158	chromosome 1	NC_021287.1
BRPE64_RS00105	12	111.9	124	0.14	12.2	D-2-hydroxyacid dehydrogenase family protein	HR	BRPE64_ACDS00170	20466	21482	-	338	chromosome 1	NC_021287.1
BRPE64_RS00110	15	328.6	284.8	-0.2	-43.8	phosphoenolpyruvate carboxykinase (GTP)	C	BRPE64_ACDS00190	21962	23833	+	623	chromosome 1	NC_021287.1
BRPE64_RS00115	11	131.1	136.3	0.05	5.2	LysR family transcriptional regulator	K	BRPE64_ACDS00210	24172	25260	+	362	chromosome 1	NC_021287.1
BRPE64_RS00120	20	1.9	5.4	0.59	3.5	DNA topoisomerase III	L	BRPE64_ACDS00220	25357	28002	-	881	chromosome 1	NC_021287.1
BRPE64_RS00125	2	0	0	0	0	thioredoxin family protein	O	BRPE64_ACDS00230	28174	28551	-	125	chromosome 1	NC_021287.1
BRPE64_RS00130	12	156.8	141.4	-0.14	-15.4	DNA-protecting protein DprA	L	BRPE64_ACDS00240	28622	29827	-	401	chromosome 1	NC_021287.1
BRPE64_RS00135	4	9.1	8.5	-0.06	-0.6	peptide deformylase	J	BRPE64_ACDS00260	30028	30531	+	167	chromosome 1	NC_021287.1
BRPE64_RS00140	6	0.5	0	-0.13	-0.5	methionyl-tRNA formyltransferase	J	BRPE64_ACDS00270	30535	31527	+	330	chromosome 1	NC_021287.1
BRPE64_RS00145	7	374.4	330.9	-0.18	-43.5	LysE family translocator	E	BRPE64_ACDS00280	31615	32256	+	213	chromosome 1	NC_021287.1
BRPE64_RS00150	5	177.3	192	0.11	14.7	zinc metalloprotease HtpX	O	BRPE64_ACDS00300	32390	33244	+	284	chromosome 1	NC_021287.1
BRPE64_RS00155	10	85.9	62.2	-0.44	-23.7	16S rRNA (cytosine(967)-C(5))-methyltransferase RsmB	J	BRPE64_ACDS00310	33398	34852	+	484	chromosome 1	NC_021287.1
BRPE64_RS00160	8	41.3	56	0.4	14.7	DUF4390 domain-containing protein	#N/A	BRPE64_ACDS00320	34849	35445	+	198	chromosome 1	NC_021287.1
BRPE64_RS00165	32	150.4	179.6	0.25	29.2	PAS domain-containing sensor histidine kinase	T	BRPE64_ACDS00330	35468	37897	+	809	chromosome 1	NC_021287.1
BRPE64_RS00170	7	0	0	0	0	response regulator	T	BRPE64_ACDS00340	37898	38614	+	238	chromosome 1	NC_021287.1
BRPE64_RS00175	1	0	0	0	0	old_locus_tag=BRPE64_AtRNA00020	-	BRPE64_AtRNA00020	38708	38783	+	25	chromosome 1	NC_021287.1
BRPE64_RS00185	6	430.1	342.7	-0.32	-87.4	7-cyano-7-deazaguanine synthase QueC	J	BRPE64_ACDS00360	41496	42230	+	244	chromosome 1	NC_021287.1
BRPE64_RS00190	2	59.9	77.9	0.35	18	7-carboxy-7-deazaguanine synthase	R	BRPE64_ACDS00370	42258	42890	+	210	chromosome 1	NC_021287.1
BRPE64_RS00195	5	108.9	103.5	-0.07	-5.4	6-carboxytetrahydropterin synthase QueD	H	BRPE64_ACDS00380	42904	43350	+	148	chromosome 1	NC_021287.1
BRPE64_RS00200	7	39.4	46.6	0.22	7.2	2-dehydro-3-deoxyglucarate aldolase	G	BRPE64_ACDS00390	43536	44318	+	260	chromosome 1	NC_021287.1
BRPE64_RS00205	11	147	201.9	0.44	54.9	sel1 repeat family protein	T	BRPE64_ACDS00400	44315	45007	+	230	chromosome 1	NC_021287.1
BRPE64_RS00210	17	1.2	1.1	-0.04	-0.2	rod shape-determining protein RodA	D	BRPE64_ACDS00410	45077	46225	-	382	chromosome 1	NC_021287.1
BRPE64_RS00215	28	0.3	0	-0.09	-0.3	penicillin-binding protein 2	DM	BRPE64_ACDS00420	46251	48560	-	769	chromosome 1	NC_021287.1
BRPE64_RS00220	7	0.4	0.8	0.09	0.3	rod shape-determining protein MreD	M	BRPE64_ACDS00430	48652	49164	-	170	chromosome 1	NC_021287.1
BRPE64_RS00225	6	0	0	0	0	rod shape-determining protein MreC	D	BRPE64_ACDS00440	49161	50327	-	388	chromosome 1	NC_021287.1
BRPE64_RS00230	8	0	0	0	0	rod shape-determining protein	D	BRPE64_ACDS00450	50526	51569	-	347	chromosome 1	NC_021287.1
BRPE64_RS00235	2	0	0	0	0	Asp-tRNA(Asn)/Glu-tRNA(Gln) amidotransferase subunit GatC	J	BRPE64_ACDS00460	51945	52244	+	99	chromosome 1	NC_021287.1
BRPE64_RS00240	22	0.4	0.5	0.02	0.1	Asp-tRNA(Asn)/Glu-tRNA(Gln) amidotransferase subunit GatA	J	BRPE64_ACDS00470	52306	53802	+	498	chromosome 1	NC_021287.1
BRPE64_RS00245	16	0	0	0	0	Asp-tRNA(Asn)/Glu-tRNA(Gln) amidotransferase subunit GatB	J	BRPE64_ACDS00480	53805	55274	+	489	chromosome 1	NC_021287.1
BRPE64_RS00250	8	153.2	169.7	0.14	16.5	polyphosphate kinase	C	BRPE64_ACDS00490	55369	56208	+	279	chromosome 1	NC_021287.1
BRPE64_RS00255	11	117.5	149.8	0.34	32.3	exodeoxyribonuclease III	L	BRPE64_ACDS00500	56234	57022	+	262	chromosome 1	NC_021287.1
BRPE64_RS00260	14	123.6	109	-0.17	-14.6	M48 family metallopeptidase	O	BRPE64_ACDS00510	57025	57939	-	304	chromosome 1	NC_021287.1
BRPE64_RS00265	11	170.2	234.3	0.45	64.1	AmpG family muropeptide MFS transporter	G	BRPE64_ACDS00520	57936	59222	-	428	chromosome 1	NC_021287.1
BRPE64_RS00270	5	4.3	2.5	-0.31	-1.8	methionine biosynthesis protein MetW	H	BRPE64_ACDS00530	59268	59876	-	202	chromosome 1	NC_021287.1
BRPE64_RS00275	13	0.3	1.4	0.26	1.1	homoserine O-acetyltransferase	E	BRPE64_ACDS00540	59873	61018	-	381	chromosome 1	NC_021287.1
BRPE64_RS00280	7	190.5	193.7	0.02	3.2	pyrimidine 5'-nucleotidase	GR	BRPE64_ACDS00550	61227	61976	-	249	chromosome 1	NC_021287.1
BRPE64_RS00285	3	2.1	0	-0.51	-2.1	acetylglutamate kinase	E	BRPE64_ACDS00560	62059	62958	-	299	chromosome 1	NC_021287.1
BRPE64_RS00290	0	0	0	0	0	cysteine-rich CWC family protein	#N/A	BRPE64_ACDS00570	63104	63334	+	76	chromosome 1	NC_021287.1
BRPE64_RS00295	9	3.9	0.8	-0.61	-3.1	sensor histidine kinase	T	BRPE64_ACDS00580	63461	64759	+	432	chromosome 1	NC_021287.1
BRPE64_RS00300	6	3.3	0.6	-0.56	-2.7	response regulator transcription factor	TK	BRPE64_ACDS00590	64804	65346	+	180	chromosome 1	NC_021287.1
BRPE64_RS00305	10	68.9	69.9	0.02	0.9	methyl-accepting chemotaxis sensory transducer	NT	BRPE64_ACDS00600	65908	67467	+	519	chromosome 1	NC_021287.1
BRPE64_RS00310	14	124.9	137.3	0.13	12.4	uracil-xanthine permease	F	BRPE64_ACDS00610	67618	68925	+	435	chromosome 1	NC_021287.1
BRPE64_RS00315	21	153.3	157	0.03	3.6	collagen-binding protein	UW	BRPE64_ACDS00620	69329	71293	+	654	chromosome 1	NC_021287.1
BRPE64_RS00320	7	143.7	127.2	-0.17	-16.5	Na+/H+ antiporter	P	BRPE64_ACDS00630	71353	73020	-	555	chromosome 1	NC_021287.1
BRPE64_RS00325	11	88.9	82.2	-0.11	-6.7	EAL domain-containing protein	T	BRPE64_ACDS00640	73440	74756	+	438	chromosome 1	NC_021287.1
BRPE64_RS00330	22	184.9	174.7	-0.08	-10.3	indolepyruvate ferredoxin oxidoreductase family protein	C	BRPE64_ACDS00650	74779	78363	-	1194	chromosome 1	NC_021287.1
BRPE64_RS00335	7	128.6	130	0.01	1.3	glutathione S-transferase family protein	O	BRPE64_ACDS00670	78609	79265	+	218	chromosome 1	NC_021287.1
BRPE64_RS00340	4	56.9	70.3	0.28	13.4	hypothetical protein	#N/A	BRPE64_ACDS00680	79282	79527	-	81	chromosome 1	NC_021287.1
BRPE64_RS00345	3	235.4	142.1	-0.71	-93.3	hypothetical protein	#N/A	BRPE64_ACDS00690	79591	79812	-	73	chromosome 1	NC_021287.1
BRPE64_RS00350	10	291.8	218.4	-0.41	-73.4	carbohydrate kinase	G	BRPE64_ACDS00700	79907	80818	-	303	chromosome 1	NC_021287.1
BRPE64_RS00355	19	273.7	179.9	-0.59	-93.8	AGE family epimerase/isomerase	G	BRPE64_ACDS00710	80824	82077	-	417	chromosome 1	NC_021287.1
BRPE64_RS00360	7	129.5	108.2	-0.25	-21.3	LacI family transcriptional regulator	K	BRPE64_ACDS00720	82074	83147	-	357	chromosome 1	NC_021287.1
BRPE64_RS00365	7	199.3	187.8	-0.08	-11.5	methyltransferase domain-containing protein	J	BRPE64_ACDS00730	83349	83960	-	203	chromosome 1	NC_021287.1
BRPE64_RS00370	10	101.6	93.5	-0.11	-8.1	LmbE family protein	G	BRPE64_ACDS00740	83957	84748	-	263	chromosome 1	NC_021287.1
BRPE64_RS00375	8	112.9	111.1	-0.02	-1.8	acyl-CoA dehydrogenase-related protein	I	BRPE64_ACDS00750	84736	85788	-	350	chromosome 1	NC_021287.1
BRPE64_RS00380	7	126.4	107.2	-0.23	-19.2	bile acid:sodium symporter	R	BRPE64_ACDS00760	86107	87126	-	339	chromosome 1	NC_021287.1
BRPE64_RS00385	3	220.2	223.3	0.02	3.1	hypothetical protein	#N/A	BRPE64_ACDS00780	87647	88015	+	122	chromosome 1	NC_021287.1
BRPE64_RS00390	23	181.7	176.3	-0.04	-5.3	porin	M	BRPE64_ACDS00790	88589	89698	+	369	chromosome 1	NC_021287.1
BRPE64_RS00395	10	267.8	253.6	-0.08	-14.1	nitronate monooxygenase	R	BRPE64_ACDS00800	89777	90733	-	318	chromosome 1	NC_021287.1
BRPE64_RS00400	11	169.1	156.3	-0.11	-12.8	alpha/beta hydrolase	HR	BRPE64_ACDS00820	90997	91887	+	296	chromosome 1	NC_021287.1
BRPE64_RS00405	5	115.7	119.7	0.05	4	MBL fold metallo-hydrolase	R	BRPE64_ACDS00830	92080	92982	-	300	chromosome 1	NC_021287.1
BRPE64_RS00410	2	22.4	37.6	0.64	15.2	DUF1289 domain-containing protein	I	0	93000	93464	-	154	chromosome 1	NC_021287.1
BRPE64_RS00415	3	69.8	49.6	-0.45	-20.2	YbaK/EbsC family protein	J	BRPE64_ACDS00850	93610	94104	-	164	chromosome 1	NC_021287.1
BRPE64_RS00420	10	213.8	202.6	-0.08	-11.2	hydroxymethylglutaryl-CoA lyase	E	BRPE64_ACDS00860	94127	95050	-	307	chromosome 1	NC_021287.1
BRPE64_RS00425	11	187.8	201.3	0.1	13.5	glyoxylate/hydroxypyruvate reductase A	HR	BRPE64_ACDS00870	95083	96024	-	313	chromosome 1	NC_021287.1
BRPE64_RS00430	10	51.6	60.7	0.22	9.2	biotin synthase BioB	H	BRPE64_ACDS00880	96047	97117	-	356	chromosome 1	NC_021287.1
BRPE64_RS00435	6	56.1	49.6	-0.16	-6.5	dethiobiotin synthase	H	BRPE64_ACDS00890	97122	97823	-	233	chromosome 1	NC_021287.1
BRPE64_RS00440	13	77.7	74.8	-0.05	-2.9	8-amino-7-oxononanoate synthase	H	BRPE64_ACDS00900	97820	99010	-	396	chromosome 1	NC_021287.1
BRPE64_RS00445	14	113.7	126.9	0.15	13.3	adenosylmethionine--8-amino-7-oxononanoate transaminase	H	BRPE64_ACDS00910	99007	100317	-	436	chromosome 1	NC_021287.1
BRPE64_RS00450	16	224.9	220.2	-0.03	-4.7	prolyl oligopeptidase family serine peptidase	Q	BRPE64_ACDS00930	100612	101868	-	418	chromosome 1	NC_021287.1
BRPE64_RS00455	6	180.8	186	0.04	5.2	YchJ family protein	S	BRPE64_ACDS00940	102200	102622	-	140	chromosome 1	NC_021287.1
BRPE64_RS00460	10	86.3	96.7	0.16	10.4	glutathione S-transferase family protein	O	BRPE64_ACDS00950	102619	103227	-	202	chromosome 1	NC_021287.1
BRPE64_RS00465	2	37.1	42.1	0.16	5	SDR family oxidoreductase	IQR	BRPE64_ACDS00960	103253	103930	-	225	chromosome 1	NC_021287.1
BRPE64_RS00470	3	20.4	7.2	-1.06	-13.3	hypothetical protein	R	0	104109	104378	+	89	chromosome 1	NC_021287.1
BRPE64_RS00475	6	106.3	78.5	-0.41	-27.8	type II toxin-antitoxin system VapC family toxin	R	BRPE64_ACDS00970	104365	104781	+	138	chromosome 1	NC_021287.1
BRPE64_RS00480	5	126.9	136.5	0.1	9.6	acetyl-CoA C-acetyltransferase	I	BRPE64_ACDS00980	104848	106053	-	401	chromosome 1	NC_021287.1
BRPE64_RS00485	5	172.3	159.1	-0.11	-13.2	carbonate dehydratase	P	BRPE64_ACDS00990	106046	106828	-	260	chromosome 1	NC_021287.1
BRPE64_RS00490	37	153.2	177.1	0.2	23.9	bifunctional isocitrate dehydrogenase kinase/phosphatase	T	BRPE64_ACDS01000	106860	108662	-	600	chromosome 1	NC_021287.1
BRPE64_RS00495	6	57.3	74.9	0.36	17.6	MerR family DNA-binding transcriptional regulator	K	BRPE64_ACDS01010	108696	109118	-	140	chromosome 1	NC_021287.1
BRPE64_RS00500	13	99.9	85.4	-0.21	-14.5	MBL fold metallo-hydrolase	R	BRPE64_ACDS01020	109224	110297	+	357	chromosome 1	NC_021287.1
BRPE64_RS00505	21	177.1	148.6	-0.25	-28.5	ABC transporter substrate-binding protein	E	BRPE64_ACDS01030	110308	111894	-	528	chromosome 1	NC_021287.1
BRPE64_RS00510	7	190.7	175.8	-0.11	-14.9	sodium:calcium antiporter	P	BRPE64_ACDS01040	112351	113361	+	336	chromosome 1	NC_021287.1
BRPE64_RS00515	1	68.4	46.6	-0.51	-21.8	hypothetical protein	#N/A	BRPE64_ACDS01050	113499	113798	-	99	chromosome 1	NC_021287.1
BRPE64_RS00520	5	68.2	67.7	-0.01	-0.5	flagellar filament capping protein FliD	N	BRPE64_ACDS01060	113829	115370	-	513	chromosome 1	NC_021287.1
BRPE64_RS00525	7	133.9	162	0.27	28	flagellin	N	BRPE64_ACDS01070	115565	117082	-	505	chromosome 1	NC_021287.1
BRPE64_RS00530	24	267.1	323.1	0.27	56	tetratricopeptide repeat protein	R	BRPE64_ACDS01080	117272	119614	-	780	chromosome 1	NC_021287.1
BRPE64_RS00535	15	187.7	195.5	0.06	7.8	aldo/keto reductase	R	BRPE64_ACDS01090	119790	120740	+	316	chromosome 1	NC_021287.1
BRPE64_RS00540	2	64.6	91.4	0.47	26.8	30S ribosomal protein S21	J	BRPE64_ACDS01100	121131	121343	+	70	chromosome 1	NC_021287.1
BRPE64_RS00545	5	190.7	186.7	-0.03	-4	hypothetical protein	#N/A	BRPE64_ACDS01110	121495	121854	-	119	chromosome 1	NC_021287.1
BRPE64_RS00550	7	249.1	259.2	0.06	10.1	hypothetical protein	#N/A	BRPE64_ACDS01120	121889	122314	-	141	chromosome 1	NC_021287.1
BRPE64_RS00555	5	52.3	60.9	0.2	8.6	DNA-3-methyladenine glycosylase I	L	BRPE64_ACDS01130	122779	123384	-	201	chromosome 1	NC_021287.1
BRPE64_RS00560	5	195.1	168.7	-0.2	-26.4	ATPase	G	BRPE64_ACDS01150	123497	124426	+	309	chromosome 1	NC_021287.1
BRPE64_RS00565	9	272	261.5	-0.06	-10.4	Cof-type HAD-IIB family hydrolase	HR	BRPE64_ACDS01160	124484	125323	+	279	chromosome 1	NC_021287.1
BRPE64_RS00570	8	166.4	189.9	0.19	23.5	hypothetical protein	#N/A	BRPE64_ACDS01170	125410	125715	-	101	chromosome 1	NC_021287.1
BRPE64_RS00575	5	195.8	198.1	0.02	2.3	aquaporin Z	G	BRPE64_ACDS01180	126056	126754	-	232	chromosome 1	NC_021287.1
BRPE64_RS00580	4	237.4	174.2	-0.44	-63.2	glycosyltransferase family 4 protein	M	BRPE64_ACDS01190	126988	128052	-	354	chromosome 1	NC_021287.1
BRPE64_RS00585	3	197.1	183.9	-0.1	-13.2	flagellar transcriptional regulator FlhD	#N/A	BRPE64_ACDS01210	128767	129090	+	107	chromosome 1	NC_021287.1
BRPE64_RS00590	10	180.4	186.1	0.04	5.7	flagellar transcriptional regulator FlhC	#N/A	BRPE64_ACDS01220	129112	129675	+	187	chromosome 1	NC_021287.1
BRPE64_RS00595	4	180.3	133.5	-0.42	-46.8	hypothetical protein	S	BRPE64_ACDS01230	129695	130117	-	140	chromosome 1	NC_021287.1
BRPE64_RS00600	8	196.1	205.6	0.07	9.5	flagellar motor stator protein MotA	N	BRPE64_ACDS01240	130402	131262	+	286	chromosome 1	NC_021287.1
BRPE64_RS00605	8	260.3	302.7	0.21	42.5	flagellar motor protein MotB	N	BRPE64_ACDS01250	131312	132295	+	327	chromosome 1	NC_021287.1
BRPE64_RS00610	2	22.6	9	-0.99	-13.7	response regulator	TK	BRPE64_ACDS01260	132377	132754	+	125	chromosome 1	NC_021287.1
BRPE64_RS00615	21	176.3	157.2	-0.16	-19.1	chemotaxis protein CheA	NT	BRPE64_ACDS01270	132805	135117	+	770	chromosome 1	NC_021287.1
BRPE64_RS00620	5	45.5	65.6	0.48	20.1	chemotaxis protein CheW	NT	BRPE64_ACDS01280	135163	135690	+	175	chromosome 1	NC_021287.1
BRPE64_RS00625	10	64	65.7	0.04	1.8	HAMP domain-containing protein	NT	BRPE64_ACDS01290	135709	137559	+	616	chromosome 1	NC_021287.1
BRPE64_RS00630	10	131.6	95.8	-0.44	-35.8	chemotaxis protein CheR	NT	BRPE64_ACDS01300	137713	138636	+	307	chromosome 1	NC_021287.1
BRPE64_RS00635	4	131.5	115.5	-0.18	-15.9	chemoreceptor glutamine deamidase CheD	NT	BRPE64_ACDS01310	138633	139376	+	247	chromosome 1	NC_021287.1
BRPE64_RS00640	6	186.3	245.4	0.39	59.1	chemotaxis response regulator protein-glutamate methylesterase	NT	BRPE64_ACDS01320	139373	140470	+	365	chromosome 1	NC_021287.1
BRPE64_RS00645	3	55.9	48.4	-0.19	-7.6	chemotaxis protein CheY	TK	BRPE64_ACDS01330	140520	140915	+	131	chromosome 1	NC_021287.1
BRPE64_RS00650	4	196.4	173.8	-0.17	-22.6	protein phosphatase CheZ	NT	BRPE64_ACDS01340	140918	141646	+	242	chromosome 1	NC_021287.1
BRPE64_RS00655	8	124.6	133.5	0.1	8.8	DUF2844 domain-containing protein	#N/A	BRPE64_ACDS01350	141890	142423	+	177	chromosome 1	NC_021287.1
BRPE64_RS00660	16	143.7	140.5	-0.03	-3.2	DUF3443 domain-containing protein	#N/A	BRPE64_ACDS01360	142496	143761	+	421	chromosome 1	NC_021287.1
BRPE64_RS00665	10	101.4	80.4	-0.32	-21	SDR family oxidoreductase	R	BRPE64_ACDS01370	143824	144597	-	257	chromosome 1	NC_021287.1
BRPE64_RS00670	11	72.1	37.1	-0.87	-34.9	thiol:disulfide interchange protein DsbA/DsbL	O	BRPE64_ACDS01380	144624	145271	-	215	chromosome 1	NC_021287.1
BRPE64_RS00675	8	102.5	91.1	-0.16	-11.4	cell division protein	D	BRPE64_ACDS01390	145458	146231	-	257	chromosome 1	NC_021287.1
BRPE64_RS00680	24	0	0.1	0.01	0	arginine--tRNA ligase	J	BRPE64_ACDS01400	146373	148157	-	594	chromosome 1	NC_021287.1
BRPE64_RS00685	4	48.8	42.1	-0.19	-6.7	DUF1840 domain-containing protein	#N/A	BRPE64_ACDS01420	148473	148799	+	108	chromosome 1	NC_021287.1
BRPE64_RS00690	3	59.5	97.9	0.67	38.4	hypothetical protein	#N/A	0	148919	149176	-	85	chromosome 1	NC_021287.1
BRPE64_RS00695	30	96.8	153.2	0.64	56.3	methionine synthase	E	BRPE64_ACDS01440	149284	152001	-	905	chromosome 1	NC_021287.1
BRPE64_RS00700	14	199.9	300.3	0.57	100.4	5-methyltetrahydrofolate--homocysteine methyltransferase	E	BRPE64_ACDS01450	152044	153105	-	353	chromosome 1	NC_021287.1
BRPE64_RS00705	4	109.9	87.8	-0.31	-22.2	DUF3567 domain-containing protein	#N/A	BRPE64_ACDS01460	153363	153620	-	85	chromosome 1	NC_021287.1
BRPE64_RS00710	4	101.7	124.5	0.28	22.8	alpha/beta fold hydrolase	E	BRPE64_ACDS01470	153757	154545	-	262	chromosome 1	NC_021287.1
BRPE64_RS00715	15	224.2	201.3	-0.15	-22.9	DUF3108 domain-containing protein	NW	BRPE64_ACDS01480	154676	155893	-	405	chromosome 1	NC_021287.1
BRPE64_RS00720	3	141.6	154.1	0.12	12.4	IclR family transcriptional regulator	K	BRPE64_ACDS01490	155996	156832	-	278	chromosome 1	NC_021287.1
BRPE64_RS00725	8	231.7	286.4	0.3	54.7	fumarylacetoacetate hydrolase family protein	Q	BRPE64_ACDS01500	156912	157898	+	328	chromosome 1	NC_021287.1
BRPE64_RS00730	10	274.4	298.1	0.12	23.7	ABC transporter substrate-binding protein	E	BRPE64_ACDS01510	158023	159192	+	389	chromosome 1	NC_021287.1
BRPE64_RS00735	9	327.3	386.3	0.24	59	enoyl-CoA hydratase/isomerase family protein	I	BRPE64_ACDS01520	159211	160038	+	275	chromosome 1	NC_021287.1
BRPE64_RS00740	1	39.5	35.8	-0.12	-3.7	hypothetical protein	#N/A	BRPE64_ACDS01530	160077	160832	+	251	chromosome 1	NC_021287.1
BRPE64_RS00745	7	162.1	188.9	0.21	26.7	MerR family transcriptional regulator	K	BRPE64_ACDS01550	161150	162115	+	321	chromosome 1	NC_021287.1
BRPE64_RS00750	10	75.3	100.7	0.4	25.4	hypothetical protein	P	BRPE64_ACDS01570	162538	163416	+	292	chromosome 1	NC_021287.1
BRPE64_RS00755	4	20.5	0.9	-2.11	-19.6	D-glycero-beta-D-manno-heptose 1-phosphate adenylyltransferase	M	BRPE64_ACDS01580	163567	164049	+	160	chromosome 1	NC_021287.1
BRPE64_RS00760	1	529.4	480.1	-0.14	-49.4	hypothetical protein	#N/A	BRPE64_ACDS01590	164063	164302	-	79	chromosome 1	NC_021287.1
BRPE64_RS00765	4	0	0	0	0	type III pantothenate kinase	H	BRPE64_ACDS01600	164340	165161	-	273	chromosome 1	NC_021287.1
BRPE64_RS00770	2	0	0	0	0	biotin-	H	BRPE64_ACDS01610	165158	166060	-	300	chromosome 1	NC_021287.1
BRPE64_RS00775	5	436.1	474	0.12	37.8	helix-turn-helix transcriptional regulator	J	BRPE64_ACDS01620	166115	166450	-	111	chromosome 1	NC_021287.1
BRPE64_RS00780	6	534	456.8	-0.22	-77.2	type II toxin-antitoxin system RelE/ParE family toxin	X	BRPE64_ACDS01630	166443	166793	-	116	chromosome 1	NC_021287.1
BRPE64_RS00785	4	362.9	335.4	-0.11	-27.5	ABC transporter permease	M	BRPE64_ACDS01640	166977	168104	+	375	chromosome 1	NC_021287.1
BRPE64_RS00790	6	137.2	136.4	-0.01	-0.8	ABC transporter ATP-binding protein	M	BRPE64_ACDS01650	168110	168988	+	292	chromosome 1	NC_021287.1
BRPE64_RS00795	3	94.4	113.4	0.25	19.1	MCE family protein	M	BRPE64_ACDS01660	169046	170005	+	319	chromosome 1	NC_021287.1
BRPE64_RS00800	6	231.2	244.8	0.08	13.6	hypothetical protein	R	BRPE64_ACDS01670	170037	170663	+	208	chromosome 1	NC_021287.1
BRPE64_RS00805	10	170	165.9	-0.03	-4.1	VanZ family protein	S	BRPE64_ACDS01680	170713	171873	+	386	chromosome 1	NC_021287.1
BRPE64_RS00810	3	1023.9	695.6	-0.55	-328.3	sucraseferredoxin family protein	C	BRPE64_ACDS01690	171958	172287	+	109	chromosome 1	NC_021287.1
BRPE64_RS00815	4	132.2	138.8	0.07	6.7	hypothetical protein	R	BRPE64_ACDS01700	172284	172919	+	211	chromosome 1	NC_021287.1
BRPE64_RS00820	16	267.6	311.5	0.22	43.9	D-alanyl-D-alanine carboxypeptidase	M	BRPE64_ACDS01710	173348	174568	+	406	chromosome 1	NC_021287.1
BRPE64_RS00825	5	380	260.8	-0.53	-119.2	D-amino acid aminotransferase	EH	BRPE64_ACDS01720	174596	175507	+	303	chromosome 1	NC_021287.1
BRPE64_RS00830	4	202.1	221.7	0.13	19.6	hypothetical+protein	T	#N/A	175666	175878	+	70	chromosome 1	NC_021287.1
BRPE64_RS00835	6	389.2	443.9	0.19	54.7	transcriptional regulator GcvA	K	BRPE64_ACDS01740	175862	176815	-	317	chromosome 1	NC_021287.1
BRPE64_RS00840	3	88.8	78.2	-0.17	-10.6	DUF2917 domain-containing protein	#N/A	BRPE64_ACDS01750	176939	177265	+	108	chromosome 1	NC_021287.1
BRPE64_RS00845	9	0.8	0	-0.2	-0.8	lipoyl(octanoyl) transferase LipB	H	BRPE64_ACDS01760	177360	178184	+	274	chromosome 1	NC_021287.1
BRPE64_RS00850	9	0	0	0	0	lipoyl synthase	H	BRPE64_ACDS01770	178177	179175	+	332	chromosome 1	NC_021287.1
BRPE64_RS00855	8	231.2	245	0.08	13.8	dicarboxylate/amino acid:cation symporter	C	BRPE64_ACDS01790	179620	180909	+	429	chromosome 1	NC_021287.1
BRPE64_RS00860	16	141.9	131	-0.11	-10.9	two-component sensor histidine kinase	T	BRPE64_ACDS01810	181071	182939	+	622	chromosome 1	NC_021287.1
BRPE64_RS00865	11	55.1	71.7	0.35	16.6	sigma-54-dependent Fis family transcriptional regulator	T	BRPE64_ACDS01820	182961	184295	+	444	chromosome 1	NC_021287.1
BRPE64_RS00870	7	169.6	112.9	-0.57	-56.8	TlpA family protein disulfide reductase	O	0	184378	184914	-	178	chromosome 1	NC_021287.1
BRPE64_RS00875	3	116.7	104.5	-0.15	-12.2	hypothetical protein	#N/A	BRPE64_ACDS01840	185146	185676	+	176	chromosome 1	NC_021287.1
BRPE64_RS00880	5	66	75.6	0.18	9.6	YifB family Mg chelatase-like AAA ATPase	O	BRPE64_ACDS01850	186045	187598	-	517	chromosome 1	NC_021287.1
BRPE64_RS00885	0	0	0	0	0	accessory factor UbiK family protein	S	BRPE64_ACDS01860	187691	187954	-	87	chromosome 1	NC_021287.1
BRPE64_RS00890	3	179.8	40	-2.04	-139.8	P-II family nitrogen regulator	TE	BRPE64_ACDS01870	188398	188736	+	112	chromosome 1	NC_021287.1
BRPE64_RS00895	9	108.8	36.2	-1.46	-72.5	ammonium transporter	P	BRPE64_ACDS01880	188780	190261	+	493	chromosome 1	NC_021287.1
BRPE64_RS00900	14	291.7	349.6	0.26	57.9	glutamate--cysteine ligase	U	BRPE64_ACDS01890	190612	191901	+	429	chromosome 1	NC_021287.1
BRPE64_RS00905	8	60.5	61.4	0.02	0.9	glutathione synthase	HJ	BRPE64_ACDS01900	191954	192910	+	318	chromosome 1	NC_021287.1
BRPE64_RS00910	6	15.3	17	0.12	1.8	PTS fructose subfamily IIA component	G	BRPE64_ACDS01910	193232	193723	+	163	chromosome 1	NC_021287.1
BRPE64_RS00915	0	0	0	0	0	HPr family phosphocarrier protein	TG	BRPE64_ACDS01920	193761	194030	+	89	chromosome 1	NC_021287.1
BRPE64_RS00920	19	197.4	170.4	-0.21	-27.1	phosphoenolpyruvate--protein phosphotransferase	G	BRPE64_ACDS01930	194232	195998	+	588	chromosome 1	NC_021287.1
BRPE64_RS00925	3	39.2	9.6	-1.6	-29.6	molybdopterin-synthase adenylyltransferase MoeB	H	BRPE64_ACDS01940	196006	196764	-	252	chromosome 1	NC_021287.1
BRPE64_RS00930	17	0	0	-0.01	0	PDZ domain-containing protein	O	BRPE64_ACDS01950	196900	198486	-	528	chromosome 1	NC_021287.1
BRPE64_RS00935	10	0.4	0.9	0.13	0.5	2,3-diphosphoglycerate-dependent phosphoglycerate mutase	G	BRPE64_ACDS01960	198756	199502	-	248	chromosome 1	NC_021287.1
BRPE64_RS00940	5	92	103.5	0.16	11.5	rhodanese-like domain-containing protein	P	BRPE64_ACDS01970	199685	200110	+	141	chromosome 1	NC_021287.1
BRPE64_RS00945	6	49.1	18.2	-1.22	-30.9	glutaredoxin 3	O	BRPE64_ACDS01980	200107	200367	+	86	chromosome 1	NC_021287.1
BRPE64_RS00950	2	44.8	4.5	-2.39	-40.3	protein-export chaperone SecB	U	BRPE64_ACDS01990	200439	200909	+	156	chromosome 1	NC_021287.1
BRPE64_RS00955	5	59.8	0.7	-3.5	-59	NAD(P)-dependent glycerol-3-phosphate dehydrogenase	C	BRPE64_ACDS02000	200944	201942	+	332	chromosome 1	NC_021287.1
BRPE64_RS00960	4	75.5	54.6	-0.43	-20.8	O-acetyl-ADP-ribose deacetylase	J	BRPE64_ACDS02010	201984	202514	+	176	chromosome 1	NC_021287.1
BRPE64_RS00965	3	64.5	48.4	-0.38	-16.1	tRNA (uridine(34)/cytosine(34)/5-carboxymethylaminomethyluridine(34)-2\\'-O)-methyltransferase TrmL	J	BRPE64_ACDS02020	202487	202957	-	156	chromosome 1	NC_021287.1
BRPE64_RS00970	9	93.2	60.1	-0.59	-33.1	ComF family protein	R	BRPE64_ACDS02030	202980	203732	-	250	chromosome 1	NC_021287.1
BRPE64_RS00975	6	0.5	0	-0.13	-0.5	methyltransferase domain-containing protein	H	BRPE64_ACDS02040	203916	204896	+	326	chromosome 1	NC_021287.1
BRPE64_RS00980	5	65.4	43	-0.55	-22.4	DUF2244 domain-containing protein	S	BRPE64_ACDS02050	205143	205616	+	157	chromosome 1	NC_021287.1
BRPE64_RS00985	20	84	70.6	-0.24	-13.5	cytochrome c oxidase subunit II	C	BRPE64_ACDS02060	205676	207295	+	539	chromosome 1	NC_021287.1
BRPE64_RS00990	16	108.8	76.9	-0.47	-31.9	cytochrome c oxidase subunit I	C	BRPE64_ACDS02070	207391	209001	+	536	chromosome 1	NC_021287.1
BRPE64_RS01000	5	112.4	84.2	-0.4	-28.2	cytochrome c oxidase assembly protein	CO	BRPE64_ACDS02090	209218	209790	+	190	chromosome 1	NC_021287.1
BRPE64_RS01005	2	19.3	20.6	0.08	1.3	DUF2970 domain-containing protein	#N/A	BRPE64_ACDS02100	209796	209999	+	67	chromosome 1	NC_021287.1
BRPE64_RS01010	10	77.8	51.8	-0.54	-26	cytochrome c oxidase subunit 3	C	BRPE64_ACDS02110	210081	210938	+	285	chromosome 1	NC_021287.1
BRPE64_RS01015	2	60.8	37.6	-0.63	-23.2	twin transmembrane helix small protein	#N/A	BRPE64_ACDS02120	211114	211323	-	69	chromosome 1	NC_021287.1
BRPE64_RS01020	13	94.1	83.4	-0.17	-10.7	SURF1 family protein	O	BRPE64_ACDS02130	211448	212209	+	253	chromosome 1	NC_021287.1
BRPE64_RS01025	7	210.7	182.7	-0.2	-28	cytochrome c oxidase subunit I	O	BRPE64_ACDS02140	212262	212915	+	217	chromosome 1	NC_021287.1
BRPE64_RS01030	9	71.4	62.3	-0.18	-9.1	heme A synthase	H	BRPE64_ACDS02150	212928	214037	+	369	chromosome 1	NC_021287.1
BRPE64_RS01035	15	88.2	69.1	-0.33	-19.1	protoheme IX farnesyltransferase	HI	BRPE64_ACDS02160	214047	214952	+	301	chromosome 1	NC_021287.1
BRPE64_RS01040	8	160	157.6	-0.02	-2.4	SCO family protein	O	BRPE64_ACDS02170	214952	215539	+	195	chromosome 1	NC_021287.1
BRPE64_RS01045	2	72.3	129	0.79	56.7	hypothetical protein	R	BRPE64_ACDS02180	215584	215883	-	99	chromosome 1	NC_021287.1
BRPE64_RS01050	8	206.3	171.7	-0.26	-34.5	MetQ/NlpA family ABC transporter substrate-binding protein	P	BRPE64_ACDS02190	216089	216889	+	266	chromosome 1	NC_021287.1
BRPE64_RS01055	11	149.2	137.6	-0.11	-11.6	MarR family transcriptional regulator	J	BRPE64_ACDS02200	216956	217882	-	308	chromosome 1	NC_021287.1
BRPE64_RS01060	5	45.3	48	0.08	2.7	GntR family transcriptional regulator	K	BRPE64_ACDS02220	218198	218932	+	244	chromosome 1	NC_021287.1
BRPE64_RS01065	9	172.6	181.7	0.07	9.1	N-acetylglucosamine-6-phosphate deacetylase	G	BRPE64_ACDS02230	219120	220223	+	367	chromosome 1	NC_021287.1
BRPE64_RS01070	5	472.3	358.3	-0.39	-114	SIS domain-containing protein	M	BRPE64_ACDS02240	220216	221223	+	335	chromosome 1	NC_021287.1
BRPE64_RS01075	9	138.1	206.6	0.56	68.5	phosphoenolpyruvate--protein phosphotransferase	G	BRPE64_ACDS02250	221236	223824	+	862	chromosome 1	NC_021287.1
BRPE64_RS01080	19	307.8	318.8	0.05	11	PTS transporter subunit EIIC	G	BRPE64_ACDS02260	223910	225709	+	599	chromosome 1	NC_021287.1
BRPE64_RS01085	11	0	0	0	0	RNA polymerase sigma factor RpoH	K	BRPE64_ACDS02270	225891	226826	-	311	chromosome 1	NC_021287.1
BRPE64_RS01090	9	136.8	148.5	0.11	11.7	acyloxyacyl hydrolase	M	BRPE64_ACDS02280	227228	227761	+	177	chromosome 1	NC_021287.1
BRPE64_RS01095	3	77.8	67.5	-0.19	-10.3	nuclear transport factor 2 family protein	R	BRPE64_ACDS02290	227833	228216	+	127	chromosome 1	NC_021287.1
BRPE64_RS01100	14	199.2	205.9	0.05	6.7	2-isopropylmalate synthase	E	BRPE64_ACDS02300	228244	229908	-	554	chromosome 1	NC_021287.1
BRPE64_RS01105	10	100.8	143.8	0.49	43.1	DNA-binding protein YbiB	E	BRPE64_ACDS02310	230363	231334	-	323	chromosome 1	NC_021287.1
BRPE64_RS01110	8	278.8	201.3	-0.46	-77.5	fumarylacetoacetate hydrolase family protein	Q	BRPE64_ACDS02320	231639	232337	+	232	chromosome 1	NC_021287.1
BRPE64_RS01115	7	91.8	90.8	-0.01	-0.9	maleylacetoacetate isomerase	O	BRPE64_ACDS02330	232348	232992	+	214	chromosome 1	NC_021287.1
BRPE64_RS01120	4	102.2	64.5	-0.63	-37.7	amino acid transporter	E	BRPE64_ACDS02340	232989	233621	+	210	chromosome 1	NC_021287.1
BRPE64_RS01125	4	0	0	0	0	signal recognition particle-docking protein FtsY	U	BRPE64_ACDS02350	233678	234985	-	435	chromosome 1	NC_021287.1
BRPE64_RS01130	3	65.4	50.8	-0.34	-14.7	16S rRNA (guanine(966)-N(2))-methyltransferase RsmD	J	BRPE64_ACDS02360	235199	235825	+	208	chromosome 1	NC_021287.1
BRPE64_RS01135	7	0	0	0	0	pantetheine-phosphate adenylyltransferase	H	BRPE64_ACDS02370	235940	236443	+	167	chromosome 1	NC_021287.1
BRPE64_RS01140	3	144.5	155.2	0.1	10.7	YfhL family 4Fe-4S dicluster ferredoxin	C	BRPE64_ACDS02380	236523	236780	+	85	chromosome 1	NC_021287.1
BRPE64_RS01145	15	220.6	225.3	0.03	4.8	histidinol-phosphate transaminase	E	BRPE64_ACDS02390	236807	237874	-	355	chromosome 1	NC_021287.1
BRPE64_RS01150	6	0	1.5	0.38	1.5	aminoacyl-tRNA hydrolase	J	BRPE64_ACDS02400	237903	238502	-	199	chromosome 1	NC_021287.1
BRPE64_RS01155	5	0	0	0	0	50S ribosomal protein L25/general stress protein Ctc	J	BRPE64_ACDS02410	238634	239254	-	206	chromosome 1	NC_021287.1
BRPE64_RS01160	7	0	0	0	0	ribose-phosphate pyrophosphokinase	FE	BRPE64_ACDS02420	239406	240359	-	317	chromosome 1	NC_021287.1
BRPE64_RS01165	0	0	0	0	0	old_locus_tag=BRPE64_AtRNA00030	-	BRPE64_AtRNA00030	240411	240487	-	25	chromosome 1	NC_021287.1
BRPE64_RS01170	0	0	0	0	0	old_locus_tag=BRPE64_AtRNA00040	-	BRPE64_AtRNA00040	240521	240597	-	25	chromosome 1	NC_021287.1
BRPE64_RS01175	7	0	0	0	0	4-(cytidine 5\\'-diphospho)-2-C-methyl-D-erythritol kinase	I	BRPE64_ACDS02430	240653	241534	-	293	chromosome 1	NC_021287.1
BRPE64_RS01180	10	0.7	0.2	-0.14	-0.5	lipoprotein localization protein LolB	M	BRPE64_ACDS02440	241564	242190	-	208	chromosome 1	NC_021287.1
BRPE64_RS01185	16	2.5	1.5	-0.21	-1	tetratricopeptide repeat protein	R	BRPE64_ACDS02450	242190	244049	-	619	chromosome 1	NC_021287.1
BRPE64_RS01190	8	354.1	375.5	0.08	21.5	bifunctional DNA-formamidopyrimidine glycosylase/DNA-(apurinic or apyrimidinic site) lyase	L	BRPE64_ACDS02460	244135	244965	+	276	chromosome 1	NC_021287.1
BRPE64_RS01195	7	140.7	158.4	0.17	17.7	A/G-specific adenine glycosylase	L	BRPE64_ACDS02470	244972	246033	+	353	chromosome 1	NC_021287.1
BRPE64_RS01200	5	448.3	411.3	-0.12	-37	hypothetical protein	S	BRPE64_ACDS02480	246030	246662	-	210	chromosome 1	NC_021287.1
BRPE64_RS01205	10	85.6	80.8	-0.08	-4.8	RNase adapter RapZ	T	BRPE64_ACDS02490	246697	247593	-	298	chromosome 1	NC_021287.1
BRPE64_RS01210	6	1.4	0.3	-0.27	-1.1	HPr kinase/phosphorylase	T	BRPE64_ACDS02500	247667	248635	-	322	chromosome 1	NC_021287.1
BRPE64_RS01215	4	0	0	0	0	PTS IIA-like nitrogen regulatory protein PtsN	GT	BRPE64_ACDS02510	248822	249277	-	151	chromosome 1	NC_021287.1
BRPE64_RS01220	7	373.3	407.4	0.12	34.1	ribosome-associated translation inhibitor RaiA	J	BRPE64_ACDS02530	249740	250099	-	119	chromosome 1	NC_021287.1
BRPE64_RS01225	16	85.1	2	-3.68	-83.1	RNA polymerase factor sigma-54	K	BRPE64_ACDS02540	250285	251802	-	505	chromosome 1	NC_021287.1
BRPE64_RS01230	10	0	0	0	0	LPS export ABC transporter ATP-binding protein	M	BRPE64_ACDS02550	251966	252748	-	260	chromosome 1	NC_021287.1
BRPE64_RS01235	9	0	0	0	0	lipopolysaccharide transport periplasmic protein LptA	M	BRPE64_ACDS02560	252745	253440	-	231	chromosome 1	NC_021287.1
BRPE64_RS01240	8	0.2	0.2	0	0	LPS export ABC transporter periplasmic protein LptC	M	BRPE64_ACDS02570	253471	254073	-	200	chromosome 1	NC_021287.1
BRPE64_RS01245	4	0	0	0	0	HAD family hydrolase	MR	BRPE64_ACDS02580	254076	254612	-	178	chromosome 1	NC_021287.1
BRPE64_RS01250	5	17.4	10	-0.58	-7.4	KpsF/GutQ family sugar-phosphate isomerase	T	BRPE64_ACDS02590	254639	255622	-	327	chromosome 1	NC_021287.1
BRPE64_RS01255	12	132.7	149.4	0.16	16.7	potassium transporter	P	BRPE64_ACDS02600	255783	257777	+	664	chromosome 1	NC_021287.1
BRPE64_RS01260	7	199.9	199.9	0	-0.1	adenine phosphoribosyltransferase	F	BRPE64_ACDS02610	257835	258401	+	188	chromosome 1	NC_021287.1
BRPE64_RS01265	3	80.6	120.6	0.55	40	LysE family translocator	E	BRPE64_ACDS02620	258403	259017	+	204	chromosome 1	NC_021287.1
BRPE64_RS01270	6	103.3	110.5	0.09	7.1	DUF4743 domain-containing protein	V	BRPE64_ACDS02630	259027	259869	+	280	chromosome 1	NC_021287.1
BRPE64_RS01275	10	92.5	130.8	0.48	38.3	formyltetrahydrofolate deformylase	F	BRPE64_ACDS02640	259901	260770	+	289	chromosome 1	NC_021287.1
BRPE64_RS01280	9	353.5	335	-0.08	-18.5	hypothetical protein	R	BRPE64_ACDS02650	260852	261943	-	363	chromosome 1	NC_021287.1
BRPE64_RS01285	35	178.4	183.2	0.04	4.7	excinuclease ABC subunit UvrA	L	BRPE64_ACDS02660	262083	264956	-	957	chromosome 1	NC_021287.1
BRPE64_RS01290	12	21.3	29.4	0.39	8.1	MFS transporter	G	BRPE64_ACDS02670	265367	266569	+	400	chromosome 1	NC_021287.1
BRPE64_RS01295	9	0	0	0	0	single-stranded DNA-binding protein	L	BRPE64_ACDS02680	266689	267222	+	177	chromosome 1	NC_021287.1
BRPE64_RS01300	6	132.1	123.6	-0.09	-8.5	response regulator transcription factor	TK	BRPE64_ACDS02700	267904	268530	+	208	chromosome 1	NC_021287.1
BRPE64_RS01305	12	62.2	58.1	-0.09	-4.1	response regulator transcription factor	TK	BRPE64_ACDS02710	268653	269333	+	226	chromosome 1	NC_021287.1
BRPE64_RS01310	6	47.7	54.3	0.17	6.6	response regulator transcription factor	TK	BRPE64_ACDS02720	269452	270105	+	217	chromosome 1	NC_021287.1
BRPE64_RS01315	23	118.7	139.2	0.22	20.4	hybrid+sensor+histidine+kinase/response+regulator	T	BRPE64_ACDS02730	270266	273181	+	971	chromosome 1	NC_021287.1
BRPE64_RS01320	10	97.6	107.7	0.13	10	LysR family transcriptional regulator	K	BRPE64_ACDS02740	273255	274175	-	306	chromosome 1	NC_021287.1
BRPE64_RS01325	20	90.4	82.1	-0.13	-8.2	porin	M	BRPE64_ACDS02760	274621	275760	+	379	chromosome 1	NC_021287.1
BRPE64_RS01330	6	95.6	86.9	-0.13	-8.8	CHRD domain-containing protein	R	BRPE64_ACDS02770	275967	276437	+	156	chromosome 1	NC_021287.1
BRPE64_RS01335	13	126.1	99.5	-0.33	-26.6	alpha/beta hydrolase	I	BRPE64_ACDS02780	276463	277416	+	317	chromosome 1	NC_021287.1
BRPE64_RS01340	3	43	14.9	-1.27	-28.1	EcsC family protein	#N/A	BRPE64_ACDS02790	277386	278234	-	282	chromosome 1	NC_021287.1
BRPE64_RS01345	17	238.1	247.2	0.05	9.1	MFS transporter	G	BRPE64_ACDS02800	278340	279935	+	531	chromosome 1	NC_021287.1
BRPE64_RS01350	1	150	116.4	-0.35	-33.6	MarR family transcriptional regulator	K	BRPE64_ACDS02810	279949	280419	+	156	chromosome 1	NC_021287.1
BRPE64_RS01355	11	185.7	183.4	-0.02	-2.3	amino acid deaminase	E	BRPE64_ACDS02820	280428	281702	-	424	chromosome 1	NC_021287.1
BRPE64_RS01360	5	177.9	191	0.1	13.1	MurR/RpiR family transcriptional regulator	K	BRPE64_ACDS02830	281851	282747	+	298	chromosome 1	NC_021287.1
BRPE64_RS01365	15	170.7	143.1	-0.25	-27.6	D-aminoacylase	Q	BRPE64_ACDS02840	282753	284237	+	494	chromosome 1	NC_021287.1
BRPE64_RS01370	2	63	94.9	0.56	32	RidA family protein	V	BRPE64_ACDS02850	284266	284649	+	127	chromosome 1	NC_021287.1
BRPE64_RS01375	23	85.9	97.4	0.17	11.5	DUF4139 domain-containing protein	S	BRPE64_ACDS02860	284899	286491	+	530	chromosome 1	NC_021287.1
BRPE64_RS01380	13	171.2	161.9	-0.08	-9.3	NADPH-dependent 7-cyano-7-deazaguanine reductase QueF	J	BRPE64_ACDS02870	286524	287348	-	274	chromosome 1	NC_021287.1
BRPE64_RS01385	5	95.6	77.4	-0.29	-18.3	5\\'-nucleotidase	#N/A	BRPE64_ACDS02880	287345	288259	-	304	chromosome 1	NC_021287.1
BRPE64_RS01390	12	3.3	5.2	0.3	1.9	threonine ammonia-lyase, biosynthetic	E	BRPE64_ACDS02890	288271	289794	-	507	chromosome 1	NC_021287.1
BRPE64_RS01395	38	0.6	0.9	0.07	0.3	FAD/FMN-binding oxidoreductase	C	BRPE64_ACDS02920	290326	294432	+	1368	chromosome 1	NC_021287.1
BRPE64_RS01400	0	0	0	0	0	HIT family protein	FGR	BRPE64_ACDS02930	294468	294902	+	144	chromosome 1	NC_021287.1
BRPE64_RS01405	8	52.7	47.5	-0.14	-5.3	DUF971 domain-containing protein	S	BRPE64_ACDS02940	294912	295322	+	136	chromosome 1	NC_021287.1
BRPE64_RS01410	16	0	0	0	0	bifunctional demethylmenaquinone methyltransferase/2-methoxy-6-polyprenyl-1,4-benzoquinol methylase UbiE	H	BRPE64_ACDS02950	295415	296146	+	243	chromosome 1	NC_021287.1
BRPE64_RS01415	9	163.8	143.3	-0.19	-20.5	Tim44 domain-containing protein	I	BRPE64_ACDS02960	296171	297190	+	339	chromosome 1	NC_021287.1
BRPE64_RS01420	3	0	0	0	0	sterol-binding protein	H	BRPE64_ACDS02970	297350	298078	+	242	chromosome 1	NC_021287.1
BRPE64_RS01425	14	0	0	0	0	ubiquinone biosynthesis regulatory protein kinase UbiB	HT	BRPE64_ACDS02980	298099	299673	+	524	chromosome 1	NC_021287.1
BRPE64_RS01430	6	235.2	160.9	-0.53	-74.3	methyltransferase domain-containing protein	QR	BRPE64_ACDS02990	299704	300315	+	203	chromosome 1	NC_021287.1
BRPE64_RS01435	2	0	0	0	0	hypothetical protein	R	BRPE64_ACDS03000	300451	300849	+	132	chromosome 1	NC_021287.1
BRPE64_RS01440	8	0	0	0	0	DUF502 domain-containing protein	S	BRPE64_ACDS03010	301022	301684	+	220	chromosome 1	NC_021287.1
BRPE64_RS01445	17	0	0	0	0	aspartate--tRNA ligase	J	BRPE64_ACDS03020	301778	303580	+	600	chromosome 1	NC_021287.1
BRPE64_RS01450	4	63.5	68.1	0.09	4.6	dihydroneopterin triphosphate diphosphatase	V	BRPE64_ACDS03030	303704	304180	+	158	chromosome 1	NC_021287.1
BRPE64_RS01455	12	236.8	212.1	-0.16	-24.7	cardiolipin synthase B	I	BRPE64_ACDS03040	304186	305481	+	431	chromosome 1	NC_021287.1
BRPE64_RS01460	7	336.2	221.9	-0.59	-114.4	TetR/AcrR family transcriptional regulator	K	BRPE64_ACDS03050	305751	306422	+	223	chromosome 1	NC_021287.1
BRPE64_RS01465	19	232.5	210.5	-0.14	-21.9	acyl-CoA dehydrogenase	I	BRPE64_ACDS03060	306495	308282	+	595	chromosome 1	NC_021287.1
BRPE64_RS01470	20	164.8	138.1	-0.25	-26.7	3-hydroxyacyl-CoA dehydrogenase/enoyl-CoA hydratase family protein	I	BRPE64_ACDS03070	308373	310802	+	809	chromosome 1	NC_021287.1
BRPE64_RS01475	5	321.1	290.2	-0.14	-30.9	acetyl-CoA C-acyltransferase	I	BRPE64_ACDS03080	310831	312027	+	398	chromosome 1	NC_021287.1
BRPE64_RS01480	6	83.9	83.6	-0.01	-0.3	enoyl-CoA hydratase	I	BRPE64_ACDS03090	312083	312847	+	254	chromosome 1	NC_021287.1
BRPE64_RS01485	10	109.5	98	-0.15	-11.5	formate dehydrogenase accessory sulfurtransferase FdhD	C	BRPE64_ACDS03100	312854	313681	-	275	chromosome 1	NC_021287.1
BRPE64_RS01490	2	130.4	150.5	0.2	20.1	nitrate reductase maturation protein NarM	#N/A	BRPE64_ACDS03110	313869	314348	+	159	chromosome 1	NC_021287.1
BRPE64_RS01495	27	125.9	125.4	-0.01	-0.5	EAL domain-containing protein	T	BRPE64_ACDS03120	314534	317647	+	1037	chromosome 1	NC_021287.1
BRPE64_RS01500	6	263.7	305.4	0.21	41.7	acyl-CoA thioesterase	I	BRPE64_ACDS03130	317655	318050	-	131	chromosome 1	NC_021287.1
BRPE64_RS01505	25	150.8	146.5	-0.04	-4.4	ABC transporter ATP-binding protein/permease	O	BRPE64_ACDS03150	318318	320222	+	634	chromosome 1	NC_021287.1
BRPE64_RS01510	3	59.1	84.2	0.48	25	hypothetical protein	#N/A	BRPE64_ACDS03160	320334	320528	+	64	chromosome 1	NC_021287.1
BRPE64_RS01515	18	191.4	192.8	0.01	1.4	NarK/NasA family nitrate transporter	P	BRPE64_ACDS03170	320538	321926	-	462	chromosome 1	NC_021287.1
BRPE64_RS01520	14	87.1	85.2	-0.03	-1.9	LysR family transcriptional regulator	K	BRPE64_ACDS03180	322234	323205	+	323	chromosome 1	NC_021287.1
BRPE64_RS01525	8	30.4	26.2	-0.18	-4.2	Glu/Leu/Phe/Val dehydrogenase	E	BRPE64_ACDS03190	323314	324627	+	437	chromosome 1	NC_021287.1
BRPE64_RS01530	7	172.7	147.4	-0.22	-25.3	glutamate/aspartate ABC transporter substrate-binding protein	ET	BRPE64_ACDS03210	324937	325830	+	297	chromosome 1	NC_021287.1
BRPE64_RS01535	12	202	213.9	0.08	11.9	amino acid ABC transporter permease	E	BRPE64_ACDS03220	325899	326639	+	246	chromosome 1	NC_021287.1
BRPE64_RS01540	7	267.3	374.9	0.48	107.6	glutamate/aspartate ABC transporter permease GltK	E	BRPE64_ACDS03230	326639	327316	+	225	chromosome 1	NC_021287.1
BRPE64_RS01545	1	165.3	127.2	-0.37	-38.1	amino acid ABC transporter ATP-binding protein	E	BRPE64_ACDS03240	327313	328038	+	241	chromosome 1	NC_021287.1
BRPE64_RS01550	11	140.1	115.8	-0.26	-24.3	class II glutamine amidotransferase	R	BRPE64_ACDS03250	328108	328992	-	294	chromosome 1	NC_021287.1
BRPE64_RS01555	13	0	0.3	0.08	0.3	dihydroorotase	F	BRPE64_ACDS03260	329198	330268	+	356	chromosome 1	NC_021287.1
BRPE64_RS01560	8	143.2	101.7	-0.47	-41.6	DUF3025 domain-containing protein	#N/A	BRPE64_ACDS03270	330225	331097	+	290	chromosome 1	NC_021287.1
BRPE64_RS01565	4	89.7	115.5	0.35	25.8	OsmC family protein	R	BRPE64_ACDS03280	331643	332065	-	140	chromosome 1	NC_021287.1
BRPE64_RS01570	11	0	0	0	0	50S ribosomal protein L13	J	BRPE64_ACDS03290	332662	333090	+	142	chromosome 1	NC_021287.1
BRPE64_RS01575	4	0.2	0	-0.07	-0.2	30S ribosomal protein S9	J	BRPE64_ACDS03300	333102	333494	+	130	chromosome 1	NC_021287.1
BRPE64_RS01580	8	0	0	0	0	iron-sulfur cluster insertion protein ErpA	O	BRPE64_ACDS03310	333704	334069	+	121	chromosome 1	NC_021287.1
BRPE64_RS01585	10	120.4	105.1	-0.19	-15.2	anhydro-N-acetylmuramic acid kinase	M	BRPE64_ACDS03320	334158	335327	-	389	chromosome 1	NC_021287.1
BRPE64_RS01590	12	0	0	0	0	tyrosine--tRNA ligase	J	BRPE64_ACDS03330	335648	336904	+	418	chromosome 1	NC_021287.1
BRPE64_RS01595	4	84.4	94	0.15	9.6	D-tyrosyl-tRNA(Tyr) deacylase	J	BRPE64_ACDS03340	336909	337367	+	152	chromosome 1	NC_021287.1
BRPE64_RS01600	18	197.9	178.7	-0.14	-19.1	type VI secretion system contractile sheath large subunit	U	BRPE64_ACDS03350	337535	339031	+	498	chromosome 1	NC_021287.1
BRPE64_RS01605	7	90.9	77.8	-0.21	-13.1	type VI secretion system tube protein Hcp	U	BRPE64_ACDS03360	339157	339642	+	161	chromosome 1	NC_021287.1
BRPE64_RS01610	8	211.2	248.5	0.23	37.4	type VI secretion system lipoprotein TssJ	U	BRPE64_ACDS03370	339754	340269	+	171	chromosome 1	NC_021287.1
BRPE64_RS01615	8	132.3	136.1	0.04	3.8	type VI secretion system baseplate subunit TssE	U	BRPE64_ACDS03380	340565	341119	+	184	chromosome 1	NC_021287.1
BRPE64_RS01620	11	19.6	22.1	0.14	2.6	hypothetical protein	#N/A	0	341917	342270	+	117	chromosome 1	NC_021287.1
BRPE64_RS01625	28	213.7	224.9	0.07	11.2	type VI secretion system baseplate subunit TssF	U	BRPE64_ACDS03390	342635	344527	+	630	chromosome 1	NC_021287.1
BRPE64_RS01630	11	103.6	104.5	0.01	0.9	type VI secretion system baseplate subunit TssG	U	BRPE64_ACDS03400	344530	345588	+	352	chromosome 1	NC_021287.1
BRPE64_RS01635	21	186.8	187.7	0.01	0.9	type VI secretion protein ImpA	U	BRPE64_ACDS03410	345677	346771	+	364	chromosome 1	NC_021287.1
BRPE64_RS01640	14	15.3	21.9	0.41	6.6	Holliday junction branch migration DNA helicase RuvB	L	BRPE64_ACDS03420	346795	347853	-	352	chromosome 1	NC_021287.1
BRPE64_RS01645	5	24.7	23.6	-0.05	-1.1	Holliday junction branch migration protein RuvA	L	BRPE64_ACDS03430	347911	348492	-	193	chromosome 1	NC_021287.1
BRPE64_RS01650	3	19.4	32.2	0.61	12.8	crossover junction endodeoxyribonuclease RuvC	L	BRPE64_ACDS03440	348517	349059	-	180	chromosome 1	NC_021287.1
BRPE64_RS01655	18	0	0.5	0.14	0.5	bifunctional phosphoribosylaminoimidazolecarboxamide formyltransferase/IMP cyclohydrolase	F	BRPE64_ACDS03450	349176	350741	-	521	chromosome 1	NC_021287.1
BRPE64_RS01660	4	4.2	11.6	0.86	7.5	Fis family transcriptional regulator	K	BRPE64_ACDS03460	350806	351039	-	77	chromosome 1	NC_021287.1
BRPE64_RS01665	6	89.9	126.9	0.48	37	tRNA dihydrouridine synthase DusB	J	BRPE64_ACDS03470	351036	352130	-	364	chromosome 1	NC_021287.1
BRPE64_RS01670	8	0	0	0	0	UbiH/UbiF/VisC/COQ6 family ubiquinone biosynthesis hydroxylase	HC	BRPE64_ACDS03490	352350	353561	-	403	chromosome 1	NC_021287.1
BRPE64_RS01675	19	75.8	66.4	-0.18	-9.4	M24 family metallopeptidase	E	BRPE64_ACDS03500	353578	354972	-	464	chromosome 1	NC_021287.1
BRPE64_RS01680	7	84.2	85	0.01	0.8	class I SAM-dependent RNA methyltransferase	J	BRPE64_ACDS03510	355068	356372	-	434	chromosome 1	NC_021287.1
BRPE64_RS01685	20	112.4	148.2	0.38	35.8	NAD(P)(+) transhydrogenase (Re/Si-specific) subunit beta	C	BRPE64_ACDS03520	356702	358144	-	480	chromosome 1	NC_021287.1
BRPE64_RS01690	2	71.7	126.3	0.78	54.6	NAD(P) transhydrogenase subunit alpha	C	BRPE64_ACDS03530	358144	358464	-	106	chromosome 1	NC_021287.1
BRPE64_RS01695	9	191.5	298.4	0.63	106.9	Re/Si-specific NAD(P)(+) transhydrogenase subunit alpha	C	BRPE64_ACDS03540	358478	359623	-	381	chromosome 1	NC_021287.1
BRPE64_RS01700	4	479.8	346.2	-0.47	-133.7	NUDIX hydrolase	F	BRPE64_ACDS03550	359851	360333	+	160	chromosome 1	NC_021287.1
BRPE64_RS01705	10	0.2	0.7	0.13	0.5	tRNA 2-thiouridine(34) synthase MnmA	J	BRPE64_ACDS03570	360423	361553	+	376	chromosome 1	NC_021287.1
BRPE64_RS01710	13	264.7	255.2	-0.05	-9.6	TetR/AcrR family transcriptional regulator	K	BRPE64_ACDS03580	361709	362266	+	185	chromosome 1	NC_021287.1
BRPE64_RS01715	13	134.1	129.8	-0.05	-4.3	alpha/beta hydrolase	I	BRPE64_ACDS03590	362570	363601	+	343	chromosome 1	NC_021287.1
BRPE64_RS01720	4	75.9	85.5	0.16	9.6	glutathione S-transferase	O	BRPE64_ACDS03600	363654	364265	-	203	chromosome 1	NC_021287.1
BRPE64_RS01725	4	179	201.5	0.17	22.5	membrane integrity-associated transporter subunit PqiC	S	BRPE64_ACDS03610	364448	365170	-	240	chromosome 1	NC_021287.1
BRPE64_RS01730	13	174.2	151.7	-0.19	-22.5	MCE family protein	M	BRPE64_ACDS03620	365167	366759	-	530	chromosome 1	NC_021287.1
BRPE64_RS01735	3	426.4	538.6	0.33	112.2	paraquat-inducible protein A	S	BRPE64_ACDS03630	366842	367525	-	227	chromosome 1	NC_021287.1
BRPE64_RS01740	4	78.1	76.6	-0.03	-1.5	paraquat-inducible protein A	S	BRPE64_ACDS03640	367522	368199	-	225	chromosome 1	NC_021287.1
BRPE64_RS01745	9	246.2	246.8	0	0.6	cytochrome b	C	BRPE64_ACDS03660	368658	369227	+	189	chromosome 1	NC_021287.1
BRPE64_RS01750	6	217.5	178.5	-0.28	-39	YceI family protein	R	BRPE64_ACDS03670	369356	369913	+	185	chromosome 1	NC_021287.1
BRPE64_RS01755	6	156.3	187.8	0.26	31.5	polyisoprenoid-binding protein	R	BRPE64_ACDS03680	369956	370546	+	196	chromosome 1	NC_021287.1
BRPE64_RS01760	14	0.1	0	-0.02	-0.1	protein translocase subunit SecF	U	BRPE64_ACDS03690	370623	371573	-	316	chromosome 1	NC_021287.1
BRPE64_RS01765	23	0	0	-0.01	0	protein translocase subunit SecD	U	BRPE64_ACDS03700	371600	373666	-	688	chromosome 1	NC_021287.1
BRPE64_RS01770	4	0	0	0	0	preprotein translocase subunit YajC	U	BRPE64_ACDS03710	373804	374133	-	109	chromosome 1	NC_021287.1
BRPE64_RS01775	8	241.2	298	0.3	56.8	tRNA guanosine(34) transglycosylase Tgt	J	BRPE64_ACDS03720	374355	375515	-	386	chromosome 1	NC_021287.1
BRPE64_RS01780	10	152.6	148.3	-0.04	-4.2	tRNA preQ1(34) S-adenosylmethionine ribosyltransferase-isomerase QueA	J	BRPE64_ACDS03730	375568	376620	-	350	chromosome 1	NC_021287.1
BRPE64_RS01785	13	35	47.3	0.39	12.3	ATP-dependent DNA helicase RecG	L	BRPE64_ACDS03740	376693	378876	+	727	chromosome 1	NC_021287.1
BRPE64_RS01790	7	160.6	165.3	0.04	4.8	hydrogen peroxide-inducible genes activator	K	BRPE64_ACDS03750	379009	379968	+	319	chromosome 1	NC_021287.1
BRPE64_RS01795	17	144.5	162	0.16	17.5	catalase	P	BRPE64_ACDS03770	380310	381782	+	490	chromosome 1	NC_021287.1
BRPE64_RS01800	5	195.2	201.3	0.04	6.1	DNA starvation/stationary phase protection protein	PV	BRPE64_ACDS03790	382139	382627	+	162	chromosome 1	NC_021287.1
BRPE64_RS01805	10	0	0	0	0	4-hydroxybenzoate octaprenyltransferase	H	BRPE64_ACDS03800	382751	383608	+	285	chromosome 1	NC_021287.1
BRPE64_RS01810	10	206.4	180.6	-0.19	-25.9	SAM-dependent+methyltransferase	H	#N/A	384411	384977	+	188	chromosome 1	NC_021287.1
BRPE64_RS01815	7	0	0	0	0	pyrroline-5-carboxylate reductase	E	BRPE64_ACDS03820	385035	385847	-	270	chromosome 1	NC_021287.1
BRPE64_RS01820	2	6.9	0	-1.25	-6.9	YggS family pyridoxal phosphate-dependent enzyme	R	BRPE64_ACDS03830	385861	386568	-	235	chromosome 1	NC_021287.1
BRPE64_RS01825	11	239.7	241.2	0.01	1.5	glycolate oxidase subunit GlcF	C	BRPE64_ACDS03840	386600	387826	-	408	chromosome 1	NC_021287.1
BRPE64_RS01830	5	94.5	108.2	0.19	13.7	glycolate oxidase subunit GlcE	C	BRPE64_ACDS03850	387858	388946	-	362	chromosome 1	NC_021287.1
BRPE64_RS01835	11	288.9	218.5	-0.39	-70.3	FAD-binding protein	C	BRPE64_ACDS03860	389088	390632	-	514	chromosome 1	NC_021287.1
BRPE64_RS01840	9	84.9	72.1	-0.22	-12.8	FAD-binding protein	C	BRPE64_ACDS03870	390708	392126	-	472	chromosome 1	NC_021287.1
BRPE64_RS01845	4	188.7	135.7	-0.46	-53	cob(I)yrinic acid a,c-diamide adenosyltransferase	H	BRPE64_ACDS03890	392383	392940	+	185	chromosome 1	NC_021287.1
BRPE64_RS01850	77	28	29.6	0.07	1.5	hypothetical protein	#N/A	BRPE64_ACDS03900	393018	394703	+	561	chromosome 1	NC_021287.1
BRPE64_RS01855	17	151	41.7	-1.74	-109.2	3-deoxy-7-phosphoheptulonate synthase AroG	E	BRPE64_ACDS03910	394794	395867	-	357	chromosome 1	NC_021287.1
BRPE64_RS01860	16	197	167.4	-0.23	-29.7	metalloprotease TldD	R	BRPE64_ACDS03920	396201	397667	-	488	chromosome 1	NC_021287.1
BRPE64_RS01865	11	241.6	208	-0.21	-33.6	carbon-nitrogen hydrolase family protein	R	BRPE64_ACDS03930	397815	398648	-	277	chromosome 1	NC_021287.1
BRPE64_RS01870	29	138.5	133.9	-0.05	-4.5	DUF3971 domain-containing protein	S	BRPE64_ACDS03940	398708	403045	-	1445	chromosome 1	NC_021287.1
BRPE64_RS01875	27	86.1	92.1	0.09	6	bifunctional	O	BRPE64_ACDS03950	403230	406022	+	930	chromosome 1	NC_021287.1
BRPE64_RS01880	7	62	76	0.27	14	DNA repair protein RecN	L	BRPE64_ACDS03960	406043	407698	-	551	chromosome 1	NC_021287.1
BRPE64_RS01885	9	0	0	0	0	NAD kinase	F	BRPE64_ACDS03970	407731	408627	-	298	chromosome 1	NC_021287.1
BRPE64_RS01890	9	50.6	81.4	0.64	30.8	heat-inducible transcriptional repressor HrcA	K	BRPE64_ACDS03980	408814	409830	+	338	chromosome 1	NC_021287.1
BRPE64_RS01895	17	0	0	0	0	ferrochelatase	H	BRPE64_ACDS03990	409972	411039	+	355	chromosome 1	NC_021287.1
BRPE64_RS01900	4	59.2	57.8	-0.03	-1.4	RNA-binding S4 domain-containing protein	J	BRPE64_ACDS04000	411065	411472	+	135	chromosome 1	NC_021287.1
BRPE64_RS01905	1	0	0	0	0	nucleotide exchange factor GrpE	O	BRPE64_ACDS04020	411966	412571	+	201	chromosome 1	NC_021287.1
BRPE64_RS01910	1	15.7	17.9	0.15	2.2	hypothetical+protein	#N/A	0	412621	412938	+	105	chromosome 1	NC_021287.1
BRPE64_RS01915	11	0	0	0	0	molecular chaperone DnaK	O	BRPE64_ACDS04050	413093	415048	+	651	chromosome 1	NC_021287.1
BRPE64_RS01920	9	0	0	0	0	molecular chaperone DnaJ	O	BRPE64_ACDS04060	415301	416437	+	378	chromosome 1	NC_021287.1
BRPE64_RS01925	19	70	92.3	0.38	22.3	aminodeoxychorismate synthase component I	EH	BRPE64_ACDS04070	416465	418273	+	602	chromosome 1	NC_021287.1
BRPE64_RS01930	14	151.1	155.6	0.04	4.4	galactonate dehydratase	MR	BRPE64_ACDS04080	418280	419428	-	382	chromosome 1	NC_021287.1
BRPE64_RS01935	3	129.7	102.7	-0.32	-27	FadR family transcriptional regulator	K	BRPE64_ACDS04090	419561	420277	+	238	chromosome 1	NC_021287.1
BRPE64_RS01940	10	99.9	68.1	-0.52	-31.8	MBL fold metallo-hydrolase	R	BRPE64_ACDS04100	420288	421148	-	286	chromosome 1	NC_021287.1
BRPE64_RS01945	7	106.7	104.7	-0.03	-2.1	hypothetical protein	S	BRPE64_ACDS04110	421343	422356	+	337	chromosome 1	NC_021287.1
BRPE64_RS01950	9	150.5	192.7	0.35	42.1	DMT family transporter	GER	BRPE64_ACDS04120	422372	423301	-	309	chromosome 1	NC_021287.1
BRPE64_RS01955	8	124.7	93.6	-0.4	-31.1	lactoylglutathione lyase	Q	BRPE64_ACDS04130	423490	423876	-	128	chromosome 1	NC_021287.1
BRPE64_RS01960	6	56.2	61.2	0.11	5	M48 family metallopeptidase	R	BRPE64_ACDS04140	424007	424927	-	306	chromosome 1	NC_021287.1
BRPE64_RS01965	10	129.3	85.6	-0.57	-43.6	1-acyl-sn-glycerol-3-phosphate acyltransferase	I	BRPE64_ACDS04150	425010	425783	-	257	chromosome 1	NC_021287.1
BRPE64_RS01970	4	3.5	0.9	-0.53	-2.6	D-glycero-beta-D-manno-heptose 1,7-bisphosphate 7-phosphatase	E	BRPE64_ACDS04160	425810	426367	-	185	chromosome 1	NC_021287.1
BRPE64_RS01975	17	0	0.1	0.03	0.1	glycine--tRNA ligase subunit beta	J	BRPE64_ACDS04170	426377	428476	-	699	chromosome 1	NC_021287.1
BRPE64_RS01980	15	0.1	0	-0.02	-0.1	glycine--tRNA ligase subunit alpha	J	0	428620	429522	-	300	chromosome 1	NC_021287.1
BRPE64_RS01985	15	0	0.5	0.13	0.5	apolipoprotein N-acyltransferase	M	BRPE64_ACDS04190	429719	431410	-	563	chromosome 1	NC_021287.1
BRPE64_RS01990	8	16.2	9	-0.6	-7.3	CBS domain-containing protein	P	BRPE64_ACDS04200	431488	432396	-	302	chromosome 1	NC_021287.1
BRPE64_RS01995	8	120	91.1	-0.38	-28.8	gamma-glutamylcyclotransferase	P	BRPE64_ACDS04210	432598	433290	-	230	chromosome 1	NC_021287.1
BRPE64_RS02000	6	0	0	0	0	rRNA maturation RNase YbeY	J	BRPE64_ACDS04220	433343	433807	-	154	chromosome 1	NC_021287.1
BRPE64_RS02005	10	1.4	0.5	-0.21	-0.9	PhoH family protein	T	BRPE64_ACDS04230	433804	434925	-	373	chromosome 1	NC_021287.1
BRPE64_RS02010	14	45.2	68.1	0.54	22.9	tRNA (N6-isopentenyl adenosine(37)-C2)-methylthiotransferase MiaB	J	BRPE64_ACDS04240	434947	436308	-	453	chromosome 1	NC_021287.1
BRPE64_RS02015	8	215.8	197.9	-0.12	-17.8	LysR family transcriptional regulator	K	BRPE64_ACDS04250	436469	437440	-	323	chromosome 1	NC_021287.1
BRPE64_RS02020	7	119.8	115.2	-0.05	-4.6	hypothetical protein	Q	BRPE64_ACDS04260	437564	437953	+	129	chromosome 1	NC_021287.1
BRPE64_RS02025	6	322.4	369.9	0.2	47.5	MFS transporter	G	BRPE64_ACDS04270	437975	439165	+	396	chromosome 1	NC_021287.1
BRPE64_RS02030	7	253.7	165.6	-0.6	-88.1	HAD family hydrolase	GR	BRPE64_ACDS04280	439203	439889	+	228	chromosome 1	NC_021287.1
BRPE64_RS02035	4	25.9	24.2	-0.08	-1.7	3,4-dihydroxy-2-butanone-4-phosphate synthase	H	BRPE64_ACDS04290	439900	440610	-	236	chromosome 1	NC_021287.1
BRPE64_RS02040	17	88	92.2	0.06	4.2	glycerol kinase GlpK	C	BRPE64_ACDS04310	441071	442567	-	498	chromosome 1	NC_021287.1
BRPE64_RS02045	3	175.6	238.8	0.43	63.3	hypothetical protein	#N/A	BRPE64_ACDS04320	442786	443166	+	126	chromosome 1	NC_021287.1
BRPE64_RS02050	1	161.8	234.7	0.52	72.9	hypothetical protein	#N/A	BRPE64_ACDS04330	443243	443440	-	65	chromosome 1	NC_021287.1
BRPE64_RS02055	17	206.4	178.4	-0.2	-28	gamma-glutamyltransferase	E	BRPE64_ACDS04340	443906	445543	+	545	chromosome 1	NC_021287.1
BRPE64_RS02060	15	301.7	345.1	0.19	43.4	MFS transporter	GEPR	BRPE64_ACDS04350	445701	447059	+	452	chromosome 1	NC_021287.1
BRPE64_RS02065	15	225.4	209.7	-0.1	-15.7	ferritin-like domain-containing protein	P	BRPE64_ACDS04360	447406	448230	+	274	chromosome 1	NC_021287.1
BRPE64_RS02070	4	59.5	68.5	0.19	9	hypothetical protein	#N/A	BRPE64_ACDS04370	448278	448778	+	166	chromosome 1	NC_021287.1
BRPE64_RS02075	10	135.7	87.8	-0.6	-47.9	DEAD/DEAH box helicase	L	BRPE64_ACDS04380	448806	450332	-	508	chromosome 1	NC_021287.1
BRPE64_RS02080	15	198.6	210.5	0.08	11.9	hemolysin III family protein	U	BRPE64_ACDS04390	450598	451218	-	206	chromosome 1	NC_021287.1
BRPE64_RS02085	17	49.9	41.1	-0.25	-8.8	cytochrome c	C	BRPE64_ACDS04400	451344	452642	-	432	chromosome 1	NC_021287.1
BRPE64_RS02090	10	136.5	108.6	-0.32	-28	cytochrome c4	C	BRPE64_ACDS04410	452664	453410	-	248	chromosome 1	NC_021287.1
BRPE64_RS02095	5	97.9	70.2	-0.45	-27.6	copper resistance D domain protein	P	BRPE64_ACDS04420	453906	454853	+	315	chromosome 1	NC_021287.1
BRPE64_RS02100	2	108.8	103	-0.08	-5.8	hypothetical protein	#N/A	0	454911	455210	-	99	chromosome 1	NC_021287.1
BRPE64_RS02105	3	7.2	8.4	0.13	1.1	3-methyl-2-oxobutanoate hydroxymethyltransferase	H	BRPE64_ACDS04440	455326	456141	-	271	chromosome 1	NC_021287.1
BRPE64_RS02110	8	90.9	88.9	-0.03	-2	deoxynucleoside kinase	F	BRPE64_ACDS04450	456182	456862	-	226	chromosome 1	NC_021287.1
BRPE64_RS02115	4	0	0	0	0	2-amino-4-hydroxy-6-hydroxymethyldihydropteridine diphosphokinase	H	BRPE64_ACDS04460	456859	457440	-	193	chromosome 1	NC_021287.1
BRPE64_RS02120	9	151.5	123.2	-0.29	-28.3	polynucleotide adenylyltransferase PcnB	J	BRPE64_ACDS04470	457527	459125	-	532	chromosome 1	NC_021287.1
BRPE64_RS02125	8	0	0	0	0	HAD-IB family hydrolase	E	BRPE64_ACDS04480	459118	459804	-	228	chromosome 1	NC_021287.1
BRPE64_RS02130	4	17.8	17.5	-0.02	-0.3	DnaA regulatory inactivator Hda	L	BRPE64_ACDS04490	459816	460631	-	271	chromosome 1	NC_021287.1
BRPE64_RS02135	8	0.1	2.5	0.54	2.3	phosphoribosylformylglycinamidine cyclo-ligase	F	BRPE64_ACDS04500	460885	461940	+	351	chromosome 1	NC_021287.1
BRPE64_RS02140	10	12	13.4	0.12	1.4	tRNA (adenosine(37)-N6)-dimethylallyltransferase MiaA	J	BRPE64_ACDS04510	462006	462953	-	315	chromosome 1	NC_021287.1
BRPE64_RS02145	16	19.7	31.1	0.55	11.4	DNA mismatch repair endonuclease MutL	L	BRPE64_ACDS04520	462950	464950	-	666	chromosome 1	NC_021287.1
BRPE64_RS02150	11	30.4	29	-0.06	-1.4	DedA family protein	S	BRPE64_ACDS04540	465159	465821	+	220	chromosome 1	NC_021287.1
BRPE64_RS02155	0	0	0	0	0	GlsB/YeaQ/YmgE family stress response membrane protein	R	BRPE64_ACDS04550	465885	466133	-	82	chromosome 1	NC_021287.1
BRPE64_RS02160	12	83.7	91.2	0.12	7.5	peptidoglycan DD-metalloendopeptidase family protein	M	BRPE64_ACDS04560	466464	467486	+	340	chromosome 1	NC_021287.1
BRPE64_RS02165	4	737.5	642.2	-0.2	-95.3	outer membrane protein assembly factor BamE	M	BRPE64_ACDS04570	467521	468087	+	188	chromosome 1	NC_021287.1
BRPE64_RS02170	2	86	60.9	-0.47	-25.1	hypothetical protein	#N/A	BRPE64_ACDS04580	468091	468483	+	130	chromosome 1	NC_021287.1
BRPE64_RS02175	2	90.9	73.4	-0.29	-17.5	hypothetical protein	#N/A	BRPE64_ACDS04590	468813	469262	-	149	chromosome 1	NC_021287.1
BRPE64_RS02180	6	233.5	231.1	-0.01	-2.4	glycine zipper 2TM domain-containing protein	S	BRPE64_ACDS04600	469438	470106	-	222	chromosome 1	NC_021287.1
BRPE64_RS02185	5	181.1	183.8	0.02	2.6	glutamate/aspartate ABC transporter substrate-binding protein	ET	BRPE64_ACDS04610	470309	471226	+	305	chromosome 1	NC_021287.1
BRPE64_RS02190	8	190.2	204	0.1	13.8	carboxymuconolactone decarboxylase family protein	P	BRPE64_ACDS04620	471254	471808	-	184	chromosome 1	NC_021287.1
BRPE64_RS02195	15	160.4	155	-0.05	-5.4	aspartate aminotransferase family protein	H	BRPE64_ACDS04630	471849	473192	-	447	chromosome 1	NC_021287.1
BRPE64_RS02200	6	41.7	24.8	-0.65	-16.9	MurR/RpiR family transcriptional regulator	K	BRPE64_ACDS04650	473306	474166	-	286	chromosome 1	NC_021287.1
BRPE64_RS02205	8	122.4	147.3	0.26	25	hypothetical protein	#N/A	BRPE64_ACDS04660	474248	475195	-	315	chromosome 1	NC_021287.1
BRPE64_RS02210	13	93.8	114.5	0.27	20.7	hypothetical protein	#N/A	0	475839	476330	+	163	chromosome 1	NC_021287.1
BRPE64_RS02215	3	0	0	0	0	old_locus_tag=BRPE64_AtRNA00050	-	BRPE64_AtRNA00050	476616	476692	-	25	chromosome 1	NC_021287.1
BRPE64_RS02220	15	142.4	153.5	0.1	11.1	MHS family MFS transporter	GEPR	BRPE64_ACDS04670	476797	478455	-	552	chromosome 1	NC_021287.1
BRPE64_RS02225	11	202.9	236.8	0.22	33.9	sensor histidine kinase	T	BRPE64_ACDS04690	478687	480279	-	530	chromosome 1	NC_021287.1
BRPE64_RS02230	4	220.4	274.1	0.31	53.6	response regulator transcription factor	TK	BRPE64_ACDS04700	480289	481017	-	242	chromosome 1	NC_021287.1
BRPE64_RS02235	10	77.7	89.7	0.2	12.1	recombinase RecA	L	BRPE64_ACDS04710	481301	482371	+	356	chromosome 1	NC_021287.1
BRPE64_RS02240	13	101.2	117	0.2	15.8	recombination regulator RecX	O	BRPE64_ACDS04720	482401	483432	+	343	chromosome 1	NC_021287.1
BRPE64_RS02245	7	12.5	11	-0.12	-1.4	DUF2889 domain-containing protein	#N/A	BRPE64_ACDS04730	483602	484255	+	217	chromosome 1	NC_021287.1
BRPE64_RS02250	8	19.9	22.6	0.15	2.7	ADP-forming succinate--CoA ligase subunit beta	C	BRPE64_ACDS04740	484365	485531	+	388	chromosome 1	NC_021287.1
BRPE64_RS02255	7	12.4	19.2	0.48	6.8	succinate--CoA ligase subunit alpha	C	BRPE64_ACDS04750	485637	486518	+	293	chromosome 1	NC_021287.1
BRPE64_RS02260	7	92.9	93.4	0.01	0.5	TerC family protein	P	BRPE64_ACDS04760	486667	487377	+	236	chromosome 1	NC_021287.1
BRPE64_RS02265	6	90.9	75.2	-0.26	-15.7	pilin	NW	BRPE64_ACDS04770	487515	488096	+	193	chromosome 1	NC_021287.1
BRPE64_RS02270	22	228.3	218.3	-0.06	-10	hypothetical protein	M	BRPE64_ACDS04780	488276	490090	+	604	chromosome 1	NC_021287.1
BRPE64_RS02275	3	599.6	352.9	-0.76	-246.7	cyclic pyranopterin monophosphate synthase MoaC	H	BRPE64_ACDS04790	490098	490595	-	165	chromosome 1	NC_021287.1
BRPE64_RS02280	17	84.1	85.2	0.02	1.1	M48 family metalloprotease	R	BRPE64_ACDS04800	490764	492887	+	707	chromosome 1	NC_021287.1
BRPE64_RS02285	3	289	354.7	0.29	65.6	DUF2946 family protein	#N/A	BRPE64_ACDS04810	492889	493470	-	193	chromosome 1	NC_021287.1
BRPE64_RS02290	11	135.3	167.2	0.3	32	alpha/beta fold hydrolase	R	BRPE64_ACDS04820	493477	494550	-	357	chromosome 1	NC_021287.1
BRPE64_RS02295	9	251.3	259.5	0.05	8.2	nuclear transport factor 2 family protein	R	BRPE64_ACDS04830	494591	495037	-	148	chromosome 1	NC_021287.1
BRPE64_RS02300	11	28.4	28.3	0	-0.1	lipopolysaccharide heptosyltransferase II	M	BRPE64_ACDS04840	495263	496360	-	365	chromosome 1	NC_021287.1
BRPE64_RS02305	2	73.3	106.6	0.51	33.3	zinc-finger domain-containing protein	S	BRPE64_ACDS04860	496532	496729	-	65	chromosome 1	NC_021287.1
BRPE64_RS02310	12	188.3	240.6	0.35	52.3	branched-chain amino acid transaminase	EH	BRPE64_ACDS04870	496806	497726	-	306	chromosome 1	NC_021287.1
BRPE64_RS02315	6	128.8	144.8	0.16	16	branched-chain amino acid ABC transporter permease	E	0	498063	498842	+	259	chromosome 1	NC_021287.1
BRPE64_RS02320	3	587	389.3	-0.59	-197.7	AzlD domain-containing protein	E	BRPE64_ACDS04890	498839	499162	+	107	chromosome 1	NC_021287.1
BRPE64_RS02325	5	5.2	0.7	-0.84	-4.5	phosphoglycerate kinase	G	BRPE64_ACDS04910	499591	500787	+	398	chromosome 1	NC_021287.1
BRPE64_RS02330	4	90.4	71.2	-0.32	-19.2	pyruvate kinase	G	BRPE64_ACDS04920	501128	502564	+	478	chromosome 1	NC_021287.1
BRPE64_RS02335	14	169	171.3	0.02	2.3	fructose-bisphosphate aldolase class II	G	BRPE64_ACDS04930	502867	503931	+	354	chromosome 1	NC_021287.1
BRPE64_RS02340	10	0.4	0.9	0.12	0.5	phosphoribosylaminoimidazolesuccinocarboxamide synthase	F	BRPE64_ACDS04940	504058	504948	+	296	chromosome 1	NC_021287.1
BRPE64_RS02345	6	0	0	0	0	5-(carboxyamino)imidazole ribonucleotide mutase	F	BRPE64_ACDS04950	505002	505523	+	173	chromosome 1	NC_021287.1
BRPE64_RS02350	12	0.9	0.9	-0.01	0	5-(carboxyamino)imidazole ribonucleotide synthase	F	BRPE64_ACDS04960	505612	506799	+	395	chromosome 1	NC_021287.1
BRPE64_RS02355	7	0	0	0	0	threonylcarbamoyl-AMP synthase	J	BRPE64_ACDS04970	506834	507865	+	343	chromosome 1	NC_021287.1
BRPE64_RS02360	11	168.9	147.4	-0.19	-21.5	hypothetical protein	IR	BRPE64_ACDS04980	508901	510007	-	368	chromosome 1	NC_021287.1
BRPE64_RS02365	10	99.2	122.9	0.3	23.7	D-alanyl-D-alanine carboxypeptidase/D-alanyl-D-alanine-endopeptidase	M	BRPE64_ACDS05000	510279	511886	-	535	chromosome 1	NC_021287.1
BRPE64_RS02370	6	587.2	549.6	-0.09	-37.6	response regulator	TK	BRPE64_ACDS05010	512116	512778	+	220	chromosome 1	NC_021287.1
BRPE64_RS02375	11	171.7	37.9	-2.04	-133.7	two-component sensor histidine kinase	T	BRPE64_ACDS05020	512778	514079	+	433	chromosome 1	NC_021287.1
BRPE64_RS02380	4	77.2	78.4	0.02	1.1	hypothetical+protein	#N/A	#N/A	514588	514857	-	89	chromosome 1	NC_021287.1
BRPE64_RS02385	3	163.7	187.5	0.19	23.8	hypothetical+protein	#N/A	0	514930	515130	-	66	chromosome 1	NC_021287.1
BRPE64_RS02390	4	242.2	318	0.39	75.8	hypothetical+protein	#N/A	0	515206	515463	-	85	chromosome 1	NC_021287.1
BRPE64_RS02395	4	186.8	149.1	-0.32	-37.7	hypothetical+protein	#N/A	0	515668	515868	-	66	chromosome 1	NC_021287.1
BRPE64_RS02405	13	92.2	108.4	0.22	16.3	DegQ family serine endoprotease	O	BRPE64_ACDS05040	517090	518598	+	502	chromosome 1	NC_021287.1
BRPE64_RS02410	10	363.3	408.6	0.17	45.3	hypothetical protein	#N/A	BRPE64_ACDS05050	518754	519239	+	161	chromosome 1	NC_021287.1
BRPE64_RS02415	7	110.6	110	-0.01	-0.6	DUF427 domain-containing protein	S	BRPE64_ACDS05060	519402	519779	+	125	chromosome 1	NC_021287.1
BRPE64_RS02420	6	178.3	201.2	0.17	22.9	carbon monoxide dehydrogenase subunit G	C	BRPE64_ACDS05070	519855	520652	+	265	chromosome 1	NC_021287.1
BRPE64_RS02425	7	243.3	196.5	-0.3	-46.7	cysteine hydrolase	HR	BRPE64_ACDS05080	520750	521403	+	217	chromosome 1	NC_021287.1
BRPE64_RS02430	3	95.5	90.8	-0.07	-4.8	TetR family transcriptional regulator	K	BRPE64_ACDS05090	521386	522030	-	214	chromosome 1	NC_021287.1
BRPE64_RS02435	14	127.7	108.8	-0.22	-18.9	efflux RND transporter periplasmic adaptor subunit	MV	BRPE64_ACDS05100	522476	523723	+	415	chromosome 1	NC_021287.1
BRPE64_RS02440	32	131.4	122.6	-0.1	-8.7	efflux RND transporter permease subunit	V	BRPE64_ACDS05110	523742	526915	+	1057	chromosome 1	NC_021287.1
BRPE64_RS02445	12	166.6	170.3	0.03	3.7	efflux transporter outer membrane subunit	M	BRPE64_ACDS05120	526917	528443	+	508	chromosome 1	NC_021287.1
BRPE64_RS02450	15	135.6	136.5	0.01	0.9	efflux RND transporter periplasmic adaptor subunit	MV	BRPE64_ACDS05140	528933	530165	+	410	chromosome 1	NC_021287.1
BRPE64_RS02455	31	213.7	205.5	-0.05	-8.2	efflux RND transporter permease subunit	V	BRPE64_ACDS05150	530184	533363	+	1059	chromosome 1	NC_021287.1
BRPE64_RS02460	13	146.2	135.3	-0.11	-10.9	efflux transporter outer membrane subunit	M	BRPE64_ACDS05160	533365	534828	+	487	chromosome 1	NC_021287.1
BRPE64_RS02465	5	146.2	141.5	-0.05	-4.7	purine permease	F	BRPE64_ACDS05170	534943	536334	-	463	chromosome 1	NC_021287.1
BRPE64_RS02470	9	259.6	220.3	-0.23	-39.3	sugar kinase	G	BRPE64_ACDS05180	536680	538092	+	470	chromosome 1	NC_021287.1
BRPE64_RS02475	15	118	118.1	0	0.1	glycosyltransferase family 4 protein	M	BRPE64_ACDS05190	538118	539017	-	299	chromosome 1	NC_021287.1
BRPE64_RS02480	10	116.6	125.9	0.11	9.4	hypothetical protein	G	BRPE64_ACDS05200	539088	539873	-	261	chromosome 1	NC_021287.1
BRPE64_RS02485	25	176.5	195	0.14	18.4	AGE family epimerase/isomerase	G	BRPE64_ACDS05210	540168	541379	+	403	chromosome 1	NC_021287.1
BRPE64_RS02490	16	3.6	5.4	0.27	1.8	S-(hydroxymethyl)glutathione dehydrogenase/class III alcohol dehydrogenase	R	BRPE64_ACDS05220	541419	542525	+	368	chromosome 1	NC_021287.1
BRPE64_RS02495	12	265.1	243.8	-0.12	-21.4	S-formylglutathione hydrolase	V	BRPE64_ACDS05230	542521	543387	+	288	chromosome 1	NC_021287.1
BRPE64_RS02500	21	85.6	89.1	0.05	3.4	glycosyltransferase family protein	R	BRPE64_ACDS05240	543548	545161	+	537	chromosome 1	NC_021287.1
BRPE64_RS02505	4	21.9	21	-0.05	-0.9	metal ABC transporter permease	P	BRPE64_ACDS05250	545166	545954	-	262	chromosome 1	NC_021287.1
BRPE64_RS02510	6	42.8	59.1	0.42	16.3	ATP-binding cassette domain-containing protein	P	BRPE64_ACDS05260	545947	546855	-	302	chromosome 1	NC_021287.1
BRPE64_RS02515	11	22.1	30.1	0.37	8	zinc ABC transporter solute-binding protein	P	BRPE64_ACDS05270	546852	547733	-	293	chromosome 1	NC_021287.1
BRPE64_RS02520	3	6.6	14.3	0.73	7.7	transcriptional repressor	P	BRPE64_ACDS05280	547781	548239	-	152	chromosome 1	NC_021287.1
BRPE64_RS02525	11	150.9	154.5	0.03	3.7	hypothetical protein	#N/A	0	548563	549264	-	233	chromosome 1	NC_021287.1
BRPE64_RS02530	9	283	299.1	0.08	16.1	L-iditol 2-dehydrogenase	IQR	0	549820	550593	+	257	chromosome 1	NC_021287.1
BRPE64_RS02535	18	245.5	277.6	0.17	32.1	sugar ABC transporter substrate-binding protein	G	BRPE64_ACDS05310	550959	552242	+	427	chromosome 1	NC_021287.1
BRPE64_RS02540	10	132.7	147.8	0.15	15.1	sugar ABC transporter permease	G	BRPE64_ACDS05320	552344	553282	+	312	chromosome 1	NC_021287.1
BRPE64_RS02545	9	136.9	162	0.24	25.2	carbohydrate ABC transporter permease	G	BRPE64_ACDS05330	553279	554130	+	283	chromosome 1	NC_021287.1
BRPE64_RS02550	5	85.1	93.1	0.12	8.1	HAD family phosphatase	GR	BRPE64_ACDS05340	554186	554854	+	222	chromosome 1	NC_021287.1
BRPE64_RS02555	9	91.3	77.4	-0.22	-13.8	sn-glycerol-3-phosphate ABC transporter ATP-binding protein UgpC	E	BRPE64_ACDS05350	554899	556035	+	378	chromosome 1	NC_021287.1
BRPE64_RS02560	7	191.4	209.1	0.12	17.7	MOSC domain-containing protein	R	BRPE64_ACDS05360	556152	557015	+	287	chromosome 1	NC_021287.1
BRPE64_RS02565	5	249.1	173.4	-0.51	-75.7	sugar-binding transcriptional regulator	K	BRPE64_ACDS05370	557025	557972	-	315	chromosome 1	NC_021287.1
BRPE64_RS02570	8	245.1	177.6	-0.45	-67.5	xylulokinase	G	BRPE64_ACDS05380	558199	559680	-	493	chromosome 1	NC_021287.1
BRPE64_RS02575	15	882.1	667.9	-0.4	-214.2	mannitol dehydrogenase family protein	G	BRPE64_ACDS05390	559885	561279	-	464	chromosome 1	NC_021287.1
BRPE64_RS02580	5	61.5	36.2	-0.69	-25.3	hypothetical+protein	#N/A	#N/A	561393	561641	+	82	chromosome 1	NC_021287.1
BRPE64_RS02585	9	71.8	110.7	0.59	38.9	EAL domain-containing protein	T	BRPE64_ACDS05400	562214	563035	-	273	chromosome 1	NC_021287.1
BRPE64_RS02590	19	155.8	178.3	0.19	22.5	homogentisate 1,2-dioxygenase	Q	BRPE64_ACDS05420	563287	564624	+	445	chromosome 1	NC_021287.1
BRPE64_RS02595	15	135.6	130.9	-0.05	-4.7	fumarylacetoacetase	Q	BRPE64_ACDS05430	564621	565907	+	428	chromosome 1	NC_021287.1
BRPE64_RS02600	1	322.8	245.4	-0.39	-77.4	hypothetical+protein	#N/A	0	566340	566528	-	62	chromosome 1	NC_021287.1
BRPE64_RS02605	44	251.2	211.3	-0.24	-39.9	hypothetical protein	#N/A	BRPE64_ACDS05450	566581	568701	+	706	chromosome 1	NC_021287.1
BRPE64_RS02610	8	383.8	367.4	-0.06	-16.4	MFS transporter	G	BRPE64_ACDS05460	568885	570036	-	383	chromosome 1	NC_021287.1
BRPE64_RS02615	8	300.9	353.8	0.23	52.9	MFS transporter	G	BRPE64_ACDS05470	570086	571258	-	390	chromosome 1	NC_021287.1
BRPE64_RS02620	2	49.7	56.4	0.17	6.7	hypothetical protein	#N/A	BRPE64_ACDS05480	571604	572038	+	144	chromosome 1	NC_021287.1
BRPE64_RS02625	2	54.8	74.3	0.41	19.5	ligase-associated DNA damage response endonuclease PdeM	R	BRPE64_ACDS05490	572001	572690	-	229	chromosome 1	NC_021287.1
BRPE64_RS02630	19	167.6	159.8	-0.07	-7.8	ligase-associated DNA damage response DEXH box helicase	L	BRPE64_ACDS05500	572704	575322	-	872	chromosome 1	NC_021287.1
BRPE64_RS02635	13	72.2	77.4	0.1	5.3	ATP-dependent DNA ligase	L	BRPE64_ACDS05510	575319	576986	-	555	chromosome 1	NC_021287.1
BRPE64_RS02640	9	91.9	88	-0.06	-4	ligase-associated DNA damage response exonuclease	J	BRPE64_ACDS05520	576983	578035	-	350	chromosome 1	NC_021287.1
BRPE64_RS02645	5	155.8	234.3	0.57	78.5	hypothetical protein	#N/A	BRPE64_ACDS05530	578228	578785	+	185	chromosome 1	NC_021287.1
BRPE64_RS02650	18	109.3	131.2	0.25	21.8	LysR family transcriptional regulator	K	BRPE64_ACDS05540	578854	579855	-	333	chromosome 1	NC_021287.1
BRPE64_RS02655	9	97	88.8	-0.12	-8.2	aspartate-alanine antiporter	R	BRPE64_ACDS05550	580368	582050	+	560	chromosome 1	NC_021287.1
BRPE64_RS02660	17	177.2	198.7	0.16	21.5	aspartate-alanine antiporter	R	BRPE64_ACDS05560	582078	583772	+	564	chromosome 1	NC_021287.1
BRPE64_RS02665	7	179.5	199.9	0.15	20.4	aldo/keto reductase	Q	BRPE64_ACDS05570	583844	584689	+	281	chromosome 1	NC_021287.1
BRPE64_RS02670	3	83.8	74.6	-0.16	-9.1	hypothetical protein	#N/A	BRPE64_ACDS05580	584723	585163	-	146	chromosome 1	NC_021287.1
BRPE64_RS02675	17	178.1	191.5	0.1	13.4	ABC transporter ATP-binding protein	EP	BRPE64_ACDS05590	585238	587316	-	692	chromosome 1	NC_021287.1
BRPE64_RS02680	8	154.4	126.7	-0.27	-27.7	ABC transporter permease	EP	BRPE64_ACDS05600	587313	588170	-	285	chromosome 1	NC_021287.1
BRPE64_RS02685	11	125.8	125.6	0	-0.2	ABC transporter permease	EP	BRPE64_ACDS05610	588167	589186	-	339	chromosome 1	NC_021287.1
BRPE64_RS02690	19	336.7	312.4	-0.11	-24.2	ABC transporter substrate-binding protein	E	BRPE64_ACDS05620	589191	590852	-	553	chromosome 1	NC_021287.1
BRPE64_RS02695	4	448.4	611.3	0.44	162.8	cupin domain-containing protein	R	BRPE64_ACDS05640	591022	591501	-	159	chromosome 1	NC_021287.1
BRPE64_RS02700	15	113.3	114.6	0.02	1.3	elongation factor G	J	BRPE64_ACDS05650	591633	593738	-	701	chromosome 1	NC_021287.1
BRPE64_RS02705	4	264.2	192.1	-0.45	-72.1	DUF192 domain-containing protein	S	BRPE64_ACDS05660	593977	594441	-	154	chromosome 1	NC_021287.1
BRPE64_RS02710	5	84.9	59.8	-0.47	-25.1	pseudouridine synthase	J	BRPE64_ACDS05680	595298	595873	-	191	chromosome 1	NC_021287.1
BRPE64_RS02715	19	93.7	122.3	0.37	28.6	NADP-dependent isocitrate dehydrogenase	C	BRPE64_ACDS05700	596123	597379	+	418	chromosome 1	NC_021287.1
BRPE64_RS02720	2	28.8	42.1	0.48	13.3	cold-shock protein	K	BRPE64_ACDS05710	597562	597768	-	68	chromosome 1	NC_021287.1
BRPE64_RS02725	6	101.2	32.2	-1.51	-68.9	ATP-dependent Clp protease adapter ClpS	O	BRPE64_ACDS05720	598292	598606	+	104	chromosome 1	NC_021287.1
BRPE64_RS02730	14	78.5	13.2	-2.2	-65.3	ATP-dependent Clp protease ATP-binding subunit ClpA	O	BRPE64_ACDS05730	598603	600906	+	767	chromosome 1	NC_021287.1
BRPE64_RS02735	39	149.3	159	0.09	9.8	hypothetical protein	G	BRPE64_ACDS05740	600977	603487	-	836	chromosome 1	NC_021287.1
BRPE64_RS02740	6	6.9	6	-0.11	-0.9	dUTP diphosphatase	FV	BRPE64_ACDS05750	603803	604249	-	148	chromosome 1	NC_021287.1
BRPE64_RS02745	14	58.7	53.9	-0.11	-4.8	LLM class flavin-dependent oxidoreductase	HR	BRPE64_ACDS05760	604255	605262	-	335	chromosome 1	NC_021287.1
BRPE64_RS02750	5	0	0	0	0	bifunctional phosphopantothenoylcysteine decarboxylase/phosphopantothenate--cysteine ligase CoaBC	H	BRPE64_ACDS05770	605267	606478	-	403	chromosome 1	NC_021287.1
BRPE64_RS02755	5	0	0	0	0	lipoprotein signal peptidase	MU	BRPE64_ACDS05780	606558	607064	-	168	chromosome 1	NC_021287.1
BRPE64_RS02760	39	0	0.1	0.02	0.1	isoleucine--tRNA ligase	J	BRPE64_ACDS05790	607065	609896	-	943	chromosome 1	NC_021287.1
BRPE64_RS02765	7	0	0.3	0.07	0.3	bifunctional riboflavin kinase/FAD synthetase	H	BRPE64_ACDS05800	609998	610993	-	331	chromosome 1	NC_021287.1
BRPE64_RS02770	5	21.2	55.5	1.21	34.3	phosphoribosylglycinamide formyltransferase	F	BRPE64_ACDS05810	611155	611805	+	216	chromosome 1	NC_021287.1
BRPE64_RS02775	6	81.7	97	0.24	15.4	RsmB/NOP family class I SAM-dependent RNA methyltransferase	J	BRPE64_ACDS05820	611802	613136	+	444	chromosome 1	NC_021287.1
BRPE64_RS02780	14	168.2	202.2	0.26	34	mechanosensitive ion channel	M	BRPE64_ACDS05830	613152	614516	+	454	chromosome 1	NC_021287.1
BRPE64_RS02785	16	8.7	4.4	-0.55	-4.3	fatty acid desaturase	I	BRPE64_ACDS05840	614758	615954	+	398	chromosome 1	NC_021287.1
BRPE64_RS02790	6	27.6	67.8	1.16	40.2	quinolinate synthase NadA	H	BRPE64_ACDS05850	616077	617204	+	375	chromosome 1	NC_021287.1
BRPE64_RS02795	8	27.2	23.1	-0.2	-4.1	carboxylating nicotinate-nucleotide diphosphorylase	H	BRPE64_ACDS05860	617201	618067	+	288	chromosome 1	NC_021287.1
BRPE64_RS02800	16	27.2	35.5	0.33	8.3	L-aspartate oxidase	H	BRPE64_ACDS05870	618071	619669	-	532	chromosome 1	NC_021287.1
BRPE64_RS02805	2	156.5	103.9	-0.57	-52.6	50S ribosomal protein L33	J	BRPE64_ACDS05890	619895	620062	-	55	chromosome 1	NC_021287.1
BRPE64_RS02810	1	0	0	0	0	50S ribosomal protein L28	J	BRPE64_ACDS05900	620074	620307	-	77	chromosome 1	NC_021287.1
BRPE64_RS02815	8	495.7	511.6	0.05	16	DNA repair protein RadC	L	BRPE64_ACDS05910	620565	621308	-	247	chromosome 1	NC_021287.1
BRPE64_RS02820	3	4.8	2.4	-0.4	-2.4	peptidylprolyl isomerase	O	BRPE64_ACDS05920	621513	621968	+	151	chromosome 1	NC_021287.1
BRPE64_RS02825	11	67.1	94.6	0.47	27.5	4-hydroxy-3-methylbut-2-enyl diphosphate reductase	I	BRPE64_ACDS05930	621971	622939	+	322	chromosome 1	NC_021287.1
BRPE64_RS02830	12	83	106.1	0.34	23.2	branched-chain amino acid ABC transporter substrate-binding protein	E	BRPE64_ACDS05940	623369	624595	+	408	chromosome 1	NC_021287.1
BRPE64_RS02835	6	104.6	137.6	0.38	33	branched-chain amino acid ABC transporter permease	E	BRPE64_ACDS05950	624818	625768	+	316	chromosome 1	NC_021287.1
BRPE64_RS02840	16	229.5	295.5	0.36	65.9	branched-chain amino acid ABC transporter permease	E	BRPE64_ACDS05960	625793	626962	+	389	chromosome 1	NC_021287.1
BRPE64_RS02845	10	84.7	118.2	0.46	33.5	ABC transporter ATP-binding protein	E	BRPE64_ACDS05970	626979	627755	+	258	chromosome 1	NC_021287.1
BRPE64_RS02850	6	85.3	76.7	-0.14	-8.6	ABC transporter ATP-binding protein	E	BRPE64_ACDS05980	627756	628478	+	240	chromosome 1	NC_021287.1
BRPE64_RS02855	5	156.3	152.6	-0.03	-3.7	GNAT family acetyltransferase	J	BRPE64_ACDS05990	628532	628957	-	141	chromosome 1	NC_021287.1
BRPE64_RS02860	7	151.9	130.3	-0.21	-21.7	acetylornithine transaminase	E	BRPE64_ACDS06000	628954	630138	-	394	chromosome 1	NC_021287.1
BRPE64_RS02865	10	184.7	175.4	-0.07	-9.3	CDP-6-deoxy-delta-3,4-glucoseen reductase	HC	BRPE64_ACDS06010	630412	631443	-	343	chromosome 1	NC_021287.1
BRPE64_RS02870	7	14	49.4	1.52	35.4	NAD-dependent epimerase/dehydratase family protein	M	BRPE64_ACDS06030	631531	632562	+	343	chromosome 1	NC_021287.1
BRPE64_RS02880	10	94.1	98.3	0.06	4.2	alpha/beta hydrolase	I	BRPE64_ACDS06050	632859	633698	-	279	chromosome 1	NC_021287.1
BRPE64_RS02885	8	179.5	179.4	0	-0.1	16S rRNA pseudouridine(516) synthase	J	BRPE64_ACDS06060	633780	634493	-	237	chromosome 1	NC_021287.1
BRPE64_RS02890	9	162.4	199.8	0.29	37.4	TIGR03118 family protein	R	BRPE64_ACDS06070	634570	635667	-	365	chromosome 1	NC_021287.1
BRPE64_RS02910	3	34.1	35.2	0.04	1.2	AlpA family phage regulatory protein	KX	0	639772	640041	+	89	chromosome 1	NC_021287.1
BRPE64_RS02915	9	167.9	150.3	-0.16	-17.7	Rha family transcriptional regulator	X	0	640131	640763	+	210	chromosome 1	NC_021287.1
BRPE64_RS02925	1	59.9	53.7	-0.14	-6.1	hypothetical+protein	#N/A	0	641734	641955	+	73	chromosome 1	NC_021287.1
BRPE64_RS02930	4	31.9	43	0.38	11.1	hypothetical protein	#N/A	BRPE64_ACDS06180	641948	642367	+	139	chromosome 1	NC_021287.1
BRPE64_RS02935	4	58.9	59.6	0.02	0.7	hypothetical protein	#N/A	BRPE64_ACDS06190	642360	642593	+	77	chromosome 1	NC_021287.1
BRPE64_RS02945	6	107.6	111.7	0.05	4.1	hypothetical+protein	#N/A	0	645403	645915	+	170	chromosome 1	NC_021287.1
BRPE64_RS02955	9	183.4	167.2	-0.13	-16.2	hypothetical protein	#N/A	0	646997	647470	+	157	chromosome 1	NC_021287.1
BRPE64_RS02960	11	101.2	87	-0.21	-14.2	integrase arm-type DNA-binding domain-containing protein	LX	BRPE64_ACDS06230	647557	648774	-	405	chromosome 1	NC_021287.1
BRPE64_RS02965	1	0	0	0	0	old_locus_tag=BRPE64_AtRNA00060	-	BRPE64_AtRNA00060	648960	649044	-	28	chromosome 1	NC_021287.1
BRPE64_RS02970	14	185.6	222.2	0.25	36.6	ABC transporter substrate-binding protein	E	BRPE64_ACDS06240	649159	650319	-	386	chromosome 1	NC_021287.1
BRPE64_RS02975	10	4.7	29.2	1.82	24.5	CysB family HTH-type transcriptional regulator	K	BRPE64_ACDS06250	650378	651319	-	313	chromosome 1	NC_021287.1
BRPE64_RS02980	15	1.7	22.3	2.02	20.6	nitrite/sulfite reductase	P	BRPE64_ACDS06260	651558	653234	+	558	chromosome 1	NC_021287.1
BRPE64_RS02985	4	1.3	21.9	2.09	20.6	DUF934 domain-containing protein	S	BRPE64_ACDS06270	653245	653784	+	179	chromosome 1	NC_021287.1
BRPE64_RS02990	10	2.4	71.3	3.36	68.9	phosphoadenylyl-sulfate reductase	EH	BRPE64_ACDS06280	653788	654510	+	240	chromosome 1	NC_021287.1
BRPE64_RS02995	9	1.7	80	3.67	78.3	sulfate adenylyltransferase subunit CysD	EH	BRPE64_ACDS06290	654622	655584	+	320	chromosome 1	NC_021287.1
BRPE64_RS03000	12	2.8	54.6	2.93	51.8	sulfate adenylyltransferase	P	BRPE64_ACDS06300	655612	656925	+	437	chromosome 1	NC_021287.1
BRPE64_RS03005	4	0	21.9	2.43	21.9	uroporphyrinogen-III C-methyltransferase	H	BRPE64_ACDS06310	656943	657698	+	251	chromosome 1	NC_021287.1
BRPE64_RS03010	4	0.2	3.6	0.71	3.3	cobalamin biosynthesis protein CbiX	H	BRPE64_ACDS06320	657835	658224	-	129	chromosome 1	NC_021287.1
BRPE64_RS03015	16	0	0	0	0	LPS export ABC transporter permease LptG	MN	BRPE64_ACDS06330	658245	659393	-	382	chromosome 1	NC_021287.1
BRPE64_RS03020	8	0	0	0	0	LPS export ABC transporter permease LptF	MN	BRPE64_ACDS06340	659398	660489	-	363	chromosome 1	NC_021287.1
BRPE64_RS03025	12	33.9	29.6	-0.17	-4.3	leucyl aminopeptidase	E	BRPE64_ACDS06360	660659	662191	+	510	chromosome 1	NC_021287.1
BRPE64_RS03030	3	39.6	44.8	0.16	5.2	DNA polymerase III subunit chi	L	BRPE64_ACDS06370	662199	662615	+	138	chromosome 1	NC_021287.1
BRPE64_RS03035	2	56.8	85.1	0.54	28.3	DUF2486 family protein	#N/A	BRPE64_ACDS06380	662686	663027	+	113	chromosome 1	NC_021287.1
BRPE64_RS03040	2	326.5	191.7	-0.75	-134.9	cytochrome c class I	C	BRPE64_ACDS06390	663032	663394	-	120	chromosome 1	NC_021287.1
BRPE64_RS03045	12	221.7	228.7	0.04	7	dihydroxy-acid dehydratase	EG	BRPE64_ACDS06400	663518	665191	-	557	chromosome 1	NC_021287.1
BRPE64_RS03050	7	130	136.1	0.06	6.1	LysR family transcriptional regulator	K	BRPE64_ACDS06410	665311	666270	+	319	chromosome 1	NC_021287.1
BRPE64_RS03055	15	0	0.1	0.03	0.1	prolipoprotein diacylglyceryl transferase	M	BRPE64_ACDS06420	666308	667210	+	300	chromosome 1	NC_021287.1
BRPE64_RS03060	3	125.3	140.9	0.16	15.7	SIMPL domain-containing protein	S	BRPE64_ACDS06430	667251	667979	-	242	chromosome 1	NC_021287.1
BRPE64_RS03065	5	179.6	174.8	-0.04	-4.7	EVE domain-containing protein	R	BRPE64_ACDS06440	668071	668529	-	152	chromosome 1	NC_021287.1
BRPE64_RS03070	2	160.1	90.5	-0.79	-69.7	cell division protein ZapA	D	BRPE64_ACDS06450	668910	669224	-	104	chromosome 1	NC_021287.1
BRPE64_RS03075	1	79.7	84.2	0.07	4.5	hypothetical protein	#N/A	BRPE64_ACDS06460	669221	669601	-	126	chromosome 1	NC_021287.1
BRPE64_RS03080	28	231.7	247.2	0.09	15.5	TonB-dependent receptor	H	BRPE64_ACDS06470	670216	672105	+	629	chromosome 1	NC_021287.1
BRPE64_RS03085	3	68.5	90.8	0.38	22.2	iron ABC transporter permease	P	BRPE64_ACDS06480	672132	673130	+	332	chromosome 1	NC_021287.1
BRPE64_RS03090	4	49.2	60	0.26	10.8	ABC transporter ATP-binding protein	PH	BRPE64_ACDS06490	673127	673903	+	258	chromosome 1	NC_021287.1
BRPE64_RS03095	6	30.5	53.7	0.73	23.3	nicotinate-nucleotide--dimethylbenzimidazole phosphoribosyltransferase	H	BRPE64_ACDS06500	673914	674966	+	350	chromosome 1	NC_021287.1
BRPE64_RS03100	11	51.7	64.2	0.29	12.4	adenosylcobinamide-GDP ribazoletransferase	H	BRPE64_ACDS06510	674968	675729	+	253	chromosome 1	NC_021287.1
BRPE64_RS03105	6	60.1	71.4	0.23	11.2	alpha-ribazole phosphatase	G	BRPE64_ACDS06520	675714	676304	+	196	chromosome 1	NC_021287.1
BRPE64_RS03110	10	144.9	149.2	0.04	4.3	ABC transporter substrate-binding protein	P	BRPE64_ACDS06530	676319	677230	-	303	chromosome 1	NC_021287.1
BRPE64_RS03115	8	41.9	50.2	0.23	8.2	threonine-phosphate decarboxylase	E	BRPE64_ACDS06540	677221	678216	-	331	chromosome 1	NC_021287.1
BRPE64_RS03120	5	63.9	71.7	0.15	7.8	cobalamin biosynthesis protein	H	BRPE64_ACDS06550	678218	679168	-	316	chromosome 1	NC_021287.1
BRPE64_RS03125	3	225.1	376.2	0.73	151.1	bifunctional adenosylcobinamide kinase/adenosylcobinamide-phosphate guanylyltransferase	H	BRPE64_ACDS06560	679176	679739	-	187	chromosome 1	NC_021287.1
BRPE64_RS03130	14	51	98.5	0.89	47.5	cobyric acid synthase	H	BRPE64_ACDS06570	679796	681280	+	494	chromosome 1	NC_021287.1
BRPE64_RS03135	3	32.3	44.2	0.4	11.9	PaaI family thioesterase	Q	BRPE64_ACDS06580	681274	681693	-	139	chromosome 1	NC_021287.1
BRPE64_RS03140	6	116.8	94	-0.3	-22.7	ParA family protein	N	BRPE64_ACDS06590	681955	682581	+	208	chromosome 1	NC_021287.1
BRPE64_RS03145	3	3.5	40.6	2.43	37.1	aspartate 1-decarboxylase	H	BRPE64_ACDS06600	682640	683026	-	128	chromosome 1	NC_021287.1
BRPE64_RS03150	9	0	0.2	0.06	0.2	pantoate--beta-alanine ligase	H	BRPE64_ACDS06610	683058	683891	-	277	chromosome 1	NC_021287.1
BRPE64_RS03155	8	0	0.4	0.12	0.4	segregation/condensation protein A	L	BRPE64_ACDS06620	683961	684788	-	275	chromosome 1	NC_021287.1
BRPE64_RS03160	1	0	1.8	0.44	1.8	DUF3460 family protein	#N/A	BRPE64_ACDS06630	684859	685044	-	61	chromosome 1	NC_021287.1
BRPE64_RS03165	2	14.5	13.4	-0.08	-1	hypothetical+protein	#N/A	0	685043	685345	+	100	chromosome 1	NC_021287.1
BRPE64_RS03170	30	233	239.5	0.04	6.5	outer membrane protein assembly factor	M	BRPE64_ACDS06640	685448	687235	+	595	chromosome 1	NC_021287.1
BRPE64_RS03175	17	90.8	99.4	0.12	8.6	DUF490 domain-containing protein	U	BRPE64_ACDS06650	687273	691421	+	1382	chromosome 1	NC_021287.1
BRPE64_RS03180	9	97.2	120.8	0.3	23.6	type 1 fimbrial protein	N	BRPE64_ACDS06670	691979	692527	+	182	chromosome 1	NC_021287.1
BRPE64_RS03185	3	81.4	83.6	0.04	2.2	hypothetical protein	#N/A	0	692530	692715	+	61	chromosome 1	NC_021287.1
BRPE64_RS03190	9	98.6	119.4	0.26	20.9	fimbria/pilus periplasmic chaperone	W	BRPE64_ACDS06680	692724	693467	+	247	chromosome 1	NC_021287.1
BRPE64_RS03195	49	131.8	147.1	0.15	15.3	fimbria/pilus outer membrane usher protein	NW	BRPE64_ACDS06690	693604	696402	+	932	chromosome 1	NC_021287.1
BRPE64_RS03200	3	178.3	231.1	0.36	52.7	type 1 fimbrial protein	N	BRPE64_ACDS06700	696497	697027	+	176	chromosome 1	NC_021287.1
BRPE64_RS03205	27	0	0	0	0	methionine--tRNA ligase	J	BRPE64_ACDS06710	697198	699315	-	705	chromosome 1	NC_021287.1
BRPE64_RS03210	8	168.7	155.2	-0.12	-13.6	OmpA family protein	M	BRPE64_ACDS06720	699711	700367	-	218	chromosome 1	NC_021287.1
BRPE64_RS03215	6	9.8	13.7	0.34	3.9	iron-sulfur cluster carrier protein ApbC	D	BRPE64_ACDS06730	700630	701718	+	362	chromosome 1	NC_021287.1
BRPE64_RS03220	5	67.9	63.8	-0.08	-4.1	superoxide dismutase family protein	P	BRPE64_ACDS06740	701855	702388	+	177	chromosome 1	NC_021287.1
BRPE64_RS03225	11	0.1	0.2	0.01	0	dCTP deaminase	F	BRPE64_ACDS06760	702561	703130	+	189	chromosome 1	NC_021287.1
BRPE64_RS03230	19	14.8	12.6	-0.17	-2.2	arginine/lysine/ornithine decarboxylase	E	BRPE64_ACDS06770	703248	705554	+	768	chromosome 1	NC_021287.1
BRPE64_RS03235	8	153.6	162.6	0.08	9	glutathione transferase GstA	O	BRPE64_ACDS06780	705628	706233	-	201	chromosome 1	NC_021287.1
BRPE64_RS03240	9	120.1	121	0.01	0.9	hypothetical protein	P	BRPE64_ACDS06790	706356	707285	-	309	chromosome 1	NC_021287.1
BRPE64_RS03245	11	0	0.5	0.13	0.5	argininosuccinate lyase	E	BRPE64_ACDS06800	707442	708845	-	467	chromosome 1	NC_021287.1
BRPE64_RS03250	6	251.4	235	-0.1	-16.5	helix-turn-helix domain-containing protein	K	BRPE64_ACDS06810	708925	709740	-	271	chromosome 1	NC_021287.1
BRPE64_RS03255	4	92.7	76.1	-0.27	-16.6	class I SAM-dependent methyltransferase	H	BRPE64_ACDS06820	709894	710658	+	254	chromosome 1	NC_021287.1
BRPE64_RS03260	26	0.5	1.6	0.25	1.1	phosphoenolpyruvate carboxylase	C	BRPE64_ACDS06830	710699	713785	-	1028	chromosome 1	NC_021287.1
BRPE64_RS03265	1	0	0	0	0	hypothetical+protein	#N/A	0	713798	713980	-	60	chromosome 1	NC_021287.1
BRPE64_RS03270	7	0	0	0	0	hydroxymethylbilane synthase	H	BRPE64_ACDS06850	714126	715133	+	335	chromosome 1	NC_021287.1
BRPE64_RS03275	8	41.8	30.2	-0.41	-11.6	fused uroporphyrinogen-III synthase HemD/membrane protein HemX	H	BRPE64_ACDS06860	715133	717247	+	704	chromosome 1	NC_021287.1
BRPE64_RS03280	9	47.3	35	-0.39	-12.3	heme biosynthesis protein HemY	S	BRPE64_ACDS06870	717244	718440	+	398	chromosome 1	NC_021287.1
BRPE64_RS03285	10	170.3	176.8	0.05	6.5	G-D-S-L family lipolytic protein	E	BRPE64_ACDS06880	718634	719863	+	409	chromosome 1	NC_021287.1
BRPE64_RS03290	2	43.2	45.7	0.07	2.5	rhodanese domain protein	P	BRPE64_ACDS06890	719920	720243	-	107	chromosome 1	NC_021287.1
BRPE64_RS03295	3	41.5	39.4	-0.07	-2.1	protein-L-isoaspartate O-methyltransferase	O	BRPE64_ACDS06900	720314	720967	-	217	chromosome 1	NC_021287.1
BRPE64_RS03300	7	185.8	222.6	0.25	36.8	trimeric intracellular cation channel family protein	S	BRPE64_ACDS06910	721093	721713	-	206	chromosome 1	NC_021287.1
BRPE64_RS03305	4	146.4	115.5	-0.33	-30.9	Smr protein/MutS2	L	BRPE64_ACDS06920	721703	722518	-	271	chromosome 1	NC_021287.1
BRPE64_RS03310	10	0	0	0	0	thioredoxin-disulfide reductase	O	BRPE64_ACDS06930	722776	723774	-	332	chromosome 1	NC_021287.1
BRPE64_RS03315	17	59.8	77.8	0.35	18	DNA translocase FtsK	D	BRPE64_ACDS06940	724158	726482	+	774	chromosome 1	NC_021287.1
BRPE64_RS03320	4	2.8	3.1	0.07	0.4	outer membrane lipoprotein chaperone LolA	M	BRPE64_ACDS06950	726552	727232	+	226	chromosome 1	NC_021287.1
BRPE64_RS03325	5	227.6	166.2	-0.44	-61.3	hypothetical protein	#N/A	BRPE64_ACDS06960	727251	727703	-	150	chromosome 1	NC_021287.1
BRPE64_RS03330	12	59.4	71.7	0.25	12.3	LysR family transcriptional regulator	K	BRPE64_ACDS06970	727966	728877	-	303	chromosome 1	NC_021287.1
BRPE64_RS03335	9	53.1	86.6	0.66	33.4	agmatinase	E	BRPE64_ACDS06980	729076	730041	+	321	chromosome 1	NC_021287.1
BRPE64_RS03340	12	57	66.3	0.2	9.3	putative hydroxymethylpyrimidine transporter CytX	F	BRPE64_ACDS06990	730043	731353	-	436	chromosome 1	NC_021287.1
BRPE64_RS03345	14	120.3	115	-0.06	-5.3	replication-associated recombination protein A	L	BRPE64_ACDS07010	731597	732913	+	438	chromosome 1	NC_021287.1
BRPE64_RS03350	12	0	0	0	0	serine--tRNA ligase	J	BRPE64_ACDS07020	733005	734303	+	432	chromosome 1	NC_021287.1
BRPE64_RS03355	3	0	0	0	0	old_locus_tag=BRPE64_AtRNA00070	-	BRPE64_AtRNA00070	734455	734545	+	30	chromosome 1	NC_021287.1
BRPE64_RS03360	3	144.7	179.1	0.3	34.5	hypothetical protein	#N/A	BRPE64_ACDS07030	734671	735021	-	116	chromosome 1	NC_021287.1
BRPE64_RS03365	3	111.8	82.4	-0.42	-29.4	hypothetical+protein	#N/A	0	735051	735299	-	82	chromosome 1	NC_021287.1
BRPE64_RS03370	11	265.6	185.6	-0.51	-80	type I methionyl aminopeptidase	J	BRPE64_ACDS07040	735292	736074	+	260	chromosome 1	NC_021287.1
BRPE64_RS03375	4	438.4	250.8	-0.79	-187.7	GNAT family N-acetyltransferase	J	BRPE64_ACDS07050	736247	736771	+	174	chromosome 1	NC_021287.1
BRPE64_RS03380	8	218.4	175.1	-0.31	-43.3	septum site-determining protein MinC	D	BRPE64_ACDS07060	736914	737699	+	261	chromosome 1	NC_021287.1
BRPE64_RS03385	8	98.7	133.2	0.42	34.6	septum site-determining protein MinD	D	BRPE64_ACDS07070	737775	738590	+	271	chromosome 1	NC_021287.1
BRPE64_RS03390	3	0	0	0	0	cell division topological specificity factor MinE	D	BRPE64_ACDS07080	738600	738854	+	84	chromosome 1	NC_021287.1
BRPE64_RS03395	2	47.4	74.3	0.6	26.9	BcpO-related WXXGXW repeat protein	#N/A	BRPE64_ACDS07090	739221	739532	+	103	chromosome 1	NC_021287.1
BRPE64_RS03400	11	171.4	237.8	0.46	66.4	chloride channel protein	P	BRPE64_ACDS07110	739665	741050	-	461	chromosome 1	NC_021287.1
BRPE64_RS03405	1	20.7	12.5	-0.55	-8.2	hypothetical+protein	#N/A	BRPE64_ACDS07120	741336	741515	-	59	chromosome 1	NC_021287.1
BRPE64_RS03410	16	90.5	102.7	0.17	12.2	OpgC domain-containing protein	S	BRPE64_ACDS07130	741773	742984	+	403	chromosome 1	NC_021287.1
BRPE64_RS03415	9	233.6	261.7	0.16	28.1	MHS family MFS transporter	GEPR	BRPE64_ACDS07140	743009	744313	-	434	chromosome 1	NC_021287.1
BRPE64_RS03420	3	80.1	69.3	-0.2	-10.9	energy transducer TonB	M	BRPE64_ACDS07150	744622	745101	-	159	chromosome 1	NC_021287.1
BRPE64_RS03425	0	0	0	0	0	hypothetical+protein	#N/A	0	745489	745671	+	60	chromosome 1	NC_021287.1
BRPE64_RS03430	4	159.9	207.3	0.36	47.4	hypothetical protein	#N/A	BRPE64_ACDS07180	745708	746025	-	105	chromosome 1	NC_021287.1
BRPE64_RS03435	6	89.3	102.4	0.19	13.1	hypothetical protein	#N/A	0	747232	747426	+	64	chromosome 1	NC_021287.1
BRPE64_RS03440	11	86	107.2	0.3	21.2	DUF4279 domain-containing protein	#N/A	0	747440	747856	+	138	chromosome 1	NC_021287.1
BRPE64_RS03445	78	131.3	143.3	0.12	12	hypothetical+protein	#N/A	BRPE64_ACDS07200	749360	753748	+	1462	chromosome 1	NC_021287.1
BRPE64_RS03455	46	45.2	43.3	-0.05	-1.8	SMI1/KNR4 family protein	#N/A	0	754386	755552	-	388	chromosome 1	NC_021287.1
BRPE64_RS03460	28	131.9	172.9	0.38	40.9	MFS transporter	G	BRPE64_ACDS07220	756139	757419	-	426	chromosome 1	NC_021287.1
BRPE64_RS03465	19	166.2	190.3	0.19	24.1	ATP-grasp domain-containing protein	I	BRPE64_ACDS07230	757460	758707	-	415	chromosome 1	NC_021287.1
BRPE64_RS03470	20	168.5	177.3	0.07	8.9	iron-containing redox enzyme family protein	R	BRPE64_ACDS07240	758704	759771	-	355	chromosome 1	NC_021287.1
BRPE64_RS03475	36	116.4	113.3	-0.04	-3.1	pyridoxal-phosphate dependent enzyme	E	BRPE64_ACDS07250	759787	762060	-	757	chromosome 1	NC_021287.1
BRPE64_RS03480	6	37.9	72	0.84	34	hypothetical+protein	#N/A	#N/A	763473	763658	+	61	chromosome 1	NC_021287.1
BRPE64_RS03485	22	66.7	70.1	0.07	3.5	DUF1275 domain-containing protein	S	0	764590	765351	-	253	chromosome 1	NC_021287.1
BRPE64_RS03490	4	41.5	30	-0.41	-11.5	hypothetical+protein	#N/A	0	765909	766133	-	74	chromosome 1	NC_021287.1
BRPE64_RS03500	16	72.1	67.8	-0.08	-4.2	MBL fold metallo-hydrolase	R	0	767724	768428	-	234	chromosome 1	NC_021287.1
BRPE64_RS03505	9	79.1	77.8	-0.02	-1.2	hypothetical+protein	#N/A	0	768539	768922	-	127	chromosome 1	NC_021287.1
BRPE64_RS03510	28	96.7	99.4	0.04	2.8	cytochrome c oxidase subunit I	C	BRPE64_ACDS07280	769028	770626	+	532	chromosome 1	NC_021287.1
BRPE64_RS03515	12	45.7	51.6	0.16	6	YeeE/YedE family protein	R	0	771145	771579	+	144	chromosome 1	NC_021287.1
BRPE64_RS03520	7	78.8	78.8	0	0	YeeE/YedE family protein	R	0	771581	772027	+	148	chromosome 1	NC_021287.1
BRPE64_RS03525	4	181.4	157.6	-0.2	-23.7	hypothetical protein	#N/A	BRPE64_ACDS07290	772233	772460	-	75	chromosome 1	NC_021287.1
BRPE64_RS03535	27	89.5	77.5	-0.2	-12	voltage-gated chloride channel family protein	P	BRPE64_ACDS07310	772923	774227	-	434	chromosome 1	NC_021287.1
BRPE64_RS03540	15	61.3	43.9	-0.44	-17.4	molybdopterin-dependent oxidoreductase	C	BRPE64_ACDS07320	774552	775634	+	360	chromosome 1	NC_021287.1
BRPE64_RS03545	19	70.2	69.4	-0.02	-0.9	LysR family transcriptional regulator	K	BRPE64_ACDS07330	775621	776529	-	302	chromosome 1	NC_021287.1
BRPE64_RS03550	13	44.2	53.2	0.24	9	TDT family transporter	V	BRPE64_ACDS07340	776709	777791	+	360	chromosome 1	NC_021287.1
BRPE64_RS03555	7	124.5	144.1	0.2	19.5	uracil-DNA glycosylase	#N/A	0	777935	778522	+	195	chromosome 1	NC_021287.1
BRPE64_RS03565	36	76.6	68	-0.16	-8.6	YncE family protein	R	BRPE64_ACDS07360	779146	780624	+	492	chromosome 1	NC_021287.1
BRPE64_RS03570	4	56.3	73	0.35	16.6	hypothetical+protein	#N/A	BRPE64_ACDS07370	781309	781587	-	92	chromosome 1	NC_021287.1
BRPE64_RS03575	27	123.6	115.6	-0.09	-8.1	IS21 family transposase	X	BRPE64_ACDS07390	782042	783565	+	507	chromosome 1	NC_021287.1
BRPE64_RS03580	9	60.1	62.5	0.05	2.4	ATP-binding protein	L	0	783578	784345	+	255	chromosome 1	NC_021287.1
BRPE64_RS03590	1	10	1.8	-1.15	-8.2	hypothetical+protein	#N/A	0	785883	786095	-	70	chromosome 1	NC_021287.1
BRPE64_RS03595	4	223.9	212.7	-0.07	-11.2	hypothetical+protein	#N/A	0	786141	786371	-	76	chromosome 1	NC_021287.1
BRPE64_RS03600	12	23.5	16.9	-0.38	-6.7	hypothetical+protein	#N/A	0	787020	787274	-	84	chromosome 1	NC_021287.1
BRPE64_RS03605	13	74.8	83.8	0.15	9	hypothetical protein	TK	0	788120	788785	-	221	chromosome 1	NC_021287.1
BRPE64_RS03610	42	133.4	138.7	0.05	5.3	DUF927 domain-containing protein	X	BRPE64_ACDS07430	789355	792147	-	930	chromosome 1	NC_021287.1
BRPE64_RS03615	1	13	1.8	-1.4	-11.2	hypothetical protein	#N/A	0	792144	792479	-	111	chromosome 1	NC_021287.1
BRPE64_RS03620	4	98.3	95.4	-0.04	-2.9	hypothetical protein	#N/A	BRPE64_ACDS07450	792476	792706	-	76	chromosome 1	NC_021287.1
BRPE64_RS03625	4	107.5	100.8	-0.09	-6.7	hypothetical protein	#N/A	BRPE64_ACDS07460	792703	792933	-	76	chromosome 1	NC_021287.1
BRPE64_RS03630	7	37	23.8	-0.54	-13.2	hypothetical protein	#N/A	0	792926	793354	-	142	chromosome 1	NC_021287.1
BRPE64_RS03635	0	0	0	0	0	hypothetical+protein	#N/A	0	793347	793526	-	59	chromosome 1	NC_021287.1
BRPE64_RS03640	0	0	0	0	0	transcriptional regulator	KX	0	793877	794086	-	69	chromosome 1	NC_021287.1
BRPE64_RS03645	18	211.1	170.7	-0.3	-40.4	hypothetical protein	#N/A	0	794222	795007	-	261	chromosome 1	NC_021287.1
BRPE64_RS03650	22	299.3	295.4	-0.02	-3.9	site-specific integrase	LX	BRPE64_ACDS07470	795099	796343	-	414	chromosome 1	NC_021287.1
BRPE64_RS03655	1	0	0	0	0	old_locus_tag=BRPE64_AtRNA00080	-	BRPE64_AtRNA00080	796585	796674	-	29	chromosome 1	NC_021287.1
BRPE64_RS03660	12	91.1	87.8	-0.05	-3.3	MFS transporter	G	BRPE64_ACDS07480	796720	797943	-	407	chromosome 1	NC_021287.1
BRPE64_RS03665	11	117.4	104.9	-0.16	-12.5	oxygen-independent coproporphyrinogen III oxidase-like protein	H	BRPE64_ACDS07490	797940	799166	-	408	chromosome 1	NC_021287.1
BRPE64_RS03670	7	142.8	157.1	0.13	14.3	RdgB/HAM1 family non-canonical purine NTP pyrophosphatase	F	BRPE64_ACDS07500	799163	799789	-	208	chromosome 1	NC_021287.1
BRPE64_RS03675	7	74	69.3	-0.09	-4.7	ribonuclease PH	J	BRPE64_ACDS07510	799782	800540	-	252	chromosome 1	NC_021287.1
BRPE64_RS03680	6	1.5	3	0.3	1.5	YicC family protein	S	BRPE64_ACDS07530	800827	801780	+	317	chromosome 1	NC_021287.1
BRPE64_RS03685	7	0	0	0	0	guanylate kinase	F	BRPE64_ACDS07540	801790	802464	+	224	chromosome 1	NC_021287.1
BRPE64_RS03690	2	0	0	0	0	DNA-directed RNA polymerase subunit omega	K	BRPE64_ACDS07550	802535	802738	+	67	chromosome 1	NC_021287.1
BRPE64_RS03695	27	5.8	7.8	0.24	2	bifunctional (p)ppGpp synthetase/guanosine-3\\',5\\'-bis(diphosphate) 3\\'-pyrophosphohydrolase	TK	BRPE64_ACDS07560	802884	805208	+	774	chromosome 1	NC_021287.1
BRPE64_RS03700	1	45.9	48.4	0.07	2.5	DUF2591 family protein	#N/A	BRPE64_ACDS07570	805266	805757	+	163	chromosome 1	NC_021287.1
BRPE64_RS03705	4	0.6	1.3	0.18	0.7	old_locus_tag=BRPE64_AtRNA00090	-	BRPE64_AtRNA00090	805826	805902	-	25	chromosome 1	NC_021287.1
BRPE64_RS03710	4	0	0	0	0	old_locus_tag=BRPE64_AtRNA00100	-	BRPE64_AtRNA00100	805987	806063	-	25	chromosome 1	NC_021287.1
BRPE64_RS03715	7	325.9	269	-0.27	-57	transcription elongation factor GreB	K	BRPE64_ACDS07580	806214	806768	+	184	chromosome 1	NC_021287.1
BRPE64_RS03720	20	17.6	16.5	-0.07	-1.1	porin	M	BRPE64_ACDS07590	806860	808017	-	385	chromosome 1	NC_021287.1
BRPE64_RS03725	3	223.6	215.6	-0.05	-8.1	hypothetical+protein	#N/A	0	808537	808779	-	80	chromosome 1	NC_021287.1
BRPE64_RS03730	9	64.4	58.3	-0.13	-6.1	DNA polymerase III subunit epsilon	L	BRPE64_ACDS07620	809473	810618	+	381	chromosome 1	NC_021287.1
BRPE64_RS03735	2	25.7	53.7	0.94	28.1	chorismate mutase	E	BRPE64_ACDS07630	810640	811242	-	200	chromosome 1	NC_021287.1
BRPE64_RS03745	3	0	0	0	0	old_locus_tag=BRPE64_AtRNA00110	-	BRPE64_AtRNA00110	812313	812388	-	25	chromosome 1	NC_021287.1
BRPE64_RS03750	12	139.9	171.4	0.28	31.5	class 1 fructose-bisphosphatase	G	BRPE64_ACDS07650	812442	813461	-	339	chromosome 1	NC_021287.1
BRPE64_RS03755	31	191.3	249.9	0.38	58.6	aminopeptidase N	E	BRPE64_ACDS07660	813634	816351	-	905	chromosome 1	NC_021287.1
BRPE64_RS03760	18	206.9	215.9	0.06	8.9	DUF4136 domain-containing protein	#N/A	BRPE64_ACDS07670	816585	817310	+	241	chromosome 1	NC_021287.1
BRPE64_RS03765	7	309.8	344.4	0.15	34.6	CDP-alcohol phosphatidyltransferase family protein	I	0	817529	818224	+	231	chromosome 1	NC_021287.1
BRPE64_RS03770	18	174	187.2	0.1	13.2	2OG-Fe(II) oxygenase	L	BRPE64_ACDS07700	818221	819051	+	276	chromosome 1	NC_021287.1
BRPE64_RS03775	6	84	54	-0.59	-30	flippase-like domain-containing protein	S	BRPE64_ACDS07710	819048	820064	+	338	chromosome 1	NC_021287.1
BRPE64_RS03780	4	107.2	151.8	0.48	44.7	phosphocholine cytidylyltransferase family protein	I	BRPE64_ACDS07720	820089	820886	+	265	chromosome 1	NC_021287.1
BRPE64_RS03785	14	116.6	161.7	0.46	45.1	phosphoenolpyruvate mutase	JM	BRPE64_ACDS07730	820883	822589	+	568	chromosome 1	NC_021287.1
BRPE64_RS03790	6	115	103.3	-0.15	-11.7	phosphonopyruvate decarboxylase	EH	BRPE64_ACDS07740	822582	823748	+	388	chromosome 1	NC_021287.1
BRPE64_RS03795	15	101.6	55.1	-0.83	-46.5	2-aminoethylphosphonate aminotransferase	EF	BRPE64_ACDS07750	823748	824812	+	354	chromosome 1	NC_021287.1
BRPE64_RS03800	5	55.9	49.8	-0.15	-6.1	hypothetical protein	#N/A	BRPE64_ACDS07760	824825	825268	-	147	chromosome 1	NC_021287.1
BRPE64_RS03805	11	243.2	273.1	0.16	29.8	guanine deaminase	FR	BRPE64_ACDS07770	825427	826755	-	442	chromosome 1	NC_021287.1
BRPE64_RS03810	8	172.7	161.9	-0.09	-10.8	NCS2 family permease	F	BRPE64_ACDS07780	826781	828151	-	456	chromosome 1	NC_021287.1
BRPE64_RS03815	12	237.8	234.1	-0.02	-3.7	adenosine deaminase	F	BRPE64_ACDS07790	828159	829181	-	340	chromosome 1	NC_021287.1
BRPE64_RS03820	4	85.5	109.7	0.34	24.2	xanthine dehydrogenase accessory protein XdhC	O	BRPE64_ACDS07800	829220	830242	-	340	chromosome 1	NC_021287.1
BRPE64_RS03825	23	112.7	112.2	-0.01	-0.6	xanthine dehydrogenase molybdopterin binding subunit	F	BRPE64_ACDS07810	830287	832659	-	790	chromosome 1	NC_021287.1
BRPE64_RS03830	14	152.7	143.7	-0.09	-9.1	xanthine dehydrogenase small subunit	F	BRPE64_ACDS07820	832656	834188	-	510	chromosome 1	NC_021287.1
BRPE64_RS03835	5	47.9	78.5	0.66	30.6	disulfide bond formation protein B	O	BRPE64_ACDS07830	834471	834989	-	172	chromosome 1	NC_021287.1
BRPE64_RS03840	9	194.4	199	0.03	4.6	amidase	J	BRPE64_ACDS07840	835144	836523	-	459	chromosome 1	NC_021287.1
BRPE64_RS03845	14	303.5	316.5	0.06	13.1	oxygen-independent coproporphyrinogen III oxidase	H	BRPE64_ACDS07850	836724	838106	-	460	chromosome 1	NC_021287.1
BRPE64_RS03850	1	146.9	48.4	-1.51	-98.6	zinc/iron-chelating+domain-containing+protein	R	0	838285	838602	+	105	chromosome 1	NC_021287.1
BRPE64_RS03855	9	59.4	46	-0.34	-13.4	DUF1439 domain-containing protein	#N/A	BRPE64_ACDS07870	838685	839278	+	197	chromosome 1	NC_021287.1
BRPE64_RS03860	8	25.1	31.1	0.26	6	undecaprenyl-diphosphate phosphatase	I	BRPE64_ACDS07880	839341	840174	+	277	chromosome 1	NC_021287.1
BRPE64_RS03865	7	148.9	125.9	-0.23	-23	tRNA (guanosine(46)-N7)-methyltransferase TrmB	J	BRPE64_ACDS07890	840242	841000	-	252	chromosome 1	NC_021287.1
BRPE64_RS03870	5	303.7	335.7	0.14	31.9	old_locus_tag=BRPE64_AtRNA00120	-	BRPE64_AtRNA00120	841090	841164	-	24	chromosome 1	NC_021287.1
BRPE64_RS03875	4	281.3	205.1	-0.45	-76.2	YggT family protein	S	BRPE64_ACDS07900	841224	841784	-	186	chromosome 1	NC_021287.1
BRPE64_RS03880	15	157.3	155.2	-0.02	-2.1	hypothetical protein	#N/A	BRPE64_ACDS07930	843139	843453	+	104	chromosome 1	NC_021287.1
BRPE64_RS03885	11	126	134.8	0.09	8.8	threo-3-hydroxy-L-aspartate ammonia-lyase	E	BRPE64_ACDS07940	843588	844553	+	321	chromosome 1	NC_021287.1
BRPE64_RS03890	1	85.4	43	-0.91	-42.4	LysE family transporter	E	BRPE64_ACDS07950	844566	845234	-	222	chromosome 1	NC_021287.1
BRPE64_RS03895	7	239.7	160.4	-0.56	-79.2	asparaginase	E	BRPE64_ACDS07960	845237	846244	-	335	chromosome 1	NC_021287.1
BRPE64_RS03900	19	15.1	14.7	-0.03	-0.4	UbiD family decarboxylase	H	BRPE64_ACDS07970	846241	847866	-	541	chromosome 1	NC_021287.1
BRPE64_RS03905	6	118.9	90.2	-0.38	-28.8	lytic transglycosylase domain-containing protein	M	BRPE64_ACDS07980	848464	849630	+	388	chromosome 1	NC_021287.1
BRPE64_RS03910	15	125.3	120.9	-0.05	-4.4	pyridoxal phosphate-dependent aminotransferase	E	BRPE64_ACDS07990	849720	850913	-	397	chromosome 1	NC_021287.1
BRPE64_RS03915	4	0	0	0	0	transcription antitermination factor NusB	K	BRPE64_ACDS08000	850914	851351	-	145	chromosome 1	NC_021287.1
BRPE64_RS03920	1	0	0	0	0	6,7-dimethyl-8-ribityllumazine synthase	H	BRPE64_ACDS08010	851348	851863	-	171	chromosome 1	NC_021287.1
BRPE64_RS03925	7	0.3	1.8	0.36	1.5	bifunctional 3,4-dihydroxy-2-butanone-4-phosphate synthase/GTP cyclohydrolase II	H	BRPE64_ACDS08020	851955	853118	-	387	chromosome 1	NC_021287.1
BRPE64_RS03930	6	0	0	0	0	riboflavin synthase	H	BRPE64_ACDS08030	853282	853896	-	204	chromosome 1	NC_021287.1
BRPE64_RS03935	4	0	1.3	0.34	1.3	bifunctional diaminohydroxyphosphoribosylaminopyrimidine deaminase/5-amino-6-(5-phosphoribosylamino)uracil reductase RibD	H	BRPE64_ACDS08040	853928	855049	-	373	chromosome 1	NC_021287.1
BRPE64_RS03940	13	0	0	0	0	glutamate-1-semialdehyde 2,1-aminomutase	H	BRPE64_ACDS08050	855068	856351	-	427	chromosome 1	NC_021287.1
BRPE64_RS03945	3	103.2	103.3	0	0.1	hypothetical protein	V	BRPE64_ACDS08060	856517	856993	-	158	chromosome 1	NC_021287.1
BRPE64_RS03950	13	173.1	204.9	0.24	31.7	Bcr/CflA family multidrug efflux MFS transporter	G	BRPE64_ACDS08070	857185	858396	+	403	chromosome 1	NC_021287.1
BRPE64_RS03955	22	71.4	94	0.37	22.6	S9 family peptidase	E	BRPE64_ACDS08080	858398	860509	-	703	chromosome 1	NC_021287.1
BRPE64_RS03960	10	1	18.6	1.99	17.7	sn-glycerol-3-phosphate ABC transporter ATP-binding protein UgpC	E	BRPE64_ACDS08090	860619	861737	-	372	chromosome 1	NC_021287.1
BRPE64_RS03965	7	1.2	25.8	2.31	24.6	carbohydrate ABC transporter permease	G	BRPE64_ACDS08100	861787	862632	-	281	chromosome 1	NC_021287.1
BRPE64_RS03970	9	2.4	19.5	1.73	17.1	sugar ABC transporter permease	G	BRPE64_ACDS08110	862634	863572	-	312	chromosome 1	NC_021287.1
BRPE64_RS03975	11	4.9	66.4	2.85	61.5	carbohydrate ABC transporter substrate-binding protein	G	BRPE64_ACDS08120	863764	865017	-	417	chromosome 1	NC_021287.1
BRPE64_RS03980	18	2.3	26.7	2.11	24.3	glucose-6-phosphate dehydrogenase	G	BRPE64_ACDS08130	865641	867101	+	486	chromosome 1	NC_021287.1
BRPE64_RS03985	7	0.6	24.6	2.39	23.9	6-phosphogluconolactonase	G	BRPE64_ACDS08140	867246	867965	+	239	chromosome 1	NC_021287.1
BRPE64_RS03990	13	0.8	27.4	2.49	26.7	bifunctional transcriptional regulator/glucokinase	G	BRPE64_ACDS08150	867946	869868	+	640	chromosome 1	NC_021287.1
BRPE64_RS03995	16	134.6	125.6	-0.1	-9	porin	M	BRPE64_ACDS08160	870057	871193	-	378	chromosome 1	NC_021287.1
BRPE64_RS04000	21	84.9	108.2	0.33	23.3	porin	M	BRPE64_ACDS08170	871529	872677	-	382	chromosome 1	NC_021287.1
BRPE64_RS04005	4	124	87.8	-0.48	-36.2	ATP-binding cassette domain-containing protein	E	BRPE64_ACDS08190	873234	874013	-	259	chromosome 1	NC_021287.1
BRPE64_RS04010	17	478.8	487.8	0.03	9	ABC transporter permease	E	BRPE64_ACDS08200	874050	874763	-	237	chromosome 1	NC_021287.1
BRPE64_RS04015	9	154.8	182.5	0.23	27.8	histidine ABC transporter permease HisQ	E	BRPE64_ACDS08210	874779	875465	-	228	chromosome 1	NC_021287.1
BRPE64_RS04020	4	206.7	163	-0.33	-43.7	hypothetical+protein	#N/A	BRPE64_ACDS08220	875712	875894	+	60	chromosome 1	NC_021287.1
BRPE64_RS04025	6	293.9	260.9	-0.17	-32.9	pirin family protein	R	BRPE64_ACDS08230	875956	876654	+	232	chromosome 1	NC_021287.1
BRPE64_RS04030	1	83.2	68.1	-0.27	-15.1	periplasmic heavy metal sensor	#N/A	BRPE64_ACDS08240	876734	877315	-	193	chromosome 1	NC_021287.1
BRPE64_RS04035	4	82.7	65.4	-0.32	-17.3	response regulator	TK	BRPE64_ACDS08250	877571	878293	+	240	chromosome 1	NC_021287.1
BRPE64_RS04040	12	55.4	73.9	0.38	18.5	HAMP domain-containing protein	T	BRPE64_ACDS08260	878277	879617	+	446	chromosome 1	NC_021287.1
BRPE64_RS04045	5	281.9	355	0.33	73.1	hypothetical protein	#N/A	BRPE64_ACDS08270	879651	879914	-	87	chromosome 1	NC_021287.1
BRPE64_RS04050	18	95	99.9	0.07	4.9	sensor domain-containing diguanylate cyclase	TK	BRPE64_ACDS08280	880022	881707	-	561	chromosome 1	NC_021287.1
BRPE64_RS04055	17	0	0.2	0.06	0.2	ABC transporter permease subunit	P	BRPE64_ACDS08290	882440	884203	+	587	chromosome 1	NC_021287.1
BRPE64_RS04060	7	3.6	4.1	0.09	0.5	ATP-binding cassette domain-containing protein	P	BRPE64_ACDS08300	884225	885571	+	448	chromosome 1	NC_021287.1
BRPE64_RS04065	1	4.3	5.4	0.16	1.1	hypothetical protein	#N/A	BRPE64_ACDS08320	885696	886220	-	174	chromosome 1	NC_021287.1
BRPE64_RS04070	8	103.5	141.5	0.43	38	hypothetical protein	#N/A	BRPE64_ACDS08330	886217	886771	-	184	chromosome 1	NC_021287.1
BRPE64_RS04075	10	151.6	173.6	0.19	21.9	sigma-54-dependent Fis family transcriptional regulator	T	BRPE64_ACDS08340	887078	888145	-	355	chromosome 1	NC_021287.1
BRPE64_RS04080	4	422.7	417.4	-0.02	-5.3	hypothetical protein	#N/A	BRPE64_ACDS08350	888759	889106	+	115	chromosome 1	NC_021287.1
BRPE64_RS04085	2	69	80.6	0.21	11.6	DUF883 domain-containing protein	J	BRPE64_ACDS08360	889200	889517	+	105	chromosome 1	NC_021287.1
BRPE64_RS04090	1	26.6	30.5	0.17	3.9	hypothetical protein	#N/A	BRPE64_ACDS08370	889644	889877	+	77	chromosome 1	NC_021287.1
BRPE64_RS04095	12	149.2	134.8	-0.14	-14.4	sigma-54-dependent Fis family transcriptional regulator	T	BRPE64_ACDS08390	890224	891627	+	467	chromosome 1	NC_021287.1
BRPE64_RS04100	1	229.3	252.6	0.14	23.3	hypothetical protein	#N/A	BRPE64_ACDS08400	891872	892078	+	68	chromosome 1	NC_021287.1
BRPE64_RS04105	1	38.6	30.5	-0.3	-8.2	hypothetical protein	#N/A	BRPE64_ACDS08410	892299	892535	+	78	chromosome 1	NC_021287.1
BRPE64_RS04110	21	254	241.9	-0.07	-12.1	alpha,alpha-trehalose-phosphate synthase (UDP-forming)	G	BRPE64_ACDS08420	892728	894179	+	483	chromosome 1	NC_021287.1
BRPE64_RS04115	5	13.8	3.9	-1.07	-9.9	hypothetical protein	#N/A	BRPE64_ACDS08430	894324	894671	+	115	chromosome 1	NC_021287.1
BRPE64_RS04120	5	57.7	62.7	0.11	5	YihY/virulence factor BrkB family protein	S	BRPE64_ACDS08440	894795	895706	+	303	chromosome 1	NC_021287.1
BRPE64_RS04125	11	280.8	205.2	-0.44	-75.6	RNA polymerase factor sigma-54	K	BRPE64_ACDS08450	895848	897374	-	508	chromosome 1	NC_021287.1
BRPE64_RS04130	2	142	149.6	0.07	7.6	BON domain-containing protein	S	BRPE64_ACDS08460	897842	898180	+	112	chromosome 1	NC_021287.1
BRPE64_RS04135	1	116.5	232.9	0.97	116.4	hypothetical protein	#N/A	BRPE64_ACDS08470	898507	898740	+	77	chromosome 1	NC_021287.1
BRPE64_RS04140	5	71.8	88.5	0.28	16.7	PA2169 family four-helix-bundle protein	P	BRPE64_ACDS08480	898844	899296	-	150	chromosome 1	NC_021287.1
BRPE64_RS04145	7	186.6	145.4	-0.35	-41.3	hypothetical protein	#N/A	0	899525	899764	+	79	chromosome 1	NC_021287.1
BRPE64_RS04150	6	109	127.8	0.22	18.8	hypothetical protein	#N/A	BRPE64_ACDS08500	899857	900441	-	194	chromosome 1	NC_021287.1
BRPE64_RS04155	2	153.5	194.4	0.33	40.8	DUF1488 domain-containing protein	#N/A	BRPE64_ACDS08510	900518	900874	-	118	chromosome 1	NC_021287.1
BRPE64_RS04160	5	338.5	327.4	-0.05	-11	DUF4142 domain-containing protein	S	BRPE64_ACDS08520	900871	901434	-	187	chromosome 1	NC_021287.1
BRPE64_RS04165	4	32.4	54.6	0.67	22.2	type 1 glutamine amidotransferase	R	BRPE64_ACDS08530	901479	902030	-	183	chromosome 1	NC_021287.1
BRPE64_RS04170	9	259.6	300.3	0.21	40.8	MFS transporter	GEPR	BRPE64_ACDS08540	902180	903547	-	455	chromosome 1	NC_021287.1
BRPE64_RS04175	5	321.4	340	0.08	18.6	YbhB/YbcL family Raf kinase inhibitor-like protein	R	BRPE64_ACDS08550	903657	904160	-	167	chromosome 1	NC_021287.1
BRPE64_RS04180	9	170.8	180.3	0.08	9.5	sensor domain-containing diguanylate cyclase	T	BRPE64_ACDS08560	904446	905957	+	503	chromosome 1	NC_021287.1
BRPE64_RS04185	2	774.4	762.2	-0.02	-12.2	hypothetical protein	#N/A	BRPE64_ACDS08570	905954	906355	-	133	chromosome 1	NC_021287.1
BRPE64_RS04190	8	321.6	294.9	-0.12	-26.7	TetR/AcrR family transcriptional regulator	K	BRPE64_ACDS08580	906484	907164	+	226	chromosome 1	NC_021287.1
BRPE64_RS04195	11	248.3	240.5	-0.04	-7.8	shikimate dehydrogenase	E	BRPE64_ACDS08590	907250	908107	-	285	chromosome 1	NC_021287.1
BRPE64_RS04200	21	123.2	104.7	-0.22	-18.4	sugar phosphate isomerase/epimerase and 4-hydroxyphenylpyruvate domain-containing protein	G	BRPE64_ACDS08600	908611	910506	+	631	chromosome 1	NC_021287.1
BRPE64_RS04205	4	164.8	124.5	-0.39	-40.3	hypothetical protein	#N/A	BRPE64_ACDS08620	910760	911074	-	104	chromosome 1	NC_021287.1
BRPE64_RS04210	3	3.1	17.9	1.51	14.9	old_locus_tag=BRPE64_AtRNA00130	-	BRPE64_AtRNA00130	911247	911321	+	24	chromosome 1	NC_021287.1
BRPE64_RS04215	9	99.7	84.8	-0.22	-14.9	DUF4239 domain-containing protein	#N/A	BRPE64_ACDS08630	911446	912246	+	266	chromosome 1	NC_021287.1
BRPE64_RS04220	2	65	87.8	0.41	22.7	class I SAM-dependent methyltransferase	H	BRPE64_ACDS08640	912246	912998	+	250	chromosome 1	NC_021287.1
BRPE64_RS04225	2	42.9	63.6	0.52	20.7	rubredoxin	C	BRPE64_ACDS08650	913024	913206	-	60	chromosome 1	NC_021287.1
BRPE64_RS04230	4	85.2	87.3	0.03	2.2	DUF4399 domain-containing protein	C	BRPE64_ACDS08660	913448	913858	+	136	chromosome 1	NC_021287.1
BRPE64_RS04235	10	126.3	155.3	0.29	29	ATP-binding cassette domain-containing protein	R	BRPE64_ACDS08670	914020	915954	+	644	chromosome 1	NC_021287.1
BRPE64_RS04240	14	1.4	3.1	0.33	1.7	type IIA DNA topoisomerase subunit B	L	BRPE64_ACDS08680	916210	918189	+	659	chromosome 1	NC_021287.1
BRPE64_RS04245	17	1.1	2.5	0.31	1.5	DNA topoisomerase IV subunit A	L	BRPE64_ACDS08690	918228	920546	+	772	chromosome 1	NC_021287.1
BRPE64_RS04250	4	63.4	51.1	-0.29	-12.4	hypothetical protein	S	BRPE64_ACDS08700	920736	921194	+	152	chromosome 1	NC_021287.1
BRPE64_RS04255	28	70.5	97.8	0.45	27.3	EAL domain-containing protein	T	BRPE64_ACDS08710	921195	923624	-	809	chromosome 1	NC_021287.1
BRPE64_RS04260	6	157.9	208.4	0.39	50.5	hypothetical+protein	#N/A	BRPE64_ACDS08720	923621	923968	-	115	chromosome 1	NC_021287.1
BRPE64_RS04265	8	74.7	64.3	-0.2	-10.5	PhzF family phenazine biosynthesis protein	R	BRPE64_ACDS08730	924075	924965	-	296	chromosome 1	NC_021287.1
BRPE64_RS04270	4	197.4	71.7	-1.4	-125.7	RidA family protein	V	BRPE64_ACDS08740	925054	925515	-	153	chromosome 1	NC_021287.1
BRPE64_RS04275	12	114.7	109.4	-0.06	-5.3	PLP-dependent aminotransferase family protein	KE	BRPE64_ACDS08750	925580	926776	-	398	chromosome 1	NC_021287.1
BRPE64_RS04280	5	110.3	105.7	-0.06	-4.6	DMT family transporter	GER	BRPE64_ACDS08760	926882	927832	-	316	chromosome 1	NC_021287.1
BRPE64_RS04285	2	46.7	50.2	0.09	3.4	VOC family protein	Q	BRPE64_ACDS08770	927861	928658	-	265	chromosome 1	NC_021287.1
BRPE64_RS04290	17	123.2	117.6	-0.06	-5.6	PLP-dependent aminotransferase family protein	KE	BRPE64_ACDS08780	928848	930323	+	491	chromosome 1	NC_021287.1
BRPE64_RS04295	13	135.7	141.1	0.05	5.4	hypothetical protein	UXR	BRPE64_ACDS08790	930320	930892	-	190	chromosome 1	NC_021287.1
BRPE64_RS04300	19	185.4	178.2	-0.06	-7.2	molecular chaperone HtpG	O	BRPE64_ACDS08810	931068	932972	+	634	chromosome 1	NC_021287.1
BRPE64_RS04305	4	42	38.1	-0.13	-3.9	hypothetical protein	#N/A	BRPE64_ACDS08820	933031	933288	-	85	chromosome 1	NC_021287.1
BRPE64_RS04310	21	136	119.4	-0.18	-16.6	tetratricopeptide repeat protein	R	BRPE64_ACDS08830	933379	935157	-	592	chromosome 1	NC_021287.1
BRPE64_RS04315	2	70.6	103	0.51	32.4	chaperone+protein+HtpG	O	#N/A	935628	935828	+	66	chromosome 1	NC_021287.1
BRPE64_RS04320	23	145.2	134.8	-0.1	-10.4	tetratricopeptide repeat protein	R	BRPE64_ACDS08860	935852	937630	-	592	chromosome 1	NC_021287.1
BRPE64_RS04325	6	314.6	312.9	-0.01	-1.7	chorismate lyase	H	BRPE64_ACDS08870	937802	938443	+	213	chromosome 1	NC_021287.1
BRPE64_RS04330	6	152.4	156.7	0.04	4.3	DNA-deoxyinosine glycosylase	L	BRPE64_ACDS08880	938440	938946	+	168	chromosome 1	NC_021287.1
BRPE64_RS04335	7	201.1	178.6	-0.17	-22.5	hypothetical protein	E	BRPE64_ACDS08890	938915	939823	+	302	chromosome 1	NC_021287.1
BRPE64_RS04340	6	402.3	391.4	-0.04	-10.9	DUF3311 domain-containing protein	#N/A	0	940045	940302	+	85	chromosome 1	NC_021287.1
BRPE64_RS04345	26	173.6	178.1	0.04	4.5	sodium:solute symporter	E	BRPE64_ACDS08910	940302	941852	+	516	chromosome 1	NC_021287.1
BRPE64_RS04350	11	96.9	118.9	0.28	22	FUSC family protein	S	BRPE64_ACDS08920	942052	943113	+	353	chromosome 1	NC_021287.1
BRPE64_RS04355	2	93.6	134.3	0.5	40.8	VOC family protein	R	BRPE64_ACDS08930	943144	943572	-	142	chromosome 1	NC_021287.1
BRPE64_RS04360	8	0	0.7	0.18	0.7	transaldolase	G	BRPE64_ACDS08940	943748	944701	-	317	chromosome 1	NC_021287.1
BRPE64_RS04365	10	115.9	125.4	0.11	9.5	benzoate/H(+) symporter BenE family transporter	Q	BRPE64_ACDS08960	944947	946152	-	401	chromosome 1	NC_021287.1
BRPE64_RS04370	13	204.8	247.6	0.27	42.8	VWA domain-containing protein	S	BRPE64_ACDS08970	946173	947348	-	391	chromosome 1	NC_021287.1
BRPE64_RS04375	7	214.1	240	0.16	25.9	GNAT family N-acetyltransferase	JO	BRPE64_ACDS08980	947374	947964	-	196	chromosome 1	NC_021287.1
BRPE64_RS04380	8	451.3	421.9	-0.1	-29.4	MoxR family ATPase	R	BRPE64_ACDS08990	948004	948846	-	280	chromosome 1	NC_021287.1
BRPE64_RS04385	8	88.1	63.4	-0.45	-24.8	cytochrome c	C	BRPE64_ACDS09000	949255	949620	+	121	chromosome 1	NC_021287.1
BRPE64_RS04390	6	348.4	191.4	-0.85	-157.1	c-type cytochrome	C	BRPE64_ACDS09010	949682	950062	+	126	chromosome 1	NC_021287.1
BRPE64_RS04395	3	20.6	19.1	-0.09	-1.5	DUF1841 family protein	#N/A	BRPE64_ACDS09020	950165	950596	-	143	chromosome 1	NC_021287.1
BRPE64_RS04400	8	86.4	91.8	0.08	5.5	endonuclease III	L	BRPE64_ACDS09030	950673	951317	-	214	chromosome 1	NC_021287.1
BRPE64_RS04405	6	127.2	97.3	-0.37	-29.9	electron transport complex subunit RsxB	C	BRPE64_ACDS09040	951342	952193	-	283	chromosome 1	NC_021287.1
BRPE64_RS04410	14	334.8	288.5	-0.21	-46.3	TetR/AcrR family transcriptional regulator	K	BRPE64_ACDS09050	952580	953212	+	210	chromosome 1	NC_021287.1
BRPE64_RS04415	18	143.3	141.9	-0.01	-1.4	polyhydroxyalkanoate depolymerase	I	BRPE64_ACDS09060	953331	954602	-	423	chromosome 1	NC_021287.1
BRPE64_RS04420	20	184.1	205.8	0.16	21.7	glycoside hydrolase family 15 protein	G	BRPE64_ACDS09070	954977	956848	-	623	chromosome 1	NC_021287.1
BRPE64_RS04425	2	15.9	17	0.07	1.1	hypothetical+protein	#N/A	BRPE64_ACDS09080	956867	957046	+	59	chromosome 1	NC_021287.1
BRPE64_RS04430	1	31.2	62.7	0.91	31.5	hypothetical protein	#N/A	BRPE64_ACDS09090	957299	957547	+	82	chromosome 1	NC_021287.1
BRPE64_RS04435	23	194.1	208.3	0.1	14.2	lactonase family protein	G	BRPE64_ACDS09120	958081	959409	+	442	chromosome 1	NC_021287.1
BRPE64_RS04440	7	186.1	179.1	-0.05	-6.9	hypothetical protein	P	BRPE64_ACDS09140	959551	960600	+	349	chromosome 1	NC_021287.1
BRPE64_RS04445	19	132.5	144.2	0.12	11.8	DNA translocase FtsK	D	BRPE64_ACDS09150	960617	964219	-	1200	chromosome 1	NC_021287.1
BRPE64_RS04450	5	209.3	212.8	0.02	3.5	META domain-containing protein	O	0	964411	964977	-	188	chromosome 1	NC_021287.1
BRPE64_RS04455	8	148.5	136.1	-0.12	-12.4	formate-dependent phosphoribosylglycinamide formyltransferase	F	BRPE64_ACDS09180	965321	966583	+	420	chromosome 1	NC_021287.1
BRPE64_RS04460	7	146.7	175.3	0.25	28.6	MliC family protein	M	BRPE64_ACDS09200	966837	967193	+	118	chromosome 1	NC_021287.1
BRPE64_RS04465	7	143.6	144.1	0	0.5	DEAD/DEAH box helicase	L	BRPE64_ACDS09210	967781	969268	+	495	chromosome 1	NC_021287.1
BRPE64_RS04470	8	54.8	69.2	0.31	14.4	tRNA glutamyl-Q(34) synthetase GluQRS	J	BRPE64_ACDS09220	969347	970228	-	293	chromosome 1	NC_021287.1
BRPE64_RS04475	8	118.1	105.9	-0.15	-12.2	sulfurtransferase	R	BRPE64_ACDS09230	970238	971098	-	286	chromosome 1	NC_021287.1
BRPE64_RS04480	39	0.1	0.4	0.07	0.2	DNA polymerase III subunit alpha	L	BRPE64_ACDS09240	971297	974824	+	1175	chromosome 1	NC_021287.1
BRPE64_RS04485	13	117.9	148.7	0.32	30.8	glycosyltransferase family 4 protein	M	BRPE64_ACDS09250	974821	975888	+	355	chromosome 1	NC_021287.1
BRPE64_RS04490	6	138.2	182.1	0.39	43.9	glycosyltransferase family 2 protein	M	BRPE64_ACDS09260	975892	976653	-	253	chromosome 1	NC_021287.1
BRPE64_RS04495	8	67.7	93.6	0.44	25.9	glycosyl+transferase+family+2	M	BRPE64_ACDS09270	976721	977716	-	331	chromosome 1	NC_021287.1
BRPE64_RS04500	20	98.8	106.3	0.1	7.5	O-antigen ligase family protein	M	BRPE64_ACDS09280	977887	979164	+	425	chromosome 1	NC_021287.1
BRPE64_RS04505	18	0	0.2	0.06	0.2	lipid A export permease/ATP-binding protein MsbA	V	BRPE64_ACDS09290	979335	981119	+	594	chromosome 1	NC_021287.1
BRPE64_RS04510	4	103.6	69	-0.55	-34.6	hypothetical+protein	#N/A	#N/A	981569	981790	-	73	chromosome 1	NC_021287.1
BRPE64_RS04515	19	9.2	32	1.38	22.8	ribonuclease G	J	BRPE64_ACDS09310	982428	983897	-	489	chromosome 1	NC_021287.1
BRPE64_RS04520	8	213.2	228.6	0.1	15.4	septum formation inhibitor Maf	Q	BRPE64_ACDS09320	983905	984519	-	204	chromosome 1	NC_021287.1
BRPE64_RS04525	3	84.9	56.7	-0.54	-28.2	23S rRNA (pseudouridine(1915)-N(3))-methyltransferase RlmH	J	BRPE64_ACDS09330	984589	985059	-	156	chromosome 1	NC_021287.1
BRPE64_RS04530	4	365.8	351.5	-0.06	-14.2	ribosome silencing factor	J	BRPE64_ACDS09340	985074	985532	-	152	chromosome 1	NC_021287.1
BRPE64_RS04535	5	0	0	0	0	nicotinate-nucleotide adenylyltransferase	H	BRPE64_ACDS09350	985546	986259	-	237	chromosome 1	NC_021287.1
BRPE64_RS04540	8	0	0	0	0	oxygen-dependent coproporphyrinogen oxidase	H	BRPE64_ACDS09360	986250	987209	-	319	chromosome 1	NC_021287.1
BRPE64_RS04545	7	0	0.3	0.07	0.3	phosphoribosylamine--glycine ligase	F	BRPE64_ACDS09370	987358	988647	-	429	chromosome 1	NC_021287.1
BRPE64_RS04550	6	0	0.3	0.08	0.3	YebC/PmpR family DNA-binding transcriptional regulator	KJ	BRPE64_ACDS09380	988916	989644	-	242	chromosome 1	NC_021287.1
BRPE64_RS04555	8	198.4	219.2	0.14	20.8	uracil phosphoribosyltransferase	F	BRPE64_ACDS09390	990011	990664	-	217	chromosome 1	NC_021287.1
BRPE64_RS04560	2	186.4	111.1	-0.72	-75.3	SDR family oxidoreductase	IQR	BRPE64_ACDS09410	990927	991706	+	259	chromosome 1	NC_021287.1
BRPE64_RS04565	1	77.6	86	0.14	8.4	methylglyoxal synthase	G	BRPE64_ACDS09420	991737	992126	+	129	chromosome 1	NC_021287.1
BRPE64_RS04570	16	231.6	230.2	-0.01	-1.4	quinone oxidoreductase	CR	BRPE64_ACDS09430	992151	993125	+	324	chromosome 1	NC_021287.1
BRPE64_RS04575	5	228.8	189.5	-0.27	-39.3	two-component system response regulator KdpE	TK	BRPE64_ACDS09440	993183	993881	+	232	chromosome 1	NC_021287.1
BRPE64_RS04580	8	59.6	54.9	-0.11	-4.7	SDR family oxidoreductase	R	BRPE64_ACDS09450	993857	994549	-	230	chromosome 1	NC_021287.1
BRPE64_RS04585	34	254.1	257	0.02	2.9	acriflavin resistance protein	V	BRPE64_ACDS09460	994676	998011	-	1111	chromosome 1	NC_021287.1
BRPE64_RS04590	30	180.7	161.5	-0.16	-19.3	MdtB/MuxB family multidrug efflux RND transporter permease subunit	V	BRPE64_ACDS09470	998015	1001140	-	1041	chromosome 1	NC_021287.1
BRPE64_RS04595	14	138.5	102	-0.42	-36.5	MdtA/MuxA family multidrug efflux RND transporter periplasmic adaptor subunit	MV	BRPE64_ACDS09480	1001168	1002532	-	454	chromosome 1	NC_021287.1
BRPE64_RS04600	9	168.7	155.8	-0.11	-12.8	IclR family transcriptional regulator	K	BRPE64_ACDS09500	1002932	1003777	-	281	chromosome 1	NC_021287.1
BRPE64_RS04605	3	193.2	152.3	-0.33	-40.9	hypothetical protein	#N/A	BRPE64_ACDS09510	1004241	1004549	-	102	chromosome 1	NC_021287.1
BRPE64_RS04610	6	92.2	94.6	0.04	2.4	hypothetical protein	#N/A	BRPE64_ACDS09520	1004923	1005405	+	160	chromosome 1	NC_021287.1
BRPE64_RS04615	19	125.9	144.1	0.19	18.1	mechanosensitive ion channel family protein	M	BRPE64_ACDS09530	1005541	1008225	+	894	chromosome 1	NC_021287.1
BRPE64_RS04620	7	148.5	166.8	0.16	18.4	predicted metal-dependent enzyme of the double-stranded beta helix superfamily	R	BRPE64_ACDS09540	1008252	1008797	-	181	chromosome 1	NC_021287.1
BRPE64_RS04625	8	267.3	234.2	-0.19	-33.1	Lrp/AsnC family transcriptional regulator	K	BRPE64_ACDS09550	1008979	1009455	+	158	chromosome 1	NC_021287.1
BRPE64_RS04630	1	32.3	48.4	0.52	16.1	hypothetical protein	#N/A	BRPE64_ACDS09560	1009840	1010061	+	73	chromosome 1	NC_021287.1
BRPE64_RS04635	36	133.6	141.5	0.08	7.9	hypothetical protein	S	BRPE64_ACDS09570	1010082	1012664	-	860	chromosome 1	NC_021287.1
BRPE64_RS04640	31	26.7	34.2	0.3	7.4	exodeoxyribonuclease V subunit gamma	L	BRPE64_ACDS09580	1012890	1016297	+	1135	chromosome 1	NC_021287.1
BRPE64_RS04645	20	26.7	28.5	0.08	1.8	exodeoxyribonuclease V subunit beta	L	BRPE64_ACDS09590	1016294	1020010	+	1238	chromosome 1	NC_021287.1
BRPE64_RS04650	14	39.7	42.7	0.09	3	AAA family ATPase	L	BRPE64_ACDS09600	1020007	1022082	+	691	chromosome 1	NC_021287.1
BRPE64_RS04655	3	131.4	162.4	0.3	31	aminoacyl-tRNA hydrolase	J	BRPE64_ACDS09610	1022117	1022530	+	137	chromosome 1	NC_021287.1
BRPE64_RS04660	7	147.2	132.3	-0.15	-14.9	hypothetical protein	#N/A	BRPE64_ACDS09620	1022552	1023079	-	175	chromosome 1	NC_021287.1
BRPE64_RS04665	10	165.1	152.6	-0.11	-12.5	DMT family transporter	GER	BRPE64_ACDS09630	1023175	1024107	-	310	chromosome 1	NC_021287.1
BRPE64_RS04670	18	272.8	242.9	-0.16	-29.9	L-lactate permease	C	BRPE64_ACDS09640	1024209	1025810	-	533	chromosome 1	NC_021287.1
BRPE64_RS04675	28	220.6	240.2	0.12	19.6	hypothetical+protein	#N/A	BRPE64_ACDS09670	1026490	1027017	-	175	chromosome 1	NC_021287.1
BRPE64_RS04680	3	227.6	206	-0.14	-21.6	glycine zipper 2TM domain-containing protein	#N/A	BRPE64_ACDS09680	1027218	1027430	-	70	chromosome 1	NC_021287.1
BRPE64_RS04685	17	25	20.3	-0.24	-4.6	phosphomethylpyrimidine synthase ThiC	H	BRPE64_ACDS09690	1027668	1029599	-	643	chromosome 1	NC_021287.1
BRPE64_RS04690	10	281.5	263.7	-0.09	-17.8	EamA family transporter	GER	BRPE64_ACDS09710	1030150	1031091	+	313	chromosome 1	NC_021287.1
BRPE64_RS04695	11	178.1	195.7	0.13	17.6	DUF4397 domain-containing protein	G	BRPE64_ACDS09720	1031450	1032232	+	260	chromosome 1	NC_021287.1
BRPE64_RS04700	2	43.2	53.7	0.28	10.5	entericidin A/B family lipoprotein	S	BRPE64_ACDS09730	1032425	1032559	-	44	chromosome 1	NC_021287.1
BRPE64_RS04705	9	115.4	120.2	0.06	4.8	sensor histidine kinase	T	BRPE64_ACDS09740	1032748	1034292	-	514	chromosome 1	NC_021287.1
BRPE64_RS04720	7	183.7	224.7	0.28	41	bacterioferritin	P	BRPE64_ACDS09770	1035110	1035685	+	191	chromosome 1	NC_021287.1
BRPE64_RS04725	9	124	129.4	0.06	5.4	response regulator transcription factor	TK	BRPE64_ACDS09780	1035794	1036426	+	210	chromosome 1	NC_021287.1
BRPE64_RS04730	4	54.9	70.3	0.33	15.4	response regulator	TK	BRPE64_ACDS09790	1036485	1036931	+	148	chromosome 1	NC_021287.1
BRPE64_RS04735	6	138.8	144.5	0.06	5.7	phosphodiesterase	T	BRPE64_ACDS09800	1036968	1037768	-	266	chromosome 1	NC_021287.1
BRPE64_RS04740	6	195	198.2	0.02	3.2	hypothetical protein	#N/A	BRPE64_ACDS09810	1037812	1038171	-	119	chromosome 1	NC_021287.1
BRPE64_RS04745	2	95.9	84.2	-0.18	-11.7	hypothetical protein	#N/A	BRPE64_ACDS09830	1038444	1038728	+	94	chromosome 1	NC_021287.1
BRPE64_RS04750	2	221.6	257.1	0.21	35.5	hypothetical protein	#N/A	BRPE64_ACDS09840	1038853	1039065	+	70	chromosome 1	NC_021287.1
BRPE64_RS04755	19	152.2	216.6	0.5	64.4	ATP-binding protein	T	BRPE64_ACDS09850	1039138	1040295	-	385	chromosome 1	NC_021287.1
BRPE64_RS04760	7	351.8	361.6	0.04	9.8	hypothetical protein	#N/A	0	1040844	1041038	-	64	chromosome 1	NC_021287.1
BRPE64_RS04770	4	0	0	0	0	old_locus_tag=BRPE64_AtRNA00140	-	BRPE64_AtRNA00140	1042467	1042551	-	28	chromosome 1	NC_021287.1
BRPE64_RS04775	6	54.3	68.4	0.31	14.1	metallophosphoesterase family protein	R	BRPE64_ACDS09870	1042672	1043124	+	150	chromosome 1	NC_021287.1
BRPE64_RS04780	15	192.2	208.7	0.12	16.6	glycine betaine/L-proline transporter ProP	GEPR	BRPE64_ACDS09880	1043174	1044649	-	491	chromosome 1	NC_021287.1
BRPE64_RS04785	4	70.2	58.7	-0.24	-11.6	oxidative damage protection protein	PO	BRPE64_ACDS09910	1045352	1045624	-	90	chromosome 1	NC_021287.1
BRPE64_RS04790	9	0	0	0	0	amino-acid N-acetyltransferase	E	BRPE64_ACDS09920	1045695	1047077	-	460	chromosome 1	NC_021287.1
BRPE64_RS04800	35	92.8	106.6	0.19	13.8	ATP-dependent+RNA+helicase+HrpA	J	BRPE64_ACDS09940	1048528	1052331	+	1267	chromosome 1	NC_021287.1
BRPE64_RS04805	12	167.6	202.1	0.26	34.5	beta-propeller fold lactonase family protein	R	BRPE64_ACDS09950	1052458	1053483	+	341	chromosome 1	NC_021287.1
BRPE64_RS04810	12	120.9	144.5	0.25	23.6	sterol desaturase family protein	I	BRPE64_ACDS09960	1053582	1054604	+	340	chromosome 1	NC_021287.1
BRPE64_RS04815	11	115.9	125.6	0.11	9.6	EI24 domain-containing protein	E	BRPE64_ACDS09970	1054694	1055545	+	283	chromosome 1	NC_021287.1
BRPE64_RS04820	6	129.1	153.2	0.24	24	competence/damage-inducible protein A	R	BRPE64_ACDS09980	1055562	1056380	+	272	chromosome 1	NC_021287.1
BRPE64_RS04825	3	74.8	69.9	-0.09	-5	copper homeostasis protein CutC	P	BRPE64_ACDS09990	1056377	1057072	+	231	chromosome 1	NC_021287.1
BRPE64_RS04830	8	92	85.8	-0.1	-6.2	rhodanese-like domain-containing protein	P	BRPE64_ACDS10000	1057082	1057546	-	154	chromosome 1	NC_021287.1
BRPE64_RS04835	17	0	0.1	0.03	0.1	type I glutamate--ammonia ligase	E	BRPE64_ACDS10020	1057904	1059319	+	471	chromosome 1	NC_021287.1
BRPE64_RS04840	13	33.6	1.2	-2.63	-32.4	PAS domain-containing protein	T	BRPE64_ACDS10040	1059481	1060623	+	380	chromosome 1	NC_021287.1
BRPE64_RS04845	11	14.5	0.8	-1.75	-13.7	nitrogen regulation protein NR(I)	T	BRPE64_ACDS10050	1060774	1062270	+	498	chromosome 1	NC_021287.1
BRPE64_RS04850	8	85.3	97.6	0.19	12.4	exodeoxyribonuclease III	L	BRPE64_ACDS10060	1062286	1063068	-	260	chromosome 1	NC_021287.1
BRPE64_RS04855	17	151.4	118.1	-0.34	-33.2	asparagine synthase	E	0	1063401	1063895	-	164	chromosome 1	NC_021287.1
BRPE64_RS04860	7	188.4	175	-0.1	-13.3	hypothetical protein	G	BRPE64_ACDS10100	1065048	1065668	+	206	chromosome 1	NC_021287.1
BRPE64_RS04865	5	155.1	196.7	0.33	41.6	GNAT family N-acetyltransferase	JO	BRPE64_ACDS10110	1065760	1066368	+	202	chromosome 1	NC_021287.1
BRPE64_RS04870	2	96.3	92.3	-0.06	-4	LysR family transcriptional regulator	K	BRPE64_ACDS10120	1066352	1067251	-	299	chromosome 1	NC_021287.1
BRPE64_RS04875	8	278	252.6	-0.14	-25.5	carbon-nitrogen hydrolase	R	BRPE64_ACDS10130	1067362	1068207	+	281	chromosome 1	NC_021287.1
BRPE64_RS04880	14	271.4	280.7	0.05	9.3	amidohydrolase family protein	FR	BRPE64_ACDS10140	1068288	1069565	+	425	chromosome 1	NC_021287.1
BRPE64_RS04885	23	183.3	189.3	0.05	6	M3 family metallopeptidase	E	BRPE64_ACDS10150	1069622	1071733	-	703	chromosome 1	NC_021287.1
BRPE64_RS04890	8	0	0	0	0	bifunctional methylenetetrahydrofolate dehydrogenase/methenyltetrahydrofolate cyclohydrolase FolD	H	BRPE64_ACDS10160	1071880	1072734	-	284	chromosome 1	NC_021287.1
BRPE64_RS04895	15	454	412.8	-0.14	-41.1	DUF2950 domain-containing protein	N	BRPE64_ACDS10170	1072962	1073873	-	303	chromosome 1	NC_021287.1
BRPE64_RS04900	12	246	298.5	0.27	52.6	DUF3300 domain-containing protein	M	BRPE64_ACDS10180	1073933	1075285	-	450	chromosome 1	NC_021287.1
BRPE64_RS04905	2	0.5	0	-0.13	-0.5	response regulator transcription factor	TK	BRPE64_ACDS10190	1075733	1076368	-	211	chromosome 1	NC_021287.1
BRPE64_RS04910	28	0.1	0.4	0.08	0.3	PAS domain S-box protein	KT	BRPE64_ACDS10200	1076365	1078893	-	842	chromosome 1	NC_021287.1
BRPE64_RS04915	31	0.2	0.6	0.11	0.4	pyruvate dehydrogenase (acetyl-transferring), homodimeric type	C	BRPE64_ACDS10210	1079186	1081882	+	898	chromosome 1	NC_021287.1
BRPE64_RS04920	9	0	0	0	0	dihydrolipoyllysine-residue acetyltransferase	C	BRPE64_ACDS10220	1081962	1083599	+	545	chromosome 1	NC_021287.1
BRPE64_RS04925	10	19.5	20.1	0.03	0.6	dihydrolipoyl dehydrogenase	C	BRPE64_ACDS10230	1084011	1085759	+	582	chromosome 1	NC_021287.1
[truncated: 5,385 more rows]

## Sheet: Tau_CNS
#Orf	Sites	Mean Ctrl	Mean Exp	log2FC	Delta Mean	annotation1	COG	Old_orf	Start	End	Orientation	Size_gene	Localisation_1	Localisation_2
[truncated: 6,349 more rows]

[truncated: 5 more sheets: Tau_C, Rhamnose, Mannitol, Inositol, 3HBA]
